# Supplementary material for: Water-soluble imidazolium-functionalized Cu(ii) complex as a recyclable catalyst for allylic and benzylic oxidation
Source: RSC Adv. 2026 Jan 5;16(2):1335–43. doi: 10.1039/d5ra09017b (PMC12768404; doi:10.1039/d5ra09017b)
Supplement: RA-016-D5RA09017B-s002 [file RA-016-D5RA09017B-s002.cif]

# Supplementary Information (SI) for RSC Advances.
# This journal is © The Royal Society of Chemistry 2025

####################################################################### 
# 
# This file contains crystal structure data downloaded from the 
# Cambridge Structural Database (CSD) hosted by the Cambridge 
# Crystallographic Data Centre (CCDC).
# 
# Full information about CCDC data access policies and citation 
# guidelines are available at http://www.ccdc.cam.ac.uk/access/V1 
# 
# Audit and citation data items may have been added by the CCDC. 
# Please retain this information to preserve the provenance of 
# this file and to allow appropriate attribution of the data. 
# 
#######################################################################

data_agor25_06
_audit_block_doi                 10.5517/ccdc.csd.cc2p8cfs
_database_code_depnum_ccdc_archive 'CCDC 2480695'
loop_
_audit_author_name
_audit_author_address
'Bailey Bouley'
;Texas Tech University
United States of America
;
_audit_update_record             
;
2025-08-14 deposited with the CCDC.	2025-12-19 downloaded from the CCDC.
;
_audit_creation_date             2025-07-28
_audit_creation_method           
;
Olex2 1.3-ac4
(compiled 2020.11.27 svn.r5f609507 for Rigaku Oxford Diffraction, GUI svn.r6214)
;
_shelx_SHELXL_version_number     2018/3
_chemical_name_common            ?
_chemical_name_systematic        ?
_chemical_formula_moiety         
'0.5(C28 H25.33 Cu N8 O2), 0.5(C28 H26 Cu N8 O2), 2(F6 P), 0.5(C2 H3 N)'
_chemical_formula_sum            'C29 H27.17 Cu F12 N8.50 O2 P2'
_chemical_formula_weight         880.24
_chemical_melting_point          ?
_chemical_oxdiff_formula         C29H27.5CuF12N7O3.5P2
loop_
_atom_type_symbol
_atom_type_description
_atom_type_scat_dispersion_real
_atom_type_scat_dispersion_imag
_atom_type_scat_source
C C 0.0181 0.0091 'International Tables Vol C Tables 4.2.6.8 and 6.1.1.4'
H H 0.0000 0.0000 'International Tables Vol C Tables 4.2.6.8 and 6.1.1.4'
Cu Cu -1.9646 0.5888 'International Tables Vol C Tables 4.2.6.8 and 6.1.1.4'
F F 0.0727 0.0534 'International Tables Vol C Tables 4.2.6.8 and 6.1.1.4'
N N 0.0311 0.0180 'International Tables Vol C Tables 4.2.6.8 and 6.1.1.4'
O O 0.0492 0.0322 'International Tables Vol C Tables 4.2.6.8 and 6.1.1.4'
P P 0.2955 0.4335 'International Tables Vol C Tables 4.2.6.8 and 6.1.1.4'

_shelx_space_group_comment       
;
The symmetry employed for this shelxl refinement is uniquely defined
by the following loop, which should always be used as a source of
symmetry information in preference to the above space-group names.
They are only intended as comments.
;
_space_group_crystal_system      monoclinic
_space_group_IT_number           14
_space_group_name_H-M_alt        'P 1 21/c 1'
_space_group_name_Hall           '-P 2ybc'
loop_
_space_group_symop_operation_xyz
'x, y, z'
'-x, y+1/2, -z+1/2'
'-x, -y, -z'
'x, -y-1/2, z-1/2'

_cell_length_a                   8.8055(2)
_cell_length_b                   46.2813(10)
_cell_length_c                   18.7210(3)
_cell_angle_alpha                90
_cell_angle_beta                 95.683(2)
_cell_angle_gamma                90
_cell_volume                     7591.9(3)
_cell_formula_units_Z            8
_cell_measurement_reflns_used    20082
_cell_measurement_temperature    100.00(10)
_cell_measurement_theta_max      79.2280
_cell_measurement_theta_min      2.5490
_shelx_estimated_absorpt_T_max   0.897
_shelx_estimated_absorpt_T_min   0.667
_exptl_absorpt_coefficient_mu    2.519
_exptl_absorpt_correction_T_max  1.000
_exptl_absorpt_correction_T_min  0.641
_exptl_absorpt_correction_type   gaussian
_exptl_absorpt_process_details   
;
CrysAlisPro 1.171.43.95a (Rigaku Oxford Diffraction, 2023)
Numerical absorption correction based on gaussian integration over
a multifaceted crystal model
Empirical absorption correction using spherical harmonics,
implemented in SCALE3 ABSPACK scaling algorithm.
;
_exptl_absorpt_special_details   ?
_exptl_crystal_colour            'intense orange'
_exptl_crystal_density_diffrn    1.540
_exptl_crystal_density_meas      ?
_exptl_crystal_density_method    ?
_exptl_crystal_description       needle
_exptl_crystal_F_000             3549
loop_
_exptl_crystal_face_index_h
_exptl_crystal_face_index_k
_exptl_crystal_face_index_l
_exptl_crystal_face_perp_dist
5 12 0 0.0681
-5 -12 0 0.0840
0 2 1 0.0359
0 -2 -1 0.0371
0 1 0 0.0154
-1 -8 12 0.0386
-4 19 4 0.0569
4 -19 -4 0.0570
0 -30 2 0.0244
2 27 -4 0.0249
-3 -22 7 0.0411
0 11 -11 0.0331

_exptl_crystal_size_max          0.175
_exptl_crystal_size_mid          0.086
_exptl_crystal_size_min          0.044
loop_
_exptl_oxdiff_crystal_face_indexfrac_h
_exptl_oxdiff_crystal_face_indexfrac_k
_exptl_oxdiff_crystal_face_indexfrac_l
_exptl_oxdiff_crystal_face_x
_exptl_oxdiff_crystal_face_y
_exptl_oxdiff_crystal_face_z
5.2189 12.0049 -0.2081 0.2645 -0.8924 -0.3657
-5.2172 -12.0193 0.1946 -0.2646 0.8928 0.3645
0.0001 1.9969 0.9999 0.0357 -0.0592 0.0805
-0.0001 -1.9969 -0.9999 -0.0357 0.0592 -0.0805
-0.0000 0.9982 0.0000 0.0313 -0.0086 0.0072
-0.7242 -8.3961 11.6578 -0.5597 -0.3051 0.7705
-4.2075 19.2550 3.5792 0.6012 0.3261 0.7295
4.2120 -18.7283 -4.0993 -0.5709 -0.3096 -0.7604
-0.2757 -29.7558 1.6113 -0.9689 0.2321 -0.0856
1.7623 26.8946 -4.2416 0.9166 -0.3242 -0.2339
-2.5298 -21.8264 6.8745 -0.8114 0.2873 0.5091
0.2063 10.9041 -11.2990 0.6402 0.3475 -0.6851

_exptl_transmission_factor_max   ?
_exptl_transmission_factor_min   ?
_diffrn_reflns_av_R_equivalents  0.0644
_diffrn_reflns_av_unetI/netI     0.0450
_diffrn_reflns_Laue_measured_fraction_full 0.998
_diffrn_reflns_Laue_measured_fraction_max 0.998
_diffrn_reflns_limit_h_max       10
_diffrn_reflns_limit_h_min       -10
_diffrn_reflns_limit_k_max       55
_diffrn_reflns_limit_k_min       -47
_diffrn_reflns_limit_l_max       22
_diffrn_reflns_limit_l_min       -15
_diffrn_reflns_number            59178
_diffrn_reflns_point_group_measured_fraction_full 0.998
_diffrn_reflns_point_group_measured_fraction_max 0.998
_diffrn_reflns_theta_full        67.684
_diffrn_reflns_theta_max         68.248
_diffrn_reflns_theta_min         2.557
_diffrn_ambient_environment      N~2~
_diffrn_ambient_temperature      100.00(10)
_diffrn_detector                 'Hybrid Pixel Array Detector'
_diffrn_detector_area_resol_mean 10.0000
_diffrn_detector_type            HyPix
_diffrn_measured_fraction_theta_full 0.998
_diffrn_measured_fraction_theta_max 0.998
_diffrn_measurement_details      
;
List of Runs (angles in degrees, time in seconds):

  # Type    Start    End  Width  t~exp~   \w     \q     \k     \f   Frames
#--------------------------------------------------------------------------
  1  \w     57.00  84.00   0.50   30.00    --   49.41-109.00 116.00   54
  2  \w     22.00  53.00   0.50   30.00    --   49.41-109.00 116.00   62
  3  \w   -112.00 -87.00   0.50  120.00    --  -90.00-109.00 116.00   50
  4  \w    -72.00 -30.00   0.50  120.00    --  -90.00 109.00-147.00   84
  5  \w    105.00 165.00   0.50  120.00    --  111.50 109.00-147.00  120
  6  \w     68.00 107.00   0.50  120.00    --  111.50-109.00 116.00   78
  7  \w    -82.00 -15.00   0.50   30.00    --  -49.41 109.00-147.00  134
  8  \w   -113.00 -75.00   0.50   30.00    --  -49.41-125.00 -30.00   76
  9  \w    -22.00  23.00   0.50   30.00    --  -49.41  19.00 -90.00   90
 10  \w    -15.00  11.00   0.50   30.00    --  -49.41  19.00-120.00   52
 11  \w   -111.00 -74.00   0.50   30.00    --  -49.41-125.00 150.00   74
 12  \w   -110.00 -84.00   0.50   30.00    --  -49.41-125.00 -90.00   52
 13  \w    -23.00  24.00   0.50   30.00    --  -49.41  19.00 150.00   94
 14  \w   -158.00 -96.00   0.50  120.00    --  -90.00-125.00 -90.00  124
 15  \w    -53.00 -27.00   0.50  120.00    --  -90.00  57.00-150.00   52
 16  \w    -62.00 -18.00   0.50  120.00    --  -90.00  57.00  30.00   88
 17  \w     55.00 104.00   0.50  120.00    --  111.50 -99.00-180.00   98
 18  \w     42.00  68.00   0.50  120.00    --  111.50 -57.00 -60.00   52
 19  \w     44.00  97.00   0.50  120.00    --  111.50 -99.00 150.00  106
 20  \w     96.00 178.00   0.50  120.00    --  111.50 125.00  30.00  164
 21  \w     41.00  68.00   0.50  120.00    --  111.50 -57.00  90.00   54
 22  \w     40.00  68.00   0.50  120.00    --  111.50 -57.00 120.00   56
 23  \w    106.00 176.00   0.50  120.00    --  111.50  38.00-180.00  140
 24  \w    102.00 159.00   0.50  120.00    --  111.50  38.00 120.00  114
 25  \w     99.00 167.00   0.50  120.00    --  111.50  57.00 120.00  136
 26  \w     40.00  68.00   0.50  120.00    --  111.50 -57.00-180.00   56
 27  \w     40.00  68.00   0.50  120.00    --  111.50 -57.00-120.00   56
;
_diffrn_measurement_device       'four-circle diffractometer'
_diffrn_measurement_device_type  'XtaLAB Synergy, Dualflex, HyPix'
_diffrn_measurement_method       '\w scans'
_diffrn_orient_matrix_type       
'CrysAlisPro convention (1999,Acta A55,543-557)'
_diffrn_orient_matrix_UB_11      -0.0224276000
_diffrn_orient_matrix_UB_12      0.0313161000
_diffrn_orient_matrix_UB_13      -0.0268520000
_diffrn_orient_matrix_UB_21      -0.1527519000
_diffrn_orient_matrix_UB_22      -0.0086538000
_diffrn_orient_matrix_UB_23      -0.0418963000
_diffrn_orient_matrix_UB_31      -0.0840694000
_diffrn_orient_matrix_UB_32      0.0072329000
_diffrn_orient_matrix_UB_33      0.0660759000
_diffrn_radiation_monochromator  mirror
_diffrn_radiation_probe          x-ray
_diffrn_radiation_type           'Cu K\a'
_diffrn_radiation_wavelength     1.54184
_diffrn_source                   'micro-focus sealed X-ray tube'
_diffrn_source_type              'PhotonJet (Cu) X-ray Source'
_reflns_Friedel_coverage         0.000
_reflns_Friedel_fraction_full    .
_reflns_Friedel_fraction_max     .
_reflns_number_gt                10106
_reflns_number_total             13889
_reflns_odcompleteness_completeness 99.75
_reflns_odcompleteness_iscentric 1
_reflns_odcompleteness_theta     68.13
_reflns_special_details          
;
 Reflections were merged by SHELXL according to the crystal
 class for the calculation of statistics and refinement.
 
 Structure factors included contributions from the .fab file.
 
 _reflns_Friedel_fraction is defined as the number of unique
 Friedel pairs measured divided by the number that would be
 possible theoretically, ignoring centric projections and
 systematic absences.
;
_reflns_threshold_expression     'I > 2\s(I)'
_computing_cell_refinement       'CrysAlisPro 1.171.43.95a (Rigaku OD, 2023)'
_computing_data_collection       
'CrysAlisPro system (CCD 43.95a 64-bit (release 03-11-2023))'
_computing_data_reduction        'CrysAlisPro 1.171.43.95a (Rigaku OD, 2023)'
_computing_molecular_graphics    'Olex2 1.3-ac4 (Dolomanov et al., 2009)'
_computing_publication_material  'Olex2 1.3-ac4 (Dolomanov et al., 2009)'
_computing_structure_refinement  'SHELXL 2018/3 (Sheldrick, 2015)'
_computing_structure_solution    'SHELXT 2018/2 (Sheldrick, 2018)'
_refine_diff_density_max         0.726
_refine_diff_density_min         -0.739
_refine_diff_density_rms         0.087
_refine_ls_extinction_coef       .
_refine_ls_extinction_method     none
_refine_ls_goodness_of_fit_ref   1.062
_refine_ls_hydrogen_treatment    constr
_refine_ls_matrix_type           full
_refine_ls_number_parameters     1070
_refine_ls_number_reflns         13889
_refine_ls_number_restraints     480
_refine_ls_R_factor_all          0.0969
_refine_ls_R_factor_gt           0.0769
_refine_ls_restrained_S_all      1.061
_refine_ls_shift/su_max          0.001
_refine_ls_shift/su_mean         0.000
_refine_ls_structure_factor_coef Fsqd
_refine_ls_weighting_details     
'w=1/[\s^2^(Fo^2^)+(0.1244P)^2^+10.8603P] where P=(Fo^2^+2Fc^2^)/3'
_refine_ls_weighting_scheme      calc
_refine_ls_wR_factor_gt          0.2159
_refine_ls_wR_factor_ref         0.2327
_refine_special_details          Twin,SQUEEZE
_olex2_refinement_description    
;
1. Fixed Uiso
 At 1.2 times of:
  All C(H) groups, All C(H,H) groups, All C(H,H,H,H) groups
 At 1.5 times of:
  All C(H,H,H) groups
2. Restrained distances
 P4-F20 = P4-F22 = P4-F17 = P4-F18 = P4-F21 = P4-F19
 1.65 with sigma of 0.02
 N14-C44 = C44-C44A
 1.4 with sigma of 0.02
 C43-N13
 1.45 with sigma of 0.02
 N13-C43A
 1.45 with sigma of 0.02
 F20-F17 \\sim F22-F18 \\sim F19-F21
 with sigma of 0.05
 P4-F20 \\sim P4-F22 \\sim P4-F17 \\sim P4-F18 \\sim P4-F21 \\sim P4-F19
 with sigma of 0.02
 F20-F22 \\sim F20-F18 \\sim F20-F21 \\sim F20-F19 \\sim F17-F22 \\sim F17-F18
\\sim F17-F21 \\sim F17-F19
 with sigma of 0.04
 P4-F20 \\sim P4A-F22A
 with sigma of 0.02
 F17-F19 \\sim F19A-F21A
 with sigma of 0.04
 F22-F19 \\sim F17A-F21A
 with sigma of 0.04
 P4-F17 \\sim P4A-F19A
 with sigma of 0.02
 P4-F18 \\sim P4A-F20A
 with sigma of 0.02
 P4-F21 \\sim P4A-F18A
 with sigma of 0.02
 P4-F19 \\sim P4A-F21A
 with sigma of 0.02
 F22-F18 \\sim F17A-F20A
 with sigma of 0.04
 P4-F22 \\sim P4A-F17A
 with sigma of 0.02
 F17-F18 \\sim F19A-F20A
 with sigma of 0.04
 F18-F21 \\sim F20A-F18A
 with sigma of 0.04
 F22-F17 \\sim F17A-F19A
 with sigma of 0.04
 F22-F21 \\sim F17A-F18A
 with sigma of 0.04
 F17-F21 \\sim F19A-F18A
 with sigma of 0.04
 F18-F19 \\sim F20A-F21A
 with sigma of 0.04
 F20-F22 \\sim F22A-F17A
 with sigma of 0.04
 F21-F19 \\sim F18A-F21A
 with sigma of 0.04
 F20-F17 \\sim F22A-F19A
 with sigma of 0.04
 F20-F18 \\sim F22A-F20A
 with sigma of 0.04
 F20-F21 \\sim F22A-F18A
 with sigma of 0.04
 F20-F19 \\sim F22A-F21A
 with sigma of 0.04
 C44A-N13 \\sim C44-N13
 with sigma of 0.04
 C43A-N13 \\sim C43-N13
 with sigma of 0.02
 N14-C44A \\sim N14-C44
 with sigma of 0.02
 N14-C43A \\sim N14-C43
 with sigma of 0.04
 C44A-C43A \\sim C44-C43
 with sigma of 0.02
 C41A-N13 \\sim C41-N13
 with sigma of 0.02
 C41A-N14 \\sim C41-N14
 with sigma of 0.02
 C12-N4 \\sim C12-N4A
 with sigma of 0.02
 C14A-N4 \\sim C14-N4A
 with sigma of 0.04
 C16-C14A \\sim C16A-C14
 with sigma of 0.04
 N4-N5A \\sim N4A-N5
 with sigma of 0.04
 C15A-N5A \\sim C15-N5
 with sigma of 0.02
 C16-N4 \\sim C16A-N4A
 with sigma of 0.02
 C16-C13A \\sim C16A-C13
 with sigma of 0.04
 C16-N5A \\sim C16A-N5
 with sigma of 0.02
 C15A-C14A \\sim C15-C14
 with sigma of 0.04
 C14A-C13A \\sim C14-C13
 with sigma of 0.02
 C13A-N5A \\sim C13-N5
 with sigma of 0.04
 C14A-N5A \\sim C14-N5
 with sigma of 0.02
 C13A-N4 \\sim C13-N4A
 with sigma of 0.02
 C12-C16 \\sim C12-C16A
 with sigma of 0.04
 C12-C13A \\sim C12-C13
 with sigma of 0.04
 C16-C15A \\sim C16A-C15
 with sigma of 0.04
3. Rigid bond restraints
 N4, C16
 with sigma for 1-2 distances of 0.01 and sigma for 1-3 distances of 0.01
4. Uiso/Uaniso restraints and constraints
P4 \\sim F17 \\sim F18 \\sim F19 \\sim F20 \\sim F21 \\sim F22: within 2A with
sigma of 0.04 and sigma for terminal atoms of 0.08 within 2A
Uanis(C44A) = Uanis(C44) = Uanis(C43) = Uanis(C43A) = Uanis(C54) = Uanis(C53)
Uanis(C15A) = Uanis(C15)
5. Rigid body (RIGU) restrains
 P4, F17, F18, F19, F20, F21, F22
 with sigma for 1-2 distances of 0.004 and sigma for 1-3 distances of 0.004
 N4, N4A, N5, N5A, C13, C13A, C14, C14A, C15, C15A, C16, C16A
 with sigma for 1-2 distances of 0.004 and sigma for 1-3 distances of 0.004
 P4, F17, F18, F19, F20, F21, F22, P4A, F17A, F18A, F19A, F20A, F21A, F22A
 with sigma for 1-2 distances of 0.004 and sigma for 1-3 distances of 0.004
 N16, C54, C55, C56
 with sigma for 1-2 distances of 0.004 and sigma for 1-3 distances of 0.004
6. Others
 Sof(P4A)=Sof(F17A)=Sof(F18A)=Sof(F19A)=Sof(F20A)=Sof(F21A)=Sof(F22A)=1-FVAR(1)
 Sof(P4)=Sof(F17)=Sof(F18)=Sof(F19)=Sof(F20)=Sof(F21)=Sof(F22)=FVAR(1)
 Fixed Sof: H12C(0.67) H12D(0.67) H12A(0.33) H12B(0.33) C14A(0.67) C13A(0.67)
 H13A(0.67) N4A(0.67) C16A(0.67) H16A(0.67) N5A(0.67) C15(0.33) H15A(0.33)
 H15B(0.33) H15C(0.33) C15A(0.67) H15D(0.67) H15E(0.67) H15F(0.67) C16(0.33)
 H16(0.33) N4(0.33) C13(0.33) H13(0.33) C14(0.33) H14(0.33) N5(0.33) C41(0.5)
 H41(0.5) C41A(0.5) H41A(0.5) C44A(0.5) H44A(0.5) C43A(0.5) H43A(0.5) C43(0.5)
 H43(0.5) C44(0.5) H44(0.5)
7.a Secondary CH2 refined with riding coordinates:
 C12(H12C,H12D), C12(H12A,H12B), C24(H24A,H24B), C40(H40A,H40B), C52(H52A,H52B)
7.b Aromatic/amide H refined with riding coordinates:
 C2(H2), C3(H3), C5(H5), C8(H8), C9(H9), C11(H11), C13A(H13A), C16A(H16A),
 C16(H16), C13(H13), C14(H14), C17(H17), C20(H20), C21(H21), C23(H23), C25(H25),
  C27(H27), C28(H28), C30(H30), C31(H31), C33(H33), C36(H36), C37(H37),
 C39(H39), C41(H41), C41A(H41A), C44A(H44A), C43A(H43A), C43(H43), C44(H44),
 C45(H45), C47(H47), C48(H48), C50(H50), C53(H53), C54(H54), C56(H56)
7.c Fitted pentagon refined as free rotating group:
 C14A(C13A,N4A,C16A,N5A), C16(N4,C13,C14,N5), C41A(N14,C44A,C43A,N13)
7.d Idealised Me refined as rotating group:
 C15(H15A,H15B,H15C), C15A(H15D,H15E,H15F), C26(H26A,H26B,H26C), C42(H42A,H42B,
 H42C), C55(H55A,H55B,H55C), C58(H58A,H58B,H58C)
;
_atom_sites_solution_hydrogens   geom
_atom_sites_solution_primary     dual
_atom_sites_solution_secondary   ?
loop_
_atom_site_label
_atom_site_type_symbol
_atom_site_fract_x
_atom_site_fract_y
_atom_site_fract_z
_atom_site_U_iso_or_equiv
_atom_site_adp_type
_atom_site_occupancy
_atom_site_site_symmetry_order
_atom_site_calc_flag
_atom_site_refinement_flags_posn
_atom_site_refinement_flags_adp
_atom_site_refinement_flags_occupancy
_atom_site_disorder_assembly
_atom_site_disorder_group
Cu1 Cu 0.96754(7) 0.25010(2) 0.69034(3) 0.03734(18) Uani 1 1 d . . . . .
O1 O 0.8808(3) 0.23019(7) 0.76479(14) 0.0440(7) Uani 1 1 d . . . . .
O2 O 1.0613(3) 0.27535(7) 0.76059(14) 0.0434(7) Uani 1 1 d . . . . .
N1 N 0.8632(4) 0.21783(9) 0.48893(17) 0.0425(8) Uani 1 1 d . . . . .
N2 N 1.0814(4) 0.26234(8) 0.48626(17) 0.0400(8) Uani 1 1 d . . . . .
N3 N 0.8656(4) 0.22602(8) 0.61525(16) 0.0385(8) Uani 1 1 d . . . . .
N6 N 1.0703(4) 0.26709(8) 0.61342(16) 0.0368(7) Uani 1 1 d . . . . .
N7 N 1.4625(5) 0.38963(9) 0.7516(2) 0.0565(10) Uani 1 1 d . . . . .
N8 N 1.4059(7) 0.42951(11) 0.7995(3) 0.0830(16) Uani 1 1 d . . . . .
C1 C 0.9154(4) 0.23238(10) 0.5474(2) 0.0376(9) Uani 1 1 d . . . . .
C2 C 0.9232(5) 0.22563(11) 0.4287(2) 0.0458(10) Uani 1 1 d . . . . .
H2 H 0.891686 0.215681 0.385330 0.055 Uiso 1 1 calc R U . . .
C3 C 1.0297(5) 0.24772(10) 0.4273(2) 0.0432(10) Uani 1 1 d . . . . .
H3 H 1.066945 0.252592 0.382895 0.052 Uiso 1 1 calc R U . . .
C4 C 1.0234(5) 0.25427(10) 0.5467(2) 0.0391(9) Uani 1 1 d . . . . .
C5 C 0.7676(5) 0.20561(10) 0.6234(2) 0.0401(9) Uani 1 1 d . . . . .
H5 H 0.724446 0.195818 0.581581 0.048 Uiso 1 1 calc R U . . .
C6 C 0.7206(5) 0.19692(10) 0.6907(2) 0.0401(9) Uani 1 1 d . . . . .
C7 C 0.7795(5) 0.20962(10) 0.7577(2) 0.0429(10) Uani 1 1 d . . . . .
C8 C 0.7216(6) 0.19904(11) 0.8206(2) 0.0513(11) Uani 1 1 d . . . . .
H8 H 0.755388 0.207600 0.865466 0.062 Uiso 1 1 calc R U . . .
C9 C 0.6189(6) 0.17697(12) 0.8188(2) 0.0530(12) Uani 1 1 d . . . . .
H9 H 0.583998 0.170284 0.862261 0.064 Uiso 1 1 calc R U . . .
C10 C 0.5634(5) 0.16386(11) 0.7529(2) 0.0484(11) Uani 1 1 d . . . . .
C11 C 0.6139(5) 0.17403(10) 0.6908(2) 0.0457(10) Uani 1 1 d . . . . .
H11 H 0.576279 0.165467 0.646446 0.055 Uiso 1 1 calc R U . . .
C12 C 0.4536(6) 0.13950(12) 0.7520(3) 0.0610(13) Uani 1 1 d D . . . .
H12C H 0.388443 0.141714 0.791835 0.073 Uiso 0.67 1 calc R U P A 2
H12D H 0.386830 0.139567 0.706242 0.073 Uiso 0.67 1 calc R U P A 2
H12A H 0.391762 0.142171 0.792898 0.073 Uiso 0.33 1 calc R U P B 1
H12B H 0.383219 0.141160 0.707567 0.073 Uiso 0.33 1 calc R U P B 1
C14A C 0.7225(9) 0.0781(2) 0.7686(6) 0.115(4) Uani 0.67 1 d DG . P C 2
C13A C 0.6850(10) 0.1064(2) 0.7906(5) 0.099(5) Uani 0.67 1 d DG . P C 2
H13A H 0.748909 0.118754 0.820826 0.119 Uiso 0.67 1 calc R U P C 2
N4A N 0.5352(10) 0.11284(14) 0.7596(5) 0.069(3) Uani 0.67 1 d DG . P C 2
C16A C 0.4801(9) 0.08858(18) 0.7184(5) 0.114(4) Uani 0.67 1 d DG . P C 2
H16A H 0.382857 0.087000 0.691724 0.137 Uiso 0.67 1 calc R U P C 2
N5A N 0.5959(12) 0.06712(13) 0.7239(5) 0.109(3) Uani 0.67 1 d DG . P C 2
C15 C 0.856(3) 0.0668(6) 0.785(2) 0.167(6) Uani 0.33 1 d D . P C 1
H15A H 0.897347 0.078843 0.748179 0.251 Uiso 0.33 1 calc R U P C 1
H15B H 0.853141 0.046584 0.768912 0.251 Uiso 0.33 1 calc R U P C 1
H15C H 0.921289 0.068473 0.830069 0.251 Uiso 0.33 1 calc R U P C 1
C15A C 0.571(2) 0.0363(3) 0.6810(10) 0.167(6) Uani 0.67 1 d D . P C 2
H15D H 0.634980 0.035920 0.640917 0.251 Uiso 0.67 1 calc R U P C 2
H15E H 0.463937 0.034193 0.662620 0.251 Uiso 0.67 1 calc R U P C 2
H15F H 0.600956 0.020340 0.713967 0.251 Uiso 0.67 1 calc R U P C 2
C16 C 0.6684(19) 0.1050(3) 0.7637(10) 0.075(5) Uani 0.33 1 d DG U P C 1
H16 H 0.748082 0.117018 0.749938 0.091 Uiso 0.33 1 calc R U P C 1
N4 N 0.510(2) 0.1116(2) 0.7554(10) 0.084(8) Uani 0.33 1 d DG U P C 1
C13 C 0.4307(17) 0.0880(3) 0.7827(10) 0.092(6) Uani 0.33 1 d DG . P C 1
H13 H 0.323347 0.086597 0.783975 0.110 Uiso 0.33 1 calc R U P C 1
C14 C 0.540(2) 0.0668(3) 0.8079(12) 0.146(11) Uani 0.33 1 d DG . P C 1
H14 H 0.518339 0.048758 0.828863 0.175 Uiso 0.33 1 calc R U P C 1
N5 N 0.6868(19) 0.0773(3) 0.7961(12) 0.141(9) Uani 0.33 1 d DG . P C 1
C17 C 1.1732(5) 0.28751(9) 0.6196(2) 0.0387(9) Uani 1 1 d . . . . .
H17 H 1.217351 0.293390 0.577640 0.046 Uiso 1 1 calc R U . . .
C18 C 1.2229(5) 0.30146(10) 0.6856(2) 0.0411(9) Uani 1 1 d . . . . .
C19 C 1.1620(5) 0.29506(10) 0.7522(2) 0.0415(9) Uani 1 1 d . . . . .
C20 C 1.2179(6) 0.31193(11) 0.8128(2) 0.0493(11) Uani 1 1 d . . . . .
H20 H 1.177040 0.308727 0.857237 0.059 Uiso 1 1 calc R U . . .
C21 C 1.3271(6) 0.33236(11) 0.8095(3) 0.0528(11) Uani 1 1 d . . . . .
H21 H 1.360979 0.343030 0.851433 0.063 Uiso 1 1 calc R U . . .
C22 C 1.3916(5) 0.33809(10) 0.7446(3) 0.0480(10) Uani 1 1 d . . . . .
C23 C 1.3372(5) 0.32337(10) 0.6841(2) 0.0459(10) Uani 1 1 d . . . . .
H23 H 1.376369 0.327800 0.639918 0.055 Uiso 1 1 calc R U . . .
C24 C 1.5176(6) 0.35998(12) 0.7432(3) 0.0602(13) Uani 1 1 d . . . . .
H24A H 1.598367 0.355684 0.782394 0.072 Uiso 1 1 calc R U . . .
H24B H 1.563153 0.358395 0.697116 0.072 Uiso 1 1 calc R U . . .
C25 C 1.4748(8) 0.40424(12) 0.8120(3) 0.0721(16) Uani 1 1 d . . . . .
H25 H 1.524186 0.397881 0.856647 0.087 Uiso 1 1 calc R U . . .
C26 C 1.3955(16) 0.45220(18) 0.8523(6) 0.149(5) Uani 1 1 d . . . . .
H26A H 1.428705 0.444685 0.900213 0.224 Uiso 1 1 calc R U . . .
H26B H 1.289649 0.458872 0.850825 0.224 Uiso 1 1 calc R U . . .
H26C H 1.461242 0.468382 0.841366 0.224 Uiso 1 1 calc R U . . .
C27 C 1.3514(10) 0.43067(16) 0.7298(5) 0.096(2) Uani 1 1 d . . . . .
H27 H 1.297802 0.446381 0.706352 0.115 Uiso 1 1 calc R U . . .
C28 C 1.3861(8) 0.40606(16) 0.6999(4) 0.0795(18) Uani 1 1 d . . . . .
H28 H 1.362005 0.400795 0.650998 0.095 Uiso 1 1 calc R U . . .
Cu2 Cu 0.48455(7) 0.24952(2) 0.64851(3) 0.03543(18) Uani 1 1 d . . . . .
O3 O 0.5826(3) 0.27097(7) 0.57958(14) 0.0436(7) Uani 1 1 d . . . . .
O4 O 0.3991(3) 0.22514(7) 0.57372(13) 0.0413(7) Uani 1 1 d . . . . .
N9 N 0.5834(4) 0.27455(9) 0.85666(18) 0.0467(9) Uani 1 1 d . . . . .
N10 N 0.3573(4) 0.23132(9) 0.84723(18) 0.0452(9) Uani 1 1 d . . . . .
N11 N 0.5808(4) 0.27135(8) 0.72911(17) 0.0377(7) Uani 1 1 d . . . . .
N12 N 0.3729(4) 0.23102(8) 0.72019(16) 0.0373(7) Uani 1 1 d . . . . .
N15 N 0.0117(5) 0.10930(9) 0.5820(2) 0.0591(11) Uani 1 1 d . . . . .
N16 N 0.0959(10) 0.06798(12) 0.5560(4) 0.109(2) Uani 1 1 d . . . . .
C29 C 0.5288(5) 0.26305(10) 0.7946(2) 0.0381(9) Uani 1 1 d . . . . .
C30 C 0.5250(5) 0.26430(13) 0.9146(2) 0.0532(12) Uani 1 1 d . . . . .
H30 H 0.561299 0.271663 0.960468 0.064 Uiso 1 1 calc R U . . .
C31 C 0.4124(5) 0.24312(13) 0.9098(2) 0.0525(12) Uani 1 1 d . . . . .
H31 H 0.372996 0.236783 0.952534 0.063 Uiso 1 1 calc R U . . .
C32 C 0.4161(5) 0.24167(10) 0.7899(2) 0.0388(9) Uani 1 1 d . . . . .
C33 C 0.6806(5) 0.29206(10) 0.7257(2) 0.0409(9) Uani 1 1 d . . . . .
H33 H 0.721173 0.300653 0.769555 0.049 Uiso 1 1 calc R U . . .
C34 C 0.7331(5) 0.30267(10) 0.6616(2) 0.0418(9) Uani 1 1 d . . . . .
C35 C 0.6787(5) 0.29194(10) 0.5918(2) 0.0416(9) Uani 1 1 d . . . . .
C36 C 0.7354(5) 0.30567(11) 0.5318(3) 0.0511(11) Uani 1 1 d . . . . .
H36 H 0.702786 0.299065 0.484719 0.061 Uiso 1 1 calc R U . . .
C37 C 0.8356(6) 0.32815(11) 0.5407(3) 0.0575(13) Uani 1 1 d . . . . .
H37 H 0.870755 0.336840 0.499370 0.069 Uiso 1 1 calc R U . . .
C38 C 0.8889(5) 0.33890(11) 0.6089(3) 0.0549(12) Uani 1 1 d . . . . .
C39 C 0.8378(5) 0.32601(10) 0.6679(3) 0.0481(10) Uani 1 1 d . . . . .
H39 H 0.873400 0.332913 0.714368 0.058 Uiso 1 1 calc R U . . .
C40 C 1.0026(6) 0.36313(12) 0.6175(4) 0.0706(16) Uani 1 1 d . . . . .
H40A H 1.034779 0.365905 0.669221 0.085 Uiso 1 1 calc R U . . .
H40B H 1.094065 0.357673 0.593778 0.085 Uiso 1 1 calc R U . . .
C41 C 0.8233(12) 0.4049(2) 0.6094(6) 0.042(2) Uani 0.5 1 d D . P D 1
H41 H 0.768152 0.399019 0.648071 0.050 Uiso 0.5 1 calc R U P D 1
C41A C 0.7918(4) 0.39961(10) 0.5881(4) 0.082(6) Uani 0.5 1 d DG . P D 2
H41A H 0.706561 0.388339 0.598564 0.098 Uiso 0.5 1 calc R U P D 2
N14 N 0.9443(5) 0.38962(8) 0.5880(3) 0.0766(15) Uani 1 1 d DG . . . .
C44A C 1.0358(5) 0.41324(12) 0.5698(5) 0.0842(11) Uani 0.5 1 d DG . P D 2
H44A H 1.142457 0.412689 0.565721 0.101 Uiso 0.5 1 calc R U P D 2
C43A C 0.9399(7) 0.43782(9) 0.5585(6) 0.0842(11) Uani 0.5 1 d DG . P D 2
H43A H 0.971161 0.456608 0.545697 0.101 Uiso 0.5 1 calc R U P D 2
N13 N 0.7891(5) 0.42940(10) 0.5699(4) 0.0950(19) Uani 1 1 d DG . . . .
C42 C 0.6742(12) 0.44901(18) 0.5739(6) 0.125(3) Uani 1 1 d . . . . .
H42A H 0.599047 0.446875 0.532026 0.188 Uiso 1 1 calc R U . . .
H42B H 0.716490 0.468612 0.574891 0.188 Uiso 1 1 calc R U . . .
H42C H 0.624611 0.445618 0.617802 0.188 Uiso 1 1 calc R U . . .
C43 C 0.8785(15) 0.4255(3) 0.5083(7) 0.0842(11) Uani 0.5 1 d D . P D 1
H43 H 0.875764 0.438161 0.468202 0.101 Uiso 0.5 1 calc R U P D 1
C44 C 0.9700(16) 0.4001(3) 0.5172(7) 0.0842(11) Uani 0.5 1 d D . P D 1
H44 H 1.033314 0.391906 0.484307 0.101 Uiso 0.5 1 calc R U P D 1
C45 C 0.2708(5) 0.21070(9) 0.7093(2) 0.0395(9) Uani 1 1 d . . . . .
H45 H 0.221405 0.204163 0.749184 0.047 Uiso 1 1 calc R U . . .
C46 C 0.2992(5) 0.20503(9) 0.5776(2) 0.0388(9) Uani 1 1 d . . . . .
C47 C 0.2531(5) 0.18877(10) 0.5147(2) 0.0459(10) Uani 1 1 d . . . . .
H47 H 0.299985 0.192574 0.472075 0.055 Uiso 1 1 calc R U . . .
C48 C 0.1434(5) 0.16786(10) 0.5137(2) 0.0480(10) Uani 1 1 d . . . . .
H48 H 0.114965 0.157630 0.470478 0.058 Uiso 1 1 calc R U . . .
C49 C 0.0716(5) 0.16116(10) 0.5759(3) 0.0478(10) Uani 1 1 d . . . . .
C50 C 0.1168(5) 0.17565(10) 0.6379(2) 0.0428(9) Uani 1 1 d . . . . .
H50 H 0.071447 0.170776 0.680243 0.051 Uiso 1 1 calc R U . . .
C51 C 0.2290(5) 0.19772(9) 0.6413(2) 0.0381(9) Uani 1 1 d . . . . .
C52 C -0.0515(6) 0.13841(12) 0.5736(3) 0.0602(13) Uani 1 1 d . . . . .
H52A H -0.117537 0.142190 0.612423 0.072 Uiso 1 1 calc R U . . .
H52B H -0.115768 0.139710 0.527220 0.072 Uiso 1 1 calc R U . . .
C53 C 0.0583(8) 0.09603(14) 0.6451(5) 0.0842(11) Uani 1 1 d . . . . .
H53 H 0.055836 0.103856 0.691903 0.101 Uiso 1 1 calc R U . . .
C54 C 0.1080(8) 0.06998(14) 0.6287(4) 0.0842(11) Uani 1 1 d . . . . .
H54 H 0.145196 0.055436 0.661738 0.101 Uiso 1 1 calc R U . . .
C55 C 0.147(2) 0.04287(18) 0.5162(7) 0.193(7) Uani 1 1 d . . . . .
H55A H 0.255574 0.039178 0.531026 0.289 Uiso 1 1 calc R U . . .
H55B H 0.133760 0.046911 0.464597 0.289 Uiso 1 1 calc R U . . .
H55C H 0.087205 0.025851 0.526632 0.289 Uiso 1 1 calc R U . . .
C56 C 0.0417(11) 0.09162(15) 0.5307(4) 0.099(2) Uani 1 1 d . . . . .
H56 H 0.025102 0.095951 0.480903 0.119 Uiso 1 1 calc R U . . .
P1 P 0.51277(18) 0.11245(4) 0.52763(9) 0.0708(4) Uani 1 1 d . . . . .
F1 F 0.3953(4) 0.12169(9) 0.5822(2) 0.0839(10) Uani 1 1 d . . . . .
F2 F 0.6424(4) 0.10817(8) 0.5932(2) 0.0812(10) Uani 1 1 d . . . . .
F3 F 0.5667(4) 0.14536(8) 0.5222(2) 0.0808(10) Uani 1 1 d . . . . .
F4 F 0.6329(5) 0.10383(9) 0.4728(2) 0.0962(12) Uani 1 1 d . . . . .
F5 F 0.4625(6) 0.07963(9) 0.5344(3) 0.1107(15) Uani 1 1 d . . . . .
F6 F 0.3850(5) 0.11738(11) 0.4621(2) 0.1007(13) Uani 1 1 d . . . . .
P2 P 0.9515(2) 0.40311(5) 0.81526(11) 0.0872(5) Uani 1 1 d . . . . .
F7 F 0.8998(10) 0.3842(2) 0.8776(4) 0.209(4) Uani 1 1 d . . . . .
F8 F 0.8317(8) 0.42436(15) 0.8366(5) 0.175(3) Uani 1 1 d . . . . .
F9 F 1.0741(9) 0.4179(3) 0.8671(4) 0.272(7) Uani 1 1 d . . . . .
F10 F 1.0011(6) 0.42289(10) 0.7533(3) 0.1059(13) Uani 1 1 d . . . . .
F11 F 1.0738(8) 0.38079(16) 0.7918(5) 0.193(4) Uani 1 1 d . . . . .
F12 F 0.8335(6) 0.38744(12) 0.7625(3) 0.1219(18) Uani 1 1 d . . . . .
P3 P 1.4310(2) 0.12801(5) 0.99011(8) 0.0834(5) Uani 1 1 d . . . . .
F13 F 1.2821(6) 0.13615(19) 1.0247(3) 0.172(3) Uani 1 1 d . . . . .
F14 F 1.5278(6) 0.13489(13) 1.0651(2) 0.1171(17) Uani 1 1 d . . . . .
F15 F 1.4229(12) 0.09646(15) 1.0133(4) 0.228(5) Uani 1 1 d . . . . .
F16 F 1.5850(6) 0.12350(14) 0.9558(3) 0.1286(18) Uani 1 1 d . . . . .
F23 F 1.3330(6) 0.12204(10) 0.9161(2) 0.1065(14) Uani 1 1 d . . . . .
F24 F 1.4426(5) 0.16113(10) 0.9681(3) 0.1028(13) Uani 1 1 d . . . . .
P4 P 0.7919(13) -0.00114(14) 0.8968(3) 0.154(4) Uani 0.527(8) 1 d D U P E 1
F17 F 0.9394(18) 0.0169(4) 0.8849(9) 0.245(8) Uani 0.527(8) 1 d D U P E 1
F18 F 0.834(3) -0.0016(5) 0.9822(6) 0.249(10) Uani 0.527(8) 1 d D U P E 1
F19 F 0.882(2) -0.0303(3) 0.8905(8) 0.204(7) Uani 0.527(8) 1 d D U P E 1
F20 F 0.6391(19) -0.0187(4) 0.9061(9) 0.206(8) Uani 0.527(8) 1 d D U P E 1
F21 F 0.706(3) 0.0289(3) 0.9064(14) 0.239(9) Uani 0.527(8) 1 d D U P E 1
F22 F 0.7437(18) -0.0011(4) 0.8123(5) 0.126(5) Uani 0.527(8) 1 d D U P E 1
P4A P 0.6871(8) -0.00204(13) 0.8960(5) 0.130(3) Uani 0.473(8) 1 d D . P E 2
F17A F 0.788(3) -0.0031(5) 0.8298(11) 0.224(10) Uani 0.473(8) 1 d D . P E 2
F18A F 0.654(2) 0.0313(2) 0.8833(12) 0.190(9) Uani 0.473(8) 1 d D . P E 2
F19A F 0.8330(15) 0.0063(5) 0.9475(12) 0.246(11) Uani 0.473(8) 1 d D . P E 2
F20A F 0.5813(12) -0.0022(2) 0.9602(6) 0.112(3) Uani 0.473(8) 1 d D . P E 2
F21A F 0.7178(16) -0.03547(19) 0.9089(7) 0.116(4) Uani 0.473(8) 1 d D . P E 2
F22A F 0.5387(13) -0.0086(2) 0.8421(6) 0.130(4) Uani 0.473(8) 1 d D . P E 2
N17 N 1.0162(6) 0.13902(13) 0.7918(3) 0.0776(14) Uani 1 1 d . . . . .
C57 C 1.0532(7) 0.15611(15) 0.8343(3) 0.0705(16) Uani 1 1 d . . . . .
C58 C 1.1059(8) 0.17797(15) 0.8874(4) 0.0801(17) Uani 1 1 d . . . . .
H58A H 1.203645 0.185892 0.875704 0.120 Uiso 1 1 calc R U . . .
H58B H 1.118983 0.169145 0.935189 0.120 Uiso 1 1 calc R U . . .
H58C H 1.030356 0.193540 0.886908 0.120 Uiso 1 1 calc R U . . .

loop_
_atom_site_aniso_label
_atom_site_aniso_U_11
_atom_site_aniso_U_22
_atom_site_aniso_U_33
_atom_site_aniso_U_23
_atom_site_aniso_U_13
_atom_site_aniso_U_12
Cu1 0.0356(3) 0.0552(4) 0.0213(3) 0.0016(2) 0.0033(2) 0.0063(3)
O1 0.0430(16) 0.0630(19) 0.0263(13) 0.0013(12) 0.0043(11) 0.0057(14)
O2 0.0437(16) 0.0591(18) 0.0267(13) 0.0006(12) 0.0002(11) 0.0021(14)
N1 0.0356(18) 0.067(2) 0.0248(16) -0.0020(15) 0.0025(13) 0.0008(16)
N2 0.0377(18) 0.061(2) 0.0225(15) 0.0035(15) 0.0070(13) 0.0009(16)
N3 0.0363(18) 0.057(2) 0.0231(15) 0.0042(14) 0.0050(13) 0.0081(16)
N6 0.0335(17) 0.054(2) 0.0225(15) -0.0012(14) 0.0011(12) 0.0048(15)
N7 0.052(2) 0.052(2) 0.067(3) -0.002(2) 0.013(2) -0.0004(19)
N8 0.107(4) 0.059(3) 0.089(4) 0.003(3) 0.042(3) 0.004(3)
C1 0.0308(19) 0.056(3) 0.0266(18) 0.0021(17) 0.0031(15) 0.0052(17)
C2 0.037(2) 0.075(3) 0.0244(18) -0.0052(19) 0.0002(16) 0.003(2)
C3 0.034(2) 0.069(3) 0.0270(19) 0.0009(18) 0.0070(16) 0.0017(19)
C4 0.038(2) 0.060(3) 0.0202(17) 0.0019(16) 0.0065(15) 0.0117(18)
C5 0.030(2) 0.056(3) 0.034(2) -0.0004(18) 0.0038(16) 0.0095(18)
C6 0.034(2) 0.052(2) 0.035(2) 0.0051(18) 0.0058(16) 0.0075(18)
C7 0.040(2) 0.057(3) 0.032(2) 0.0042(18) 0.0068(17) 0.012(2)
C8 0.056(3) 0.066(3) 0.033(2) 0.007(2) 0.0089(19) 0.009(2)
C9 0.052(3) 0.069(3) 0.041(2) 0.012(2) 0.018(2) 0.014(2)
C10 0.040(2) 0.060(3) 0.046(2) 0.013(2) 0.0091(19) 0.005(2)
C11 0.038(2) 0.058(3) 0.042(2) 0.0074(19) 0.0089(18) 0.007(2)
C12 0.058(3) 0.069(3) 0.059(3) 0.013(3) 0.024(2) -0.001(3)
C14A 0.094(8) 0.102(9) 0.150(12) 0.053(7) 0.025(7) 0.001(6)
C13A 0.064(6) 0.136(10) 0.092(11) -0.005(7) -0.020(6) 0.009(6)
N4A 0.052(5) 0.085(7) 0.067(7) 0.018(5) -0.015(4) -0.005(4)
C16A 0.128(9) 0.075(7) 0.128(10) 0.008(6) -0.040(8) -0.006(5)
N5A 0.138(8) 0.073(5) 0.120(8) 0.018(5) 0.028(6) 0.002(5)
C15 0.235(15) 0.080(7) 0.185(15) 0.024(7) 0.012(12) 0.060(9)
C15A 0.235(15) 0.080(7) 0.185(15) 0.024(7) 0.012(12) 0.060(9)
C16 0.110(13) 0.061(10) 0.050(12) -0.012(7) -0.017(10) -0.004(8)
N4 0.112(13) 0.035(9) 0.10(2) -0.001(9) -0.019(12) -0.013(8)
C13 0.131(12) 0.045(8) 0.089(14) 0.018(9) -0.043(11) -0.028(8)
C14 0.169(15) 0.037(9) 0.21(3) 0.019(12) -0.077(18) -0.019(10)
N5 0.177(13) 0.045(10) 0.19(3) -0.001(11) -0.009(17) 0.019(10)
C17 0.036(2) 0.051(2) 0.0295(19) 0.0060(17) 0.0043(15) 0.0115(18)
C18 0.037(2) 0.050(2) 0.035(2) -0.0003(17) -0.0020(16) 0.0092(18)
C19 0.039(2) 0.055(3) 0.0299(19) 0.0008(18) -0.0028(16) 0.0109(19)
C20 0.053(3) 0.063(3) 0.031(2) -0.0017(19) -0.0022(18) 0.005(2)
C21 0.053(3) 0.062(3) 0.043(2) -0.009(2) -0.003(2) 0.007(2)
C22 0.041(2) 0.053(3) 0.049(2) -0.008(2) -0.0021(19) 0.0062(19)
C23 0.039(2) 0.053(3) 0.046(2) 0.002(2) 0.0060(18) 0.0109(19)
C24 0.049(3) 0.063(3) 0.068(3) -0.009(3) 0.006(2) 0.006(2)
C25 0.097(5) 0.054(3) 0.068(4) -0.007(3) 0.024(3) -0.002(3)
C26 0.252(14) 0.065(5) 0.146(9) -0.029(5) 0.099(9) 0.004(6)
C27 0.102(6) 0.070(4) 0.122(7) 0.027(4) 0.046(5) 0.024(4)
C28 0.078(4) 0.090(5) 0.071(4) 0.012(3) 0.010(3) 0.016(4)
Cu2 0.0371(3) 0.0471(3) 0.0220(3) 0.0015(2) 0.0027(2) 0.0037(2)
O3 0.0467(17) 0.0558(18) 0.0281(13) 0.0038(12) 0.0028(12) -0.0001(14)
O4 0.0457(16) 0.0550(17) 0.0229(12) -0.0006(12) 0.0017(11) 0.0011(14)
N9 0.0340(18) 0.073(3) 0.0326(18) -0.0084(17) 0.0012(14) 0.0047(17)
N10 0.0346(18) 0.072(3) 0.0288(17) 0.0028(16) 0.0045(14) 0.0055(17)
N11 0.0316(17) 0.051(2) 0.0300(16) -0.0009(14) 0.0003(13) 0.0065(15)
N12 0.0377(18) 0.048(2) 0.0260(15) -0.0009(14) 0.0011(13) 0.0063(15)
N15 0.063(3) 0.052(2) 0.062(3) -0.005(2) 0.004(2) -0.012(2)
N16 0.169(7) 0.054(3) 0.113(4) -0.006(3) 0.061(5) -0.016(3)
C29 0.033(2) 0.057(2) 0.0246(18) -0.0019(17) 0.0022(15) 0.0117(18)
C30 0.041(2) 0.091(4) 0.028(2) -0.011(2) 0.0050(17) 0.005(2)
C31 0.038(2) 0.096(4) 0.0237(19) -0.002(2) 0.0043(17) 0.005(2)
C32 0.032(2) 0.055(2) 0.0292(19) 0.0009(17) 0.0000(15) 0.0090(18)
C33 0.034(2) 0.052(2) 0.035(2) -0.0011(18) -0.0006(16) 0.0056(18)
C34 0.037(2) 0.048(2) 0.040(2) 0.0025(18) 0.0037(17) 0.0075(18)
C35 0.039(2) 0.052(2) 0.035(2) 0.0066(18) 0.0078(17) 0.0060(19)
C36 0.047(3) 0.066(3) 0.042(2) 0.013(2) 0.0121(19) 0.006(2)
C37 0.048(3) 0.061(3) 0.067(3) 0.020(2) 0.016(2) 0.006(2)
C38 0.038(2) 0.052(3) 0.074(3) 0.012(2) 0.004(2) 0.004(2)
C39 0.037(2) 0.052(3) 0.055(3) 0.006(2) -0.0009(19) 0.0082(19)
C40 0.043(3) 0.059(3) 0.109(5) 0.021(3) 0.007(3) 0.003(2)
C41 0.042(5) 0.033(4) 0.047(6) 0.000(5) -0.017(5) 0.007(4)
C41A 0.095(13) 0.076(11) 0.067(10) -0.015(7) -0.021(8) 0.008(8)
N14 0.053(3) 0.063(3) 0.114(4) 0.037(3) 0.012(3) -0.002(2)
C44A 0.083(3) 0.059(2) 0.109(3) 0.011(2) 0.003(2) -0.0028(18)
C43A 0.083(3) 0.059(2) 0.109(3) 0.011(2) 0.003(2) -0.0028(18)
N13 0.070(3) 0.066(3) 0.147(6) 0.028(3) 0.003(4) 0.004(3)
C42 0.130(8) 0.078(5) 0.162(9) 0.013(5) -0.016(6) 0.045(5)
C43 0.083(3) 0.059(2) 0.109(3) 0.011(2) 0.003(2) -0.0028(18)
C44 0.083(3) 0.059(2) 0.109(3) 0.011(2) 0.003(2) -0.0028(18)
C45 0.036(2) 0.051(2) 0.0314(19) 0.0030(17) 0.0032(16) 0.0039(18)
C46 0.040(2) 0.044(2) 0.031(2) 0.0004(16) -0.0027(16) 0.0054(18)
C47 0.046(2) 0.057(3) 0.033(2) 0.0003(19) -0.0015(17) 0.001(2)
C48 0.049(3) 0.053(3) 0.040(2) -0.0040(19) -0.0061(19) 0.001(2)
C49 0.044(2) 0.048(3) 0.049(2) 0.004(2) -0.0054(19) 0.0011(19)
C50 0.039(2) 0.049(2) 0.039(2) 0.0057(18) -0.0001(17) 0.0053(18)
C51 0.036(2) 0.045(2) 0.033(2) 0.0031(16) 0.0009(16) 0.0050(17)
C52 0.048(3) 0.067(3) 0.063(3) 0.003(3) -0.005(2) -0.010(2)
C53 0.083(3) 0.059(2) 0.109(3) 0.011(2) 0.003(2) -0.0028(18)
C54 0.083(3) 0.059(2) 0.109(3) 0.011(2) 0.003(2) -0.0028(18)
C55 0.34(2) 0.055(4) 0.207(12) -0.021(6) 0.167(14) -0.008(7)
C56 0.163(8) 0.059(4) 0.081(4) -0.005(3) 0.039(5) -0.029(4)
P1 0.0584(8) 0.0772(10) 0.0759(10) -0.0076(8) 0.0018(7) -0.0033(7)
F1 0.068(2) 0.111(3) 0.073(2) 0.007(2) 0.0074(17) 0.007(2)
F2 0.065(2) 0.080(2) 0.095(3) 0.0132(19) -0.0109(18) -0.0049(17)
F3 0.086(2) 0.078(2) 0.079(2) 0.0055(18) 0.0061(19) 0.0030(19)
F4 0.083(3) 0.100(3) 0.107(3) -0.028(2) 0.017(2) 0.003(2)
F5 0.103(3) 0.081(3) 0.146(4) -0.014(3) 0.005(3) -0.029(2)
F6 0.077(2) 0.153(4) 0.069(2) -0.014(2) -0.0083(19) 0.001(2)
P2 0.0726(11) 0.1102(14) 0.0796(11) 0.0086(10) 0.0121(9) -0.0108(10)
F7 0.225(8) 0.249(9) 0.159(6) 0.092(6) 0.045(6) -0.074(7)
F8 0.145(5) 0.150(5) 0.245(8) -0.054(5) 0.094(5) 0.015(4)
F9 0.154(6) 0.56(2) 0.098(4) -0.002(8) 0.007(4) -0.161(9)
F10 0.106(3) 0.102(3) 0.112(3) 0.012(3) 0.024(3) -0.018(3)
F11 0.132(5) 0.155(6) 0.298(11) 0.071(6) 0.055(6) 0.066(5)
F12 0.104(3) 0.154(4) 0.113(3) -0.045(3) 0.038(3) -0.053(3)
P3 0.1002(13) 0.1051(13) 0.0448(8) 0.0105(8) 0.0057(8) -0.0203(11)
F13 0.108(4) 0.331(10) 0.085(3) -0.035(4) 0.047(3) -0.081(5)
F14 0.113(3) 0.185(5) 0.052(2) 0.016(2) -0.004(2) -0.041(3)
F15 0.362(12) 0.123(5) 0.173(6) 0.073(5) -0.109(7) -0.118(7)
F16 0.120(4) 0.172(5) 0.094(3) -0.012(3) 0.016(3) 0.040(4)
F23 0.131(4) 0.122(3) 0.061(2) -0.018(2) -0.015(2) -0.002(3)
F24 0.076(3) 0.100(3) 0.127(3) 0.015(3) -0.015(2) -0.003(2)
P4 0.253(11) 0.083(3) 0.127(4) -0.020(3) 0.023(6) -0.053(5)
F17 0.229(14) 0.262(16) 0.243(16) -0.063(14) 0.011(13) -0.115(13)
F18 0.39(3) 0.186(16) 0.159(9) -0.050(10) -0.023(11) -0.097(15)
F19 0.272(18) 0.179(10) 0.149(11) -0.018(9) -0.039(12) 0.038(11)
F20 0.251(15) 0.210(16) 0.159(12) -0.002(15) 0.033(13) -0.098(13)
F21 0.35(2) 0.123(11) 0.255(18) -0.046(11) 0.093(19) -0.006(12)
F22 0.168(11) 0.105(10) 0.103(6) 0.012(6) 0.000(6) -0.018(8)
P4A 0.099(4) 0.065(3) 0.231(8) -0.033(4) 0.042(4) -0.001(3)
F17A 0.243(19) 0.135(16) 0.32(2) -0.018(18) 0.168(18) 0.010(17)
F18A 0.214(14) 0.077(7) 0.31(2) 0.005(9) 0.177(15) -0.004(7)
F19A 0.101(9) 0.22(2) 0.41(3) -0.18(2) 0.000(12) -0.010(10)
F20A 0.120(8) 0.078(6) 0.137(8) -0.017(5) 0.010(6) 0.003(5)
F21A 0.147(10) 0.081(5) 0.113(8) -0.031(5) -0.023(7) 0.042(6)
F22A 0.157(9) 0.104(7) 0.128(8) 0.032(6) 0.001(6) 0.020(6)
N17 0.074(3) 0.089(4) 0.072(3) -0.006(3) 0.018(3) 0.003(3)
C57 0.069(4) 0.081(4) 0.065(4) 0.019(3) 0.025(3) 0.009(3)
C58 0.086(4) 0.080(4) 0.076(4) -0.002(3) 0.017(3) 0.004(3)

_geom_special_details            
;
 All esds (except the esd in the dihedral angle between two l.s. planes)
 are estimated using the full covariance matrix.  The cell esds are taken
 into account individually in the estimation of esds in distances, angles
 and torsion angles; correlations between esds in cell parameters are only
 used when they are defined by crystal symmetry.  An approximate (isotropic)
 treatment of cell esds is used for estimating esds involving l.s. planes.
;
loop_
_geom_bond_atom_site_label_1
_geom_bond_atom_site_label_2
_geom_bond_distance
_geom_bond_site_symmetry_2
_geom_bond_publ_flag
Cu1 O1 1.894(3) . ?
Cu1 O2 1.887(3) . ?
Cu1 N3 1.943(4) . ?
Cu1 N6 1.941(3) . ?
O1 C7 1.302(6) . ?
O2 C19 1.292(6) . ?
N1 C1 1.329(5) . ?
N1 C2 1.342(5) . ?
N2 C3 1.336(6) . ?
N2 C4 1.339(5) . ?
N3 C1 1.414(5) . ?
N3 C5 1.298(6) . ?
N6 C4 1.408(5) . ?
N6 C17 1.306(6) . ?
N7 C24 1.469(7) . ?
N7 C25 1.313(7) . ?
N7 C28 1.357(8) . ?
N8 C25 1.327(8) . ?
N8 C26 1.451(9) . ?
N8 C27 1.347(11) . ?
C1 C4 1.391(6) . ?
C2 C3 1.389(7) . ?
C5 C6 1.424(6) . ?
C6 C7 1.434(6) . ?
C6 C11 1.416(7) . ?
C7 C8 1.416(6) . ?
C8 C9 1.362(8) . ?
C9 C10 1.417(7) . ?
C10 C11 1.369(6) . ?
C10 C12 1.484(7) . ?
C12 N4A 1.428(8) . ?
C12 N4 1.384(11) . ?
C14A C13A 1.4200 . ?
C14A N5A 1.4200 . ?
C13A N4A 1.4200 . ?
N4A C16A 1.4200 . ?
C16A N5A 1.4200 . ?
N5A C15A 1.641(17) . ?
C15 N5 1.60(2) . ?
C16 N4 1.4200 . ?
C16 N5 1.4200 . ?
N4 C13 1.4200 . ?
C13 C14 1.4200 . ?
C14 N5 1.4200 . ?
C17 C18 1.424(6) . ?
C18 C19 1.436(6) . ?
C18 C23 1.431(7) . ?
C19 C20 1.424(6) . ?
C20 C21 1.354(7) . ?
C21 C22 1.416(7) . ?
C22 C23 1.367(7) . ?
C22 C24 1.504(7) . ?
C27 C28 1.318(10) . ?
Cu2 O3 1.902(3) . ?
Cu2 O4 1.895(3) . ?
Cu2 N11 1.940(3) . ?
Cu2 N12 1.939(3) . ?
O3 C35 1.293(6) . ?
O4 C46 1.288(5) . ?
N9 C29 1.325(5) . ?
N9 C30 1.333(6) . ?
N10 C31 1.338(6) . ?
N10 C32 1.327(5) . ?
N11 C29 1.404(5) . ?
N11 C33 1.307(6) . ?
N12 C32 1.411(5) . ?
N12 C45 1.303(6) . ?
N15 C52 1.460(7) . ?
N15 C53 1.359(9) . ?
N15 C56 1.309(8) . ?
N16 C54 1.358(10) . ?
N16 C55 1.475(10) . ?
N16 C56 1.267(10) . ?
C29 C32 1.398(6) . ?
C30 C31 1.391(8) . ?
C33 C34 1.416(6) . ?
C34 C35 1.434(6) . ?
C34 C39 1.417(7) . ?
C35 C36 1.423(6) . ?
C36 C37 1.364(7) . ?
C37 C38 1.407(8) . ?
C38 C39 1.371(7) . ?
C38 C40 1.501(8) . ?
C40 N14 1.420(6) . ?
C41 N14 1.370(11) . ?
C41 N13 1.372(10) . ?
C41A N14 1.4200 . ?
C41A N13 1.4200 . ?
N14 C44A 1.4200 . ?
N14 C44 1.450(11) . ?
C44A C43A 1.4200 . ?
C43A N13 1.4200 . ?
N13 C42 1.367(9) . ?
N13 C43 1.471(11) . ?
C43 C44 1.426(14) . ?
C45 C51 1.423(6) . ?
C46 C47 1.423(6) . ?
C46 C51 1.437(6) . ?
C47 C48 1.366(7) . ?
C48 C49 1.412(7) . ?
C49 C50 1.366(6) . ?
C49 C52 1.509(7) . ?
C50 C51 1.418(6) . ?
C53 C54 1.329(9) . ?
P1 F1 1.582(4) . ?
P1 F2 1.603(4) . ?
P1 F3 1.602(4) . ?
P1 F4 1.595(4) . ?
P1 F5 1.591(5) . ?
P1 F6 1.596(4) . ?
P2 F7 1.562(6) . ?
P2 F8 1.525(6) . ?
P2 F9 1.540(8) . ?
P2 F10 1.573(5) . ?
P2 F11 1.585(7) . ?
P2 F12 1.542(5) . ?
P3 F13 1.564(6) . ?
P3 F14 1.601(4) . ?
P3 F15 1.527(6) . ?
P3 F16 1.570(5) . ?
P3 F23 1.582(4) . ?
P3 F24 1.593(5) . ?
P4 F17 1.578(10) . ?
P4 F18 1.606(10) . ?
P4 F19 1.573(10) . ?
P4 F20 1.596(10) . ?
P4 F21 1.600(10) . ?
P4 F22 1.596(9) . ?
P4A F17A 1.596(12) . ?
P4A F18A 1.583(10) . ?
P4A F19A 1.576(12) . ?
P4A F20A 1.593(10) . ?
P4A F21A 1.585(9) . ?
P4A F22A 1.599(10) . ?
N17 C57 1.146(9) . ?
C57 C58 1.462(10) . ?

loop_
_geom_angle_atom_site_label_1
_geom_angle_atom_site_label_2
_geom_angle_atom_site_label_3
_geom_angle
_geom_angle_site_symmetry_1
_geom_angle_site_symmetry_3
_geom_angle_publ_flag
O1 Cu1 N3 93.56(14) . . ?
O1 Cu1 N6 174.06(14) . . ?
O2 Cu1 O1 88.22(13) . . ?
O2 Cu1 N3 176.74(14) . . ?
O2 Cu1 N6 93.57(14) . . ?
N6 Cu1 N3 84.93(14) . . ?
C7 O1 Cu1 127.1(3) . . ?
C19 O2 Cu1 127.6(3) . . ?
C1 N1 C2 115.1(4) . . ?
C3 N2 C4 115.4(4) . . ?
C1 N3 Cu1 111.6(3) . . ?
C5 N3 Cu1 126.7(3) . . ?
C5 N3 C1 121.7(4) . . ?
C4 N6 Cu1 111.7(3) . . ?
C17 N6 Cu1 126.7(3) . . ?
C17 N6 C4 121.6(3) . . ?
C25 N7 C24 125.0(5) . . ?
C25 N7 C28 108.6(5) . . ?
C28 N7 C24 126.4(5) . . ?
C25 N8 C26 125.2(8) . . ?
C25 N8 C27 108.6(6) . . ?
C27 N8 C26 126.2(7) . . ?
N1 C1 N3 121.4(4) . . ?
N1 C1 C4 122.8(4) . . ?
C4 C1 N3 115.7(4) . . ?
N1 C2 C3 122.4(4) . . ?
N2 C3 C2 122.2(4) . . ?
N2 C4 N6 121.9(4) . . ?
N2 C4 C1 122.0(4) . . ?
C1 C4 N6 116.0(3) . . ?
N3 C5 C6 124.3(4) . . ?
C5 C6 C7 123.1(4) . . ?
C11 C6 C5 117.6(4) . . ?
C11 C6 C7 119.2(4) . . ?
O1 C7 C6 125.0(4) . . ?
O1 C7 C8 117.9(4) . . ?
C8 C7 C6 117.1(4) . . ?
C9 C8 C7 122.1(5) . . ?
C8 C9 C10 120.9(4) . . ?
C9 C10 C12 120.2(4) . . ?
C11 C10 C9 118.6(5) . . ?
C11 C10 C12 121.2(5) . . ?
C10 C11 C6 122.0(4) . . ?
N4A C12 C10 109.6(6) . . ?
N4 C12 C10 118.5(9) . . ?
C13A C14A N5A 108.0 . . ?
C14A C13A N4A 108.0 . . ?
C13A N4A C12 131.4(7) . . ?
C13A N4A C16A 108.0 . . ?
C16A N4A C12 119.2(7) . . ?
N5A C16A N4A 108.0 . . ?
C14A N5A C15A 131.0(10) . . ?
C16A N5A C14A 108.0 . . ?
C16A N5A C15A 120.9(10) . . ?
N5 C16 N4 108.0 . . ?
C12 N4 C16 123.4(11) . . ?
C12 N4 C13 123.2(12) . . ?
C16 N4 C13 108.0 . . ?
C14 C13 N4 108.0 . . ?
C13 C14 N5 108.0 . . ?
C16 N5 C15 106.6(16) . . ?
C16 N5 C14 108.0 . . ?
C14 N5 C15 142.2(15) . . ?
N6 C17 C18 123.7(4) . . ?
C17 C18 C19 123.4(4) . . ?
C17 C18 C23 117.4(4) . . ?
C23 C18 C19 119.1(4) . . ?
O2 C19 C18 124.8(4) . . ?
O2 C19 C20 118.5(4) . . ?
C20 C19 C18 116.7(4) . . ?
C21 C20 C19 122.5(4) . . ?
C20 C21 C22 121.1(4) . . ?
C21 C22 C24 120.0(4) . . ?
C23 C22 C21 118.7(5) . . ?
C23 C22 C24 121.3(5) . . ?
C22 C23 C18 121.8(4) . . ?
N7 C24 C22 112.1(4) . . ?
N7 C25 N8 107.8(6) . . ?
C28 C27 N8 107.6(7) . . ?
C27 C28 N7 107.5(7) . . ?
O3 Cu2 N11 93.63(14) . . ?
O3 Cu2 N12 174.39(14) . . ?
O4 Cu2 O3 89.04(12) . . ?
O4 Cu2 N11 174.76(14) . . ?
O4 Cu2 N12 93.27(13) . . ?
N12 Cu2 N11 84.49(14) . . ?
C35 O3 Cu2 127.2(3) . . ?
C46 O4 Cu2 127.7(2) . . ?
C29 N9 C30 115.8(4) . . ?
C32 N10 C31 115.1(4) . . ?
C29 N11 Cu2 112.4(3) . . ?
C33 N11 Cu2 126.0(3) . . ?
C33 N11 C29 121.5(4) . . ?
C32 N12 Cu2 112.1(3) . . ?
C45 N12 Cu2 126.8(3) . . ?
C45 N12 C32 121.0(3) . . ?
C53 N15 C52 126.2(5) . . ?
C56 N15 C52 126.9(6) . . ?
C56 N15 C53 106.9(6) . . ?
C54 N16 C55 124.2(9) . . ?
C56 N16 C54 107.8(6) . . ?
C56 N16 C55 127.9(9) . . ?
N9 C29 N11 122.3(4) . . ?
N9 C29 C32 122.3(4) . . ?
C32 C29 N11 115.4(3) . . ?
N9 C30 C31 121.9(4) . . ?
N10 C31 C30 122.6(4) . . ?
N10 C32 N12 122.1(4) . . ?
N10 C32 C29 122.4(4) . . ?
C29 C32 N12 115.5(4) . . ?
N11 C33 C34 125.0(4) . . ?
C33 C34 C35 123.0(4) . . ?
C33 C34 C39 117.2(4) . . ?
C39 C34 C35 119.8(4) . . ?
O3 C35 C34 125.1(4) . . ?
O3 C35 C36 118.0(4) . . ?
C36 C35 C34 116.9(4) . . ?
C37 C36 C35 121.2(5) . . ?
C36 C37 C38 122.3(5) . . ?
C37 C38 C40 121.3(5) . . ?
C39 C38 C37 118.1(5) . . ?
C39 C38 C40 120.5(5) . . ?
C38 C39 C34 121.8(5) . . ?
N14 C40 C38 113.0(5) . . ?
N14 C41 N13 113.8(8) . . ?
N13 C41A N14 108.0 . . ?
C40 N14 C44 124.1(6) . . ?
C41 N14 C40 126.4(6) . . ?
C41 N14 C44 106.9(7) . . ?
C41A N14 C40 125.9(4) . . ?
C44A N14 C40 124.5(4) . . ?
C44A N14 C41A 108.0 . . ?
C43A C44A N14 108.0 . . ?
C44A C43A N13 108.0 . . ?
C41 N13 C43 102.5(7) . . ?
C41A N13 C43A 108.0 . . ?
C42 N13 C41 130.1(8) . . ?
C42 N13 C41A 128.8(6) . . ?
C42 N13 C43A 122.3(6) . . ?
C42 N13 C43 125.5(8) . . ?
C44 C43 N13 110.4(9) . . ?
C43 C44 N14 104.2(9) . . ?
N12 C45 C51 123.9(4) . . ?
O4 C46 C47 118.4(4) . . ?
O4 C46 C51 124.7(4) . . ?
C47 C46 C51 116.9(4) . . ?
C48 C47 C46 121.9(4) . . ?
C47 C48 C49 121.2(4) . . ?
C48 C49 C52 120.6(4) . . ?
C50 C49 C48 118.4(4) . . ?
C50 C49 C52 121.0(5) . . ?
C49 C50 C51 122.4(4) . . ?
C45 C51 C46 123.3(4) . . ?
C50 C51 C45 117.5(4) . . ?
C50 C51 C46 119.1(4) . . ?
N15 C52 C49 112.1(4) . . ?
C54 C53 N15 106.7(7) . . ?
C53 C54 N16 107.4(7) . . ?
N16 C56 N15 111.2(7) . . ?
F1 P1 F2 90.1(2) . . ?
F1 P1 F3 90.0(2) . . ?
F1 P1 F4 178.7(3) . . ?
F1 P1 F5 90.1(3) . . ?
F1 P1 F6 90.0(2) . . ?
F3 P1 F2 88.5(2) . . ?
F4 P1 F2 89.7(2) . . ?
F4 P1 F3 88.7(2) . . ?
F4 P1 F6 90.2(2) . . ?
F5 P1 F2 90.2(2) . . ?
F5 P1 F3 178.7(3) . . ?
F5 P1 F4 91.1(3) . . ?
F5 P1 F6 91.0(3) . . ?
F6 P1 F2 178.8(3) . . ?
F6 P1 F3 90.3(3) . . ?
F7 P2 F10 178.3(5) . . ?
F7 P2 F11 95.7(5) . . ?
F8 P2 F7 84.5(5) . . ?
F8 P2 F9 90.4(6) . . ?
F8 P2 F10 93.9(4) . . ?
F8 P2 F11 178.9(5) . . ?
F8 P2 F12 91.8(4) . . ?
F9 P2 F7 91.0(5) . . ?
F9 P2 F10 88.6(4) . . ?
F9 P2 F11 90.7(6) . . ?
F9 P2 F12 177.8(6) . . ?
F10 P2 F11 85.9(3) . . ?
F12 P2 F7 89.3(4) . . ?
F12 P2 F10 91.2(3) . . ?
F12 P2 F11 87.1(4) . . ?
F13 P3 F14 89.1(3) . . ?
F13 P3 F16 173.6(4) . . ?
F13 P3 F23 89.9(3) . . ?
F13 P3 F24 87.3(4) . . ?
F15 P3 F13 92.8(5) . . ?
F15 P3 F14 88.6(3) . . ?
F15 P3 F16 93.2(5) . . ?
F15 P3 F23 92.6(3) . . ?
F15 P3 F24 178.2(3) . . ?
F16 P3 F14 88.8(3) . . ?
F16 P3 F23 92.1(3) . . ?
F16 P3 F24 86.7(3) . . ?
F23 P3 F14 178.4(3) . . ?
F23 P3 F24 89.2(3) . . ?
F24 P3 F14 89.6(3) . . ?
F17 P4 F18 92.1(9) . . ?
F17 P4 F20 177.6(11) . . ?
F17 P4 F21 87.7(10) . . ?
F17 P4 F22 90.1(8) . . ?
F19 P4 F17 91.0(10) . . ?
F19 P4 F18 89.8(11) . . ?
F19 P4 F20 90.4(9) . . ?
F19 P4 F21 177.3(12) . . ?
F19 P4 F22 90.7(8) . . ?
F20 P4 F18 89.8(9) . . ?
F20 P4 F21 91.0(11) . . ?
F20 P4 F22 88.0(8) . . ?
F21 P4 F18 87.8(11) . . ?
F22 P4 F18 177.7(11) . . ?
F22 P4 F21 91.7(10) . . ?
F17A P4A F22A 89.4(10) . . ?
F18A P4A F17A 91.2(10) . . ?
F18A P4A F20A 90.4(7) . . ?
F18A P4A F21A 179.2(9) . . ?
F18A P4A F22A 88.0(9) . . ?
F19A P4A F17A 89.9(10) . . ?
F19A P4A F18A 88.9(10) . . ?
F19A P4A F20A 92.4(9) . . ?
F19A P4A F21A 91.7(9) . . ?
F19A P4A F22A 176.7(10) . . ?
F20A P4A F17A 177.3(11) . . ?
F20A P4A F22A 88.4(6) . . ?
F21A P4A F17A 89.4(10) . . ?
F21A P4A F20A 89.0(7) . . ?
F21A P4A F22A 91.5(6) . . ?
N17 C57 C58 177.9(7) . . ?

_smtbx_masks_special_details     ?
loop_
_smtbx_masks_void_nr
_smtbx_masks_void_average_x
_smtbx_masks_void_average_y
_smtbx_masks_void_average_z
_smtbx_masks_void_volume
_smtbx_masks_void_count_electrons
_smtbx_masks_void_content
1 -0.508 0.000 0.500 418.9 104.2 ?
2 0.145 0.500 0.000 418.9 104.2 ?
3 0.276 0.667 0.101 18.5 4.0 ?
4 0.276 0.833 0.601 18.5 4.0 ?
5 0.724 0.167 0.399 18.5 4.0 ?
6 0.724 0.333 0.899 18.5 3.9 ?

_smtbx_masks_void_probe_radius   1.2
_smtbx_masks_void_truncation_radius 1.2
_shelx_res_file                  
;
TITL agor25_06_a.res in P2(1)/c
    agor25_06.res
    created by SHELXL-2018/3 at 14:22:18 on 28-Jul-2025
REM Old TITL Agor25_06 in P2(1)/c
REM SHELXT solution in P2(1)/c: R1 0.237, Rweak 0.011, Alpha 0.052
REM <I/s> 0.638 for 219 systematic absences, Orientation as input
REM Formula found by SHELXT: C69 N10 O5 F20 P Cu2
CELL 1.54184 8.8055 46.2813 18.721 90 95.683 90
ZERR 8 0.0002 0.001 0.0003 0 0.002 0
LATT 1
SYMM -X,0.5+Y,0.5-Z
SFAC C H Cu F N O P
UNIT 232 217.32 8 96 68 16 16
DFIX 1.65 P4 F20 P4 F22 P4 F17 P4 F18 P4 F21 P4 F19
SIMU P4 > F22
SADI 0.05 F20 F17 F22 F18 F19 F21
SADI P4 F20 P4 F22 P4 F17 P4 F18 P4 F21 P4 F19
RIGU P4 > F22
SADI 0.04 F20 F22 F20 F18 F20 F21 F20 F19 F17 F22 F17 F18 F17 F21 F17 F19
SADI P4 F20 P4A F22A
SADI 0.04 F17 F19 F19A F21A
SADI 0.04 F22 F19 F17A F21A
SADI P4 F17 P4A F19A
SADI P4 F18 P4A F20A
SADI P4 F21 P4A F18A
SADI P4 F19 P4A F21A
SADI 0.04 F22 F18 F17A F20A
SADI P4 F22 P4A F17A
SADI 0.04 F17 F18 F19A F20A
SADI 0.04 F18 F21 F20A F18A
SADI 0.04 F22 F17 F17A F19A
SADI 0.04 F22 F21 F17A F18A
SADI 0.04 F17 F21 F19A F18A
SADI 0.04 F18 F19 F20A F21A
SADI 0.04 F20 F22 F22A F17A
SADI 0.04 F21 F19 F18A F21A
SADI 0.04 F20 F17 F22A F19A
SADI 0.04 F20 F18 F22A F20A
SADI 0.04 F20 F21 F22A F18A
SADI 0.04 F20 F19 F22A F21A
DELU N4 C16
SADI 0.04 C44A N13 C44 N13
DFIX 1.4 N14 C44 C44 C44A
DFIX 1.45 C43 N13
DFIX 1.45 N13 C43A
SADI C43A N13 C43 N13
SADI N14 C44A N14 C44
SADI 0.04 N14 C43A N14 C43
SADI C44A C43A C44 C43
EADP C44A C44 C43 C43A C54 C53
SADI C41A N13 C41 N13
SADI C41A N14 C41 N14
SADI C12 N4 C12 N4A
SADI 0.04 C14A N4 C14 N4A
SADI 0.04 C16 C14A C16A C14
SADI 0.04 N4 N5A N4A N5
SADI C15A N5A C15 N5
SADI C16 N4 C16A N4A
SADI 0.04 C16 C13A C16A C13
SADI C16 N5A C16A N5
SADI 0.04 C15A C14A C15 C14
SADI C14A C13A C14 C13
SADI 0.04 C13A N5A C13 N5
SADI C14A N5A C14 N5
SADI C13A N4 C13 N4A
SADI 0.04 C12 C16 C12 C16A
SADI 0.04 C12 C13A C12 C13
SADI 0.04 C16 C15A C16A C15
RIGU N4 N4A N5 N5A C13 C13A C14 C14A C15 C15A C16 C16A
RIGU P4 > F22A
RIGU N16 C54 > C56
EADP C15A C15

L.S. 15 0 0
PLAN  2
SIZE 0.044 0.086 0.175
TEMP -173
FREE C44A C41
BIND N4A C16A
FREE C16A C14A
FREE C16A C13A
FREE N5A C13A
FREE N5A C16
FREE C13 C16
FREE C14 C16
BOND
list 4
ABIN
fmap 2 53
acta
SHEL 999 0.83
REM <olex2.extras>
REM <HklSrc "%.\\Agor25_06.hkl">
REM </olex2.extras>

WGHT    0.124400   10.860301
FVAR       0.14901   0.52688
CU1   3    0.967541    0.250104    0.690344    11.00000    0.03564    0.05516 =
         0.02129    0.00156    0.00327    0.00628
O1    6    0.880788    0.230193    0.764786    11.00000    0.04303    0.06296 =
         0.02629    0.00130    0.00430    0.00571
O2    6    1.061321    0.275347    0.760595    11.00000    0.04368    0.05911 =
         0.02666    0.00056    0.00020    0.00210
N1    5    0.863190    0.217830    0.488933    11.00000    0.03564    0.06709 =
         0.02476   -0.00205    0.00247    0.00080
N2    5    1.081418    0.262343    0.486258    11.00000    0.03771    0.06056 =
         0.02248    0.00346    0.00699    0.00094
N3    5    0.865571    0.226021    0.615249    11.00000    0.03626    0.05659 =
         0.02311    0.00419    0.00497    0.00813
N6    5    1.070335    0.267087    0.613421    11.00000    0.03350    0.05402 =
         0.02247   -0.00118    0.00106    0.00478
N7    5    1.462491    0.389625    0.751611    11.00000    0.05200    0.05243 =
         0.06666   -0.00161    0.01343   -0.00041
N8    5    1.405918    0.429505    0.799511    11.00000    0.10740    0.05912 =
         0.08889    0.00287    0.04191    0.00430
C1    1    0.915403    0.232384    0.547450    11.00000    0.03079    0.05554 =
         0.02658    0.00206    0.00313    0.00517
C2    1    0.923200    0.225634    0.428657    11.00000    0.03749    0.07506 =
         0.02436   -0.00518    0.00018    0.00286
AFIX  43
H2    2    0.891686    0.215681    0.385330    11.00000   -1.20000
AFIX   0
C3    1    1.029671    0.247720    0.427264    11.00000    0.03402    0.06932 =
         0.02699    0.00087    0.00702    0.00167
AFIX  43
H3    2    1.066945    0.252592    0.382895    11.00000   -1.20000
AFIX   0
C4    1    1.023393    0.254274    0.546666    11.00000    0.03810    0.05963 =
         0.02018    0.00193    0.00647    0.01166
C5    1    0.767611    0.205606    0.623358    11.00000    0.03014    0.05593 =
         0.03432   -0.00040    0.00385    0.00950
AFIX  43
H5    2    0.724446    0.195818    0.581581    11.00000   -1.20000
AFIX   0
C6    1    0.720604    0.196920    0.690742    11.00000    0.03416    0.05162 =
         0.03507    0.00514    0.00580    0.00753
C7    1    0.779485    0.209622    0.757683    11.00000    0.03958    0.05747 =
         0.03242    0.00423    0.00676    0.01243
C8    1    0.721551    0.199037    0.820576    11.00000    0.05551    0.06633 =
         0.03287    0.00721    0.00887    0.00907
AFIX  43
H8    2    0.755388    0.207600    0.865466    11.00000   -1.20000
AFIX   0
C9    1    0.618867    0.176973    0.818771    11.00000    0.05193    0.06893 =
         0.04078    0.01206    0.01803    0.01417
AFIX  43
H9    2    0.583998    0.170284    0.862261    11.00000   -1.20000
AFIX   0
C10   1    0.563358    0.163864    0.752933    11.00000    0.04037    0.06006 =
         0.04581    0.01274    0.00907    0.00521
C11   1    0.613905    0.174027    0.690826    11.00000    0.03835    0.05812 =
         0.04159    0.00738    0.00885    0.00745
AFIX  43
H11   2    0.576279    0.165467    0.646446    11.00000   -1.20000
AFIX   0
C12   1    0.453596    0.139504    0.752012    11.00000    0.05839    0.06904 =
         0.05925    0.01275    0.02388   -0.00139
PART 2
AFIX  23
H12C  2    0.388443    0.141714    0.791835    10.67000   -1.20000
H12D  2    0.386830    0.139567    0.706242    10.67000   -1.20000
AFIX  23
PART 1
H12A  2    0.391762    0.142171    0.792898    10.33000   -1.20000
H12B  2    0.383219    0.141160    0.707567    10.33000   -1.20000
AFIX  56
PART 2
C14A  1    0.722504    0.078101    0.768606    10.67000    0.09389    0.10241 =
         0.14993    0.05345    0.02549    0.00131
C13A  1    0.684994    0.106360    0.790623    10.67000    0.06369    0.13645 =
         0.09191   -0.00495   -0.01951    0.00908
AFIX  43
H13A  2    0.748909    0.118754    0.820826    10.67000   -1.20000
AFIX  55
N4A   5    0.535176    0.112839    0.759567    10.67000    0.05156    0.08533 =
         0.06749    0.01808   -0.01469   -0.00487
C16A  1    0.480092    0.088585    0.718356    10.67000    0.12758    0.07517 =
         0.12837    0.00819   -0.04016   -0.00565
AFIX  43
H16A  2    0.382857    0.087000    0.691724    10.67000   -1.20000
AFIX  55
N5A   5    0.595868    0.067115    0.723943    10.67000    0.13762    0.07291 =
         0.12016    0.01823    0.02781    0.00212
AFIX   0
PART 1
C15   1    0.856086    0.066782    0.784706    10.33000    0.23545    0.08024 =
         0.18472    0.02369    0.01187    0.05981
AFIX 137
H15A  2    0.897347    0.078843    0.748179    10.33000   -1.50000
H15B  2    0.853141    0.046584    0.768912    10.33000   -1.50000
H15C  2    0.921289    0.068473    0.830069    10.33000   -1.50000
AFIX   0
PART 2
C15A  1    0.571480    0.036288    0.681042    10.67000    0.23545    0.08024 =
         0.18472    0.02369    0.01187    0.05981
AFIX 137
H15D  2    0.634980    0.035920    0.640917    10.67000   -1.50000
H15E  2    0.463937    0.034193    0.662620    10.67000   -1.50000
H15F  2    0.600956    0.020340    0.713967    10.67000   -1.50000
AFIX  56
PART 1
C16   1    0.668446    0.105011    0.763683    10.33000    0.11002    0.06118 =
         0.05027   -0.01170   -0.01679   -0.00374
AFIX  43
H16   2    0.748082    0.117018    0.749938    10.33000   -1.20000
AFIX  55
N4    5    0.510175    0.111597    0.755432    10.33000    0.11171    0.03550 =
         0.09977   -0.00136   -0.01938   -0.01322
C13   1    0.430695    0.087982    0.782736    10.33000    0.13092    0.04504 =
         0.08939    0.01767   -0.04321   -0.02824
AFIX  43
H13   2    0.323347    0.086597    0.783975    10.33000   -1.20000
AFIX  55
C14   1    0.539845    0.066801    0.807862    10.33000    0.16924    0.03710 =
         0.21146    0.01872   -0.07654   -0.01901
AFIX  43
H14   2    0.518339    0.048758    0.828863    10.33000   -1.20000
AFIX  55
N5    5    0.686782    0.077325    0.796087    10.33000    0.17746    0.04524 =
         0.19416   -0.00058   -0.00934    0.01927
AFIX   0
PART 0
C17   1    1.173169    0.287508    0.619582    11.00000    0.03572    0.05113 =
         0.02948    0.00598    0.00425    0.01145
AFIX  43
H17   2    1.217351    0.293390    0.577640    11.00000   -1.20000
AFIX   0
C18   1    1.222858    0.301464    0.685595    11.00000    0.03701    0.05024 =
         0.03492   -0.00028   -0.00202    0.00922
C19   1    1.161982    0.295058    0.752217    11.00000    0.03889    0.05455 =
         0.02992    0.00080   -0.00284    0.01089
C20   1    1.217896    0.311927    0.812806    11.00000    0.05292    0.06305 =
         0.03075   -0.00167   -0.00220    0.00480
AFIX  43
H20   2    1.177040    0.308727    0.857237    11.00000   -1.20000
AFIX   0
C21   1    1.327104    0.332361    0.809507    11.00000    0.05250    0.06167 =
         0.04258   -0.00881   -0.00298    0.00724
AFIX  43
H21   2    1.360979    0.343030    0.851433    11.00000   -1.20000
AFIX   0
C22   1    1.391636    0.338090    0.744635    11.00000    0.04057    0.05273 =
         0.04931   -0.00847   -0.00213    0.00624
C23   1    1.337210    0.323368    0.684128    11.00000    0.03895    0.05342 =
         0.04567    0.00159    0.00604    0.01095
AFIX  43
H23   2    1.376369    0.327800    0.639918    11.00000   -1.20000
AFIX   0
C24   1    1.517569    0.359976    0.743222    11.00000    0.04937    0.06311 =
         0.06799   -0.00899    0.00590    0.00554
AFIX  23
H24A  2    1.598367    0.355684    0.782394    11.00000   -1.20000
H24B  2    1.563153    0.358395    0.697116    11.00000   -1.20000
AFIX   0
C25   1    1.474804    0.404245    0.811999    11.00000    0.09671    0.05448 =
         0.06816   -0.00747    0.02359   -0.00239
AFIX  43
H25   2    1.524186    0.397881    0.856647    11.00000   -1.20000
AFIX   0
C26   1    1.395536    0.452202    0.852258    11.00000    0.25237    0.06500 =
         0.14630   -0.02898    0.09851    0.00377
AFIX 137
H26A  2    1.428705    0.444685    0.900213    11.00000   -1.50000
H26B  2    1.289649    0.458872    0.850825    11.00000   -1.50000
H26C  2    1.461242    0.468382    0.841366    11.00000   -1.50000
AFIX   0
C27   1    1.351447    0.430674    0.729752    11.00000    0.10240    0.07048 =
         0.12180    0.02710    0.04553    0.02415
AFIX  43
H27   2    1.297802    0.446381    0.706352    11.00000   -1.20000
AFIX   0
C28   1    1.386106    0.406061    0.699853    11.00000    0.07816    0.08971 =
         0.07113    0.01199    0.01044    0.01598
AFIX  43
H28   2    1.362005    0.400795    0.650998    11.00000   -1.20000
AFIX   0

CU2   3    0.484546    0.249519    0.648508    11.00000    0.03713    0.04710 =
         0.02202    0.00147    0.00268    0.00373
O3    6    0.582586    0.270966    0.579583    11.00000    0.04666    0.05581 =
         0.02806    0.00377    0.00280   -0.00013
O4    6    0.399094    0.225136    0.573716    11.00000    0.04574    0.05504 =
         0.02291   -0.00059    0.00170    0.00110
N9    5    0.583429    0.274552    0.856661    11.00000    0.03398    0.07311 =
         0.03259   -0.00840    0.00116    0.00470
N10   5    0.357281    0.231323    0.847226    11.00000    0.03464    0.07234 =
         0.02879    0.00283    0.00447    0.00548
N11   5    0.580764    0.271351    0.729107    11.00000    0.03159    0.05085 =
         0.03005   -0.00087    0.00035    0.00651
N12   5    0.372931    0.231022    0.720190    11.00000    0.03775    0.04785 =
         0.02595   -0.00088    0.00114    0.00631
N15   5    0.011652    0.109301    0.582004    11.00000    0.06297    0.05225 =
         0.06167   -0.00488    0.00427   -0.01233
N16   5    0.095940    0.067980    0.555972    11.00000    0.16895    0.05442 =
         0.11299   -0.00640    0.06084   -0.01637
C29   1    0.528783    0.263051    0.794575    11.00000    0.03291    0.05653 =
         0.02464   -0.00189    0.00215    0.01166
C30   1    0.524982    0.264296    0.914567    11.00000    0.04103    0.09074 =
         0.02802   -0.01132    0.00497    0.00457
AFIX  43
H30   2    0.561299    0.271663    0.960468    11.00000   -1.20000
AFIX   0
C31   1    0.412367    0.243121    0.909758    11.00000    0.03804    0.09597 =
         0.02371   -0.00213    0.00426    0.00525
AFIX  43
H31   2    0.372996    0.236783    0.952534    11.00000   -1.20000
AFIX   0
C32   1    0.416130    0.241674    0.789857    11.00000    0.03183    0.05488 =
         0.02922    0.00085   -0.00002    0.00901
C33   1    0.680648    0.292056    0.725672    11.00000    0.03446    0.05225 =
         0.03532   -0.00110   -0.00063    0.00556
AFIX  43
H33   2    0.721173    0.300653    0.769555    11.00000   -1.20000
AFIX   0
C34   1    0.733131    0.302666    0.661555    11.00000    0.03712    0.04782 =
         0.04050    0.00249    0.00367    0.00747
C35   1    0.678727    0.291936    0.591799    11.00000    0.03882    0.05177 =
         0.03499    0.00661    0.00783    0.00603
C36   1    0.735392    0.305672    0.531794    11.00000    0.04675    0.06613 =
         0.04193    0.01262    0.01209    0.00557
AFIX  43
H36   2    0.702786    0.299065    0.484719    11.00000   -1.20000
AFIX   0
C37   1    0.835647    0.328146    0.540667    11.00000    0.04773    0.06050 =
         0.06652    0.02030    0.01648    0.00630
AFIX  43
H37   2    0.870755    0.336840    0.499370    11.00000   -1.20000
AFIX   0
C38   1    0.888887    0.338902    0.608897    11.00000    0.03795    0.05219 =
         0.07417    0.01181    0.00397    0.00395
C39   1    0.837750    0.326011    0.667924    11.00000    0.03669    0.05177 =
         0.05465    0.00627   -0.00091    0.00824
AFIX  43
H39   2    0.873400    0.332913    0.714368    11.00000   -1.20000
AFIX   0
C40   1    1.002616    0.363125    0.617497    11.00000    0.04334    0.05913 =
         0.10934    0.02122    0.00726    0.00285
AFIX  23
H40A  2    1.034779    0.365905    0.669221    11.00000   -1.20000
H40B  2    1.094065    0.357673    0.593778    11.00000   -1.20000
AFIX   0
PART 1
C41   1    0.823286    0.404884    0.609420    10.50000    0.04156    0.03251 =
         0.04686    0.00014   -0.01656    0.00716
AFIX  43
H41   2    0.768152    0.399019    0.648071    10.50000   -1.20000
AFIX  56
PART 2
C41A  1    0.791796    0.399609    0.588135    10.50000    0.09530    0.07607 =
         0.06739   -0.01484   -0.02145    0.00841
AFIX  43
H41A  2    0.706561    0.388339    0.598564    10.50000   -1.20000
AFIX  55
PART 0
N14   5    0.944256    0.389621    0.588040    11.00000    0.05324    0.06342 =
         0.11372    0.03696    0.01190   -0.00188
PART 2
C44A  1    1.035795    0.413239    0.569751    10.50000    0.08304    0.05892 =
         0.10937    0.01144    0.00341   -0.00277
AFIX  43
H44A  2    1.142457    0.412689    0.565721    10.50000   -1.20000
AFIX  55
C43A  1    0.939910    0.437823    0.558542    10.50000    0.08304    0.05892 =
         0.10937    0.01144    0.00341   -0.00277
AFIX  43
H43A  2    0.971161    0.456608    0.545697    10.50000   -1.20000
AFIX  55
PART 0
N13   5    0.789111    0.429399    0.569904    11.00000    0.07018    0.06589 =
         0.14725    0.02791    0.00296    0.00353
AFIX   0
C42   1    0.674177    0.449015    0.573942    11.00000    0.12958    0.07848 =
         0.16170    0.01347   -0.01646    0.04507
AFIX 137
H42A  2    0.599047    0.446875    0.532026    11.00000   -1.50000
H42B  2    0.716490    0.468612    0.574891    11.00000   -1.50000
H42C  2    0.624611    0.445618    0.617802    11.00000   -1.50000
AFIX   0
PART 1
C43   1    0.878532    0.425520    0.508291    10.50000    0.08304    0.05892 =
         0.10937    0.01144    0.00341   -0.00277
AFIX  43
H43   2    0.875764    0.438161    0.468202    10.50000   -1.20000
AFIX   0
C44   1    0.969993    0.400102    0.517222    10.50000    0.08304    0.05892 =
         0.10937    0.01144    0.00341   -0.00277
AFIX  43
H44   2    1.033314    0.391906    0.484307    10.50000   -1.20000
AFIX   0
PART 0
C45   1    0.270850    0.210705    0.709320    11.00000    0.03594    0.05099 =
         0.03140    0.00302    0.00317    0.00395
AFIX  43
H45   2    0.221405    0.204163    0.749184    11.00000   -1.20000
AFIX   0
C46   1    0.299207    0.205028    0.577622    11.00000    0.04006    0.04368 =
         0.03140    0.00040   -0.00267    0.00537
C47   1    0.253130    0.188774    0.514680    11.00000    0.04635    0.05730 =
         0.03308    0.00028   -0.00147    0.00072
AFIX  43
H47   2    0.299985    0.192574    0.472075    11.00000   -1.20000
AFIX   0
C48   1    0.143442    0.167857    0.513735    11.00000    0.04933    0.05258 =
         0.03988   -0.00396   -0.00607    0.00146
AFIX  43
H48   2    0.114965    0.157630    0.470478    11.00000   -1.20000
AFIX   0
C49   1    0.071608    0.161155    0.575854    11.00000    0.04395    0.04805 =
         0.04929    0.00368   -0.00538    0.00112
C50   1    0.116804    0.175654    0.637870    11.00000    0.03942    0.04900 =
         0.03912    0.00565   -0.00009    0.00533
AFIX  43
H50   2    0.071447    0.170776    0.680243    11.00000   -1.20000
AFIX   0
C51   1    0.228979    0.197724    0.641302    11.00000    0.03590    0.04508 =
         0.03288    0.00309    0.00092    0.00503
C52   1   -0.051543    0.138415    0.573600    11.00000    0.04822    0.06724 =
         0.06296    0.00350   -0.00506   -0.00958
AFIX  23
H52A  2   -0.117537    0.142190    0.612423    11.00000   -1.20000
H52B  2   -0.115768    0.139710    0.527220    11.00000   -1.20000
AFIX   0
C53   1    0.058293    0.096033    0.645116    11.00000    0.08304    0.05892 =
         0.10937    0.01144    0.00341   -0.00277
AFIX  43
H53   2    0.055836    0.103856    0.691903    11.00000   -1.20000
AFIX   0
C54   1    0.108037    0.069977    0.628697    11.00000    0.08304    0.05892 =
         0.10937    0.01144    0.00341   -0.00277
AFIX  43
H54   2    0.145196    0.055436    0.661738    11.00000   -1.20000
AFIX   0
C55   1    0.147442    0.042872    0.516220    11.00000    0.34337    0.05509 =
         0.20729   -0.02071    0.16680   -0.00824
AFIX 137
H55A  2    0.255574    0.039178    0.531026    11.00000   -1.50000
H55B  2    0.133760    0.046911    0.464597    11.00000   -1.50000
H55C  2    0.087205    0.025851    0.526632    11.00000   -1.50000
AFIX   0
C56   1    0.041748    0.091616    0.530664    11.00000    0.16253    0.05937 =
         0.08094   -0.00538    0.03924   -0.02908
AFIX  43
H56   2    0.025102    0.095951    0.480903    11.00000   -1.20000
AFIX   0

P1    7    0.512768    0.112450    0.527635    11.00000    0.05842    0.07723 =
         0.07593   -0.00762    0.00182   -0.00326
F1    4    0.395278    0.121688    0.582154    11.00000    0.06754    0.11081 =
         0.07332    0.00683    0.00745    0.00698
F2    4    0.642384    0.108167    0.593178    11.00000    0.06489    0.08018 =
         0.09490    0.01321   -0.01089   -0.00490
F3    4    0.566665    0.145361    0.522215    11.00000    0.08564    0.07764 =
         0.07881    0.00553    0.00607    0.00298
F4    4    0.632868    0.103828    0.472836    11.00000    0.08318    0.10004 =
         0.10700   -0.02753    0.01713    0.00302
F5    4    0.462478    0.079628    0.534352    11.00000    0.10348    0.08107 =
         0.14607   -0.01370    0.00540   -0.02885
F6    4    0.385028    0.117384    0.462150    11.00000    0.07678    0.15317 =
         0.06915   -0.01441   -0.00829    0.00135
P2    7    0.951490    0.403107    0.815261    11.00000    0.07260    0.11023 =
         0.07962    0.00859    0.01208   -0.01077
F7    4    0.899811    0.384230    0.877621    11.00000    0.22493    0.24933 =
         0.15868    0.09193    0.04532   -0.07380
F8    4    0.831657    0.424358    0.836622    11.00000    0.14472    0.15024 =
         0.24544   -0.05425    0.09371    0.01547
F9    4    1.074148    0.417949    0.867085    11.00000    0.15386    0.56273 =
         0.09805   -0.00232    0.00744   -0.16087
F10   4    1.001119    0.422890    0.753342    11.00000    0.10612    0.10200 =
         0.11225    0.01161    0.02368   -0.01761
F11   4    1.073785    0.380787    0.791813    11.00000    0.13224    0.15488 =
         0.29834    0.07118    0.05518    0.06572
F12   4    0.833541    0.387436    0.762520    11.00000    0.10414    0.15410 =
         0.11277   -0.04476    0.03754   -0.05265
P3    7    1.430969    0.128010    0.990113    11.00000    0.10019    0.10507 =
         0.04476    0.01049    0.00574   -0.02028
F13   4    1.282112    0.136152    1.024691    11.00000    0.10798    0.33149 =
         0.08502   -0.03501    0.04691   -0.08054
F14   4    1.527805    0.134893    1.065117    11.00000    0.11279    0.18452 =
         0.05171    0.01591   -0.00370   -0.04111
F15   4    1.422922    0.096464    1.013317    11.00000    0.36198    0.12345 =
         0.17273    0.07311   -0.10885   -0.11774
F16   4    1.584954    0.123500    0.955834    11.00000    0.12039    0.17219 =
         0.09422   -0.01164    0.01586    0.03961
F23   4    1.333035    0.122035    0.916126    11.00000    0.13140    0.12218 =
         0.06084   -0.01777   -0.01538   -0.00163
F24   4    1.442634    0.161131    0.968146    11.00000    0.07645    0.10010 =
         0.12678    0.01538   -0.01521   -0.00300
PART 1
P4    7    0.791902   -0.001135    0.896754    21.00000    0.25325    0.08325 =
         0.12678   -0.01964    0.02274   -0.05253
F17   4    0.939375    0.016923    0.884868    21.00000    0.22858    0.26172 =
         0.24346   -0.06347    0.01142   -0.11471
F18   4    0.833504   -0.001555    0.982246    21.00000    0.39143    0.18573 =
         0.15876   -0.05043   -0.02318   -0.09665
F19   4    0.881528   -0.030285    0.890500    21.00000    0.27218    0.17855 =
         0.14895   -0.01814   -0.03882    0.03798
F20   4    0.639067   -0.018653    0.906124    21.00000    0.25146    0.21016 =
         0.15881   -0.00155    0.03317   -0.09802
F21   4    0.706262    0.028889    0.906419    21.00000    0.35223    0.12334 =
         0.25514   -0.04591    0.09344   -0.00566
F22   4    0.743726   -0.001114    0.812269    21.00000    0.16768    0.10514 =
         0.10342    0.01181    0.00045   -0.01783

PART 2
P4A   7    0.687108   -0.002044    0.895971   -21.00000    0.09860    0.06470 =
         0.23149   -0.03336    0.04169   -0.00115
F17A  4    0.788270   -0.003062    0.829835   -21.00000    0.24251    0.13475 =
         0.32279   -0.01789    0.16796    0.01020
F18A  4    0.654047    0.031286    0.883272   -21.00000    0.21416    0.07683 =
         0.30967    0.00493    0.17741   -0.00416
F19A  4    0.832977    0.006283    0.947542   -21.00000    0.10145    0.21579 =
         0.41449   -0.18268   -0.00011   -0.00987
F20A  4    0.581295   -0.002249    0.960216   -21.00000    0.11962    0.07810 =
         0.13748   -0.01742    0.01037    0.00286
F21A  4    0.717767   -0.035473    0.908918   -21.00000    0.14739    0.08137 =
         0.11339   -0.03064   -0.02270    0.04180
F22A  4    0.538682   -0.008635    0.842066   -21.00000    0.15658    0.10419 =
         0.12799    0.03154    0.00104    0.01973

PART 0
N17   5    1.016166    0.139016    0.791806    11.00000    0.07419    0.08888 =
         0.07169   -0.00557    0.01775    0.00311
C57   1    1.053235    0.156107    0.834261    11.00000    0.06935    0.08095 =
         0.06503    0.01893    0.02537    0.00904
C58   1    1.105895    0.177973    0.887394    11.00000    0.08553    0.08045 =
         0.07630   -0.00215    0.01716    0.00428
AFIX 137
H58A  2    1.203645    0.185892    0.875704    11.00000   -1.50000
H58B  2    1.118983    0.169145    0.935189    11.00000   -1.50000
H58C  2    1.030356    0.193540    0.886908    11.00000   -1.50000
AFIX   0
HKLF 4


REM  agor25_06_a.res in P2(1)/c
REM wR2 = 0.2327, GooF = S = 1.062, Restrained GooF = 1.061 for all data
REM R1 = 0.0769 for 10106 Fo > 4sig(Fo) and 0.0969 for all 13889 data
REM 1070 parameters refined using 480 restraints

END

WGHT      0.1244     10.8519

REM Highest difference peak  0.726,  deepest hole -0.739,  1-sigma level  0.087
Q1    1   0.4198  0.0197  0.6701  11.00000  0.05    0.73
Q2    1   0.6829  0.0390  0.6236  11.00000  0.05    0.70
;
_shelx_res_checksum              35194
_shelx_fab_file                  
;
-10 0 2 -0.3316 0.0649
-10 0 4 0.6724 -0.1341
-10 0 6 -0.5348 0.1488
-10 0 8 -1.8713 -0.1779
-10 1 1 -0.5853 -0.0220
-10 1 2 -0.0702 -0.2218
-10 1 3 2.0412 0.0475
-10 1 4 0.6040 -0.0393
-10 1 5 -1.4043 0.0293
-10 1 6 0.2166 0.0532
-10 1 7 -0.8798 -0.0867
-10 1 8 -0.0480 -0.0397
-10 1 9 -1.1107 0.0532
-10 2 1 -0.3769 -0.0791
-10 2 2 -0.0018 0.1158
-10 2 3 0.3036 0.0494
-10 2 4 0.1645 -0.1140
-10 2 5 0.4180 0.0565
-10 2 6 -0.7280 0.0829
-10 2 7 -0.1758 -0.1869
-10 2 8 -2.0361 -0.1626
-10 2 9 -0.9427 0.0358
-10 3 1 -1.1892 -0.0068
-10 3 2 0.5365 -0.1717
-10 3 3 1.6983 -0.0052
-10 3 4 2.4911 -0.0048
-10 3 5 -0.4168 0.0198
-10 3 6 0.4828 0.0577
-10 3 7 0.2075 -0.0534
-10 3 8 -0.6392 -0.0537
-10 3 9 -0.9288 0.0155
-10 4 1 -0.9405 -0.0191
-10 4 2 -0.2691 0.1297
-10 4 3 -0.8217 0.0529
-10 4 4 -0.1407 -0.0448
-10 4 5 0.0939 0.0496
-10 4 6 0.3132 0.0682
-10 4 7 0.2627 -0.1372
-10 4 8 -1.2944 -0.1133
-10 4 9 -0.5827 0.0254
-10 5 1 -0.6576 0.0048
-10 5 2 0.7690 -0.1580
-10 5 3 1.0726 -0.0086
-10 5 4 3.2274 0.0179
-10 5 5 -0.6429 -0.0078
-10 5 6 0.0965 0.0956
-10 5 7 0.3280 -0.0625
-10 5 9 -1.0094 0.0006
-10 6 1 -1.1100 0.0106
-10 6 2 -0.6259 0.0912
-10 6 3 -0.7806 0.0828
-10 6 4 0.2586 -0.0586
-10 6 5 0.0373 0.0731
-10 6 6 1.9658 0.0637
-10 6 7 0.5177 -0.0854
-10 6 8 -0.5033 -0.0277
-10 6 9 -0.9237 -0.0129
-10 7 1 -0.5539 -0.0049
-10 7 2 -0.4732 -0.0599
-10 7 3 0.0931 -0.0102
-10 7 4 2.0881 0.0139
-10 7 5 -0.6713 0.0108
-10 7 6 -0.1498 0.0626
-10 7 7 0.5205 -0.0343
-10 7 8 -0.0498 -0.0096
-10 7 9 -0.4217 0.0077
-10 8 1 -0.6842 -0.0023
-10 8 2 -0.1153 0.0596
-10 8 3 -0.6348 0.0485
-10 8 4 -0.1306 -0.0301
-10 8 5 -0.4465 0.0894
-10 8 6 2.0099 0.0240
-10 8 7 0.1687 -0.0221
-10 8 8 -0.4365 0.0118
-10 9 1 -0.6380 0.0009
-10 9 2 -1.0987 0.0200
-10 9 3 -0.2625 -0.0705
-10 9 4 1.4017 0.0410
-10 9 5 -0.0677 -0.0146
-10 9 6 -0.1934 0.0425
-10 9 7 0.1726 0.0268
-10 9 8 0.4409 0.0157
-10 10 1 -0.4246 0.0341
-10 10 2 -0.1768 0.0157
-10 10 3 -1.2332 0.0341
-10 10 4 -0.6079 0.0168
-10 10 5 -0.5506 0.0187
-10 10 6 1.7795 0.0131
-10 10 7 0.4353 0.0018
-10 10 8 0.2399 0.0501
-10 11 1 0.1699 -0.0199
-10 11 2 -1.1790 0.0311
-10 11 3 -0.5107 -0.0609
-10 11 4 0.4452 0.0457
-10 11 5 -0.4314 -0.0132
-10 11 6 -0.7441 0.0346
-10 11 7 -0.8972 0.0230
-10 11 8 0.1647 0.0102
-10 12 1 0.0861 0.0342
-10 12 2 -0.0883 -0.0311
-10 12 3 -0.6150 0.0120
-10 12 4 -0.2918 -0.0078
-10 12 5 0.1594 -0.0150
-10 12 6 1.6416 0.0075
-10 12 7 0.6222 0.0267
-10 13 1 0.2762 -0.0209
-10 13 2 -1.5732 0.0756
-10 13 3 -0.9236 -0.0307
-10 13 4 -0.4997 0.0290
-10 13 5 -0.5766 0.0018
-10 13 6 -0.4979 -0.0287
-10 13 7 -1.2645 0.0288
-10 14 1 1.0097 -0.0010
-10 14 2 0.3067 -0.0497
-10 14 3 0.1106 -0.0265
-10 14 4 -0.5547 0.0230
-10 14 5 0.4280 -0.0226
-10 14 6 1.1823 -0.0076
-10 14 7 0.0692 0.0175
-10 15 1 -0.0310 0.0045
-10 15 2 -1.1235 0.0638
-10 15 3 -0.3847 -0.0377
-10 15 4 -0.6144 0.0210
-10 15 5 0.0437 -0.0132
-10 15 6 -0.1163 -0.0215
-10 16 1 1.3101 -0.0027
-10 16 2 0.0838 -0.0438
-10 16 3 0.3581 -0.0034
-10 16 4 -0.8639 0.0402
-10 16 5 0.9011 -0.0552
-10 17 1 -0.1273 -0.0085
-10 17 2 -0.4490 0.0147
-10 17 3 0.2168 -0.0045
-10 17 4 -0.8687 0.0103
-10 17 5 0.4314 0.0118
-10 18 1 1.3029 -0.0153
-10 18 2 0.1819 -0.0420
-10 18 3 0.7887 0.0116
-10 18 4 -0.5672 0.0050
-9 0 2 -2.1206 -0.0100
-9 0 4 0.9243 -0.0846
-9 0 6 0.3920 0.1871
-9 0 8 -0.3507 -0.1907
-9 0 12 -0.5099 0.1322
-9 1 1 1.6471 0.0358
-9 1 2 -0.5597 -0.0636
-9 1 3 1.7278 0.0055
-9 1 4 0.4051 0.0163
-9 1 5 2.7410 0.0073
-9 1 6 0.6686 0.2072
-9 1 7 -0.6459 -0.0182
-9 1 8 -0.1090 -0.2391
-9 1 9 -5.1527 0.0684
-9 1 11 0.3439 0.0307
-9 1 12 0.1125 -0.0727
-9 1 13 0.4454 -0.0540
-9 2 1 0.9530 -0.1854
-9 2 2 -2.8769 -0.0192
-9 2 3 -1.4491 0.0863
-9 2 4 -0.0732 -0.1118
-9 2 5 0.8206 0.0229
-9 2 6 0.8107 0.2065
-9 2 7 0.7991 -0.0925
-9 2 8 0.5723 -0.1217
-9 2 9 0.0779 0.1793
-9 2 11 -0.5952 0.0093
-9 2 12 -0.8227 0.1154
-9 2 13 -0.3564 0.0386
-9 3 1 1.5675 0.0368
-9 3 2 -0.8213 -0.0539
-9 3 3 2.4125 0.0267
-9 3 4 -0.3686 -0.0536
-9 3 5 1.6667 0.0652
-9 3 6 0.2981 0.1480
-9 3 7 -1.0191 -0.0487
-9 3 8 -0.3925 -0.2077
-9 3 9 -4.9615 0.0489
-9 3 10 0.2020 0.1043
-9 3 11 0.0653 0.0793
-9 3 12 1.3221 -0.0600
-9 3 13 1.1983 -0.0237
-9 4 1 0.4365 -0.1885
-9 4 2 -2.2112 0.0655
-9 4 3 -1.8831 0.0339
-9 4 4 -0.6549 -0.0821
-9 4 5 3.1678 0.0499
-9 4 6 0.6363 0.1503
-9 4 7 1.6935 -0.0571
-9 4 8 1.2536 -0.0599
-9 4 9 -0.1499 0.1108
-9 4 10 2.9917 0.0020
-9 4 11 -1.9658 0.0136
-9 4 12 -0.7558 0.0741
-9 4 13 -0.9143 0.0444
-9 5 1 0.5344 0.0545
-9 5 2 -0.9795 -0.0476
-9 5 3 0.5460 -0.0120
-9 5 4 -1.0150 -0.0407
-9 5 5 0.1754 0.0698
-9 5 6 -0.7389 0.0773
-9 5 7 0.2240 -0.0160
-9 5 8 -0.4778 -0.1646
-9 5 9 -3.3205 0.0530
-9 5 10 0.7398 0.1098
-9 5 11 -0.1486 0.0609
-9 5 12 1.6095 -0.0453
-9 5 13 0.1225 -0.0026
-9 6 1 1.2137 -0.1124
-9 6 2 -0.4320 0.0767
-9 6 3 -2.2305 -0.0176
-9 6 4 -0.5455 -0.0409
-9 6 5 2.9413 0.0026
-9 6 6 -0.2196 0.0967
-9 6 7 1.4383 -0.0433
-9 6 8 0.9775 -0.0559
-9 6 9 0.0599 0.0599
-9 6 10 1.5980 -0.0025
-9 6 11 -1.6824 0.0115
-9 6 12 -0.1940 0.0873
-9 6 13 -0.6684 0.0107
-9 7 1 0.0730 0.0986
-9 7 2 -1.5754 -0.0721
-9 7 3 -0.1404 0.0307
-9 7 4 0.2776 -0.0294
-9 7 5 -0.8231 0.0517
-9 7 6 -0.7318 0.0514
-9 7 7 0.8748 -0.0103
-9 7 8 -0.6752 -0.1078
-9 7 9 -2.1367 0.0540
-9 7 10 0.3710 0.0435
-9 7 11 -0.7468 0.0204
-9 7 12 0.6068 -0.0103
-9 7 13 -0.0248 0.0022
-9 8 1 1.6757 -0.0717
-9 8 2 -0.6559 0.0360
-9 8 3 -2.3524 -0.0138
-9 8 4 -1.4396 -0.0567
-9 8 5 1.8310 0.0067
-9 8 6 0.2618 0.0382
-9 8 7 0.9900 -0.0472
-9 8 8 1.4668 -0.0097
-9 8 9 0.7786 0.0419
-9 8 10 1.0005 -0.0076
-9 8 11 -1.1097 0.0474
-9 8 12 -0.4855 0.0450
-9 8 13 -0.9155 -0.0451
-9 9 1 0.4141 0.0767
-9 9 2 -1.0828 -0.0486
-9 9 3 0.3900 0.0358
-9 9 4 0.2426 -0.0416
-9 9 5 -1.2689 0.0548
-9 9 6 -1.6315 -0.0144
-9 9 7 0.0287 -0.0222
-9 9 8 -0.5640 -0.0570
-9 9 9 -1.4799 -0.0019
-9 9 10 0.5343 -0.0048
-9 9 11 -0.6295 0.0345
-9 9 12 0.6702 0.0015
-9 9 13 0.1110 0.0294
-9 10 1 0.7262 -0.0356
-9 10 2 -0.3287 0.0376
-9 10 3 -1.7405 -0.0397
-9 10 4 -1.3205 -0.0290
-9 10 5 2.1494 0.0240
-9 10 6 0.6929 -0.0216
-9 10 7 0.9788 -0.0108
-9 10 8 1.3665 0.0281
-9 10 9 0.4381 -0.0191
-9 10 10 0.4024 -0.0119
-9 10 11 -1.0210 0.0239
-9 10 12 -0.3688 -0.0364
-9 10 13 -0.8663 -0.0193
-9 11 1 0.6375 0.0523
-9 11 2 -0.4730 -0.0211
-9 11 3 -0.7156 -0.0007
-9 11 4 -0.1115 0.0033
-9 11 5 -0.9425 0.0071
-9 11 6 -2.1523 -0.0551
-9 11 7 0.1904 -0.0115
-9 11 8 0.1924 -0.0047
-9 11 9 -0.3519 -0.0185
-9 11 10 0.9327 0.0406
-9 11 11 -0.5327 0.0105
-9 11 12 0.2664 0.0130
-9 12 1 0.9252 0.0279
-9 12 2 0.4057 -0.0114
-9 12 3 -1.3977 -0.0470
-9 12 4 -0.6375 0.0142
-9 12 5 1.0088 0.0098
-9 12 6 0.2132 -0.0393
-9 12 7 1.0669 -0.0125
-9 12 8 0.3376 -0.0086
-9 12 9 0.0918 -0.0763
-9 12 10 0.7533 -0.0076
-9 12 11 0.0523 -0.0115
-9 12 12 0.4764 -0.0179
-9 13 1 1.1998 0.0473
-9 13 2 -0.1112 -0.0171
-9 13 3 -0.6591 0.0033
-9 13 4 0.7068 0.0156
-9 13 5 -0.2990 -0.0311
-9 13 6 -1.2400 -0.0302
-9 13 7 0.1276 0.0124
-9 13 8 0.3086 0.0397
-9 13 9 0.4770 -0.0134
-9 13 10 0.3419 0.0187
-9 13 11 -0.5779 -0.0523
-9 13 12 0.3343 0.0218
-9 14 1 0.9384 0.0477
-9 14 2 -0.4029 -0.0432
-9 14 3 -1.2185 -0.0131
-9 14 4 -0.7971 0.0187
-9 14 5 -0.1860 0.0138
-9 14 6 0.5614 -0.0573
-9 14 7 1.2917 -0.0239
-9 14 8 0.2335 -0.0117
-9 14 9 0.0516 -0.0378
-9 14 10 1.2232 0.0107
-9 14 11 0.6357 0.0249
-9 14 12 0.2292 -0.0295
-9 15 1 1.5461 0.0114
-9 15 2 1.0300 0.0022
-9 15 3 0.1696 -0.0149
-9 15 4 0.3285 0.0242
-9 15 5 -0.0207 -0.0316
-9 15 6 -0.8575 -0.0158
-9 15 7 -0.6993 -0.0059
-9 15 8 0.6139 0.0257
-9 15 9 0.9877 -0.0513
-9 15 10 0.2440 -0.0104
-9 15 11 0.0773 -0.0197
-9 15 12 1.4223 0.0198
-9 16 1 0.0423 0.0475
-9 16 2 -0.6465 -0.0319
-9 16 3 -0.6210 -0.0091
-9 16 4 -0.4167 0.0318
-9 16 5 0.0702 0.0214
-9 16 6 0.3648 -0.0304
-9 16 7 1.3147 0.0118
-9 16 8 0.2924 0.0213
-9 16 9 -0.8733 -0.0331
-9 16 10 1.4231 0.0044
-9 16 11 0.5573 -0.0087
-9 17 1 1.0403 -0.0029
-9 17 2 1.7132 0.0203
-9 17 3 -0.0802 -0.0305
-9 17 4 -0.1937 0.0448
-9 17 5 0.3365 -0.0592
-9 17 6 -0.9789 -0.0182
-9 17 7 -0.3251 -0.0247
-9 17 8 0.7534 0.0289
-9 17 9 1.0867 -0.0285
-9 17 10 0.2752 0.0712
-9 17 11 -0.3565 0.0030
-9 18 1 -0.0242 0.0268
-9 18 2 -0.5466 -0.0479
-9 18 3 -0.2477 0.0118
-9 18 4 0.2114 0.0432
-9 18 5 -0.1552 0.0311
-9 18 6 -0.4937 0.0043
-9 18 7 1.6033 0.0095
-9 18 8 -0.1456 -0.0259
-9 18 9 -0.7363 -0.0583
-9 18 10 1.7813 0.0054
-9 18 11 0.7056 -0.0398
-9 19 1 0.1574 0.0027
-9 19 2 1.4810 0.0129
-9 19 3 0.2476 -0.0242
-9 19 4 0.0093 0.0237
-9 19 5 0.1887 -0.0488
-9 19 6 -1.1727 0.0098
-9 19 7 -0.1179 0.0110
-9 19 8 -0.0986 0.0203
-9 19 9 1.0709 0.0183
-9 19 10 -0.4327 0.0388
-9 20 1 -0.1865 -0.0102
-9 20 2 -1.0168 -0.0420
-9 20 3 -0.0294 0.0416
-9 20 4 0.6074 0.0171
-9 20 5 -0.0303 0.0199
-9 20 6 -0.4455 0.0061
-9 20 7 1.5280 -0.0024
-9 20 8 -0.5148 -0.0322
-9 20 9 -0.0797 0.0176
-9 20 10 1.0315 0.0210
-9 21 1 -0.8779 -0.0107
-9 21 2 1.0779 0.0012
-9 21 3 0.4688 -0.0164
-9 21 4 -0.3163 0.0121
-9 21 5 -0.3146 -0.0078
-9 21 6 -1.4068 0.0139
-9 21 7 -0.2549 -0.0120
-9 21 8 0.0260 -0.0403
-9 21 9 0.9569 0.0040
-9 21 10 -0.7345 -0.0212
-9 22 1 -0.7153 -0.0374
-9 22 2 -0.9794 -0.0238
-9 22 3 0.0800 0.0262
-9 22 4 0.9676 -0.0099
-9 22 5 0.4863 0.0111
-9 22 6 -0.9099 0.0459
-9 22 7 0.8392 0.0182
-9 22 8 -0.8401 0.0109
-9 22 9 -0.0045 0.0128
-9 23 1 -1.5532 -0.0058
-9 23 2 0.3813 0.0012
-9 23 3 0.1025 0.0004
-9 23 4 -0.1625 -0.0068
-9 23 5 -0.3836 -0.0059
-9 23 6 -1.5901 -0.0200
-9 23 7 0.0481 -0.0253
-9 23 8 -0.1622 -0.0343
-9 23 9 0.2406 0.0352
-9 24 1 -0.6733 -0.0590
-9 24 2 -0.7974 -0.0160
-9 24 3 -0.2572 0.0186
-9 24 4 1.0221 -0.0120
-9 24 5 0.6760 0.0131
-9 24 6 -1.0902 0.0529
-9 24 7 1.0282 -0.0043
-9 24 8 -1.0415 -0.0428
-9 25 1 -1.6404 0.0114
-9 25 2 -0.2572 -0.0048
-9 25 3 -0.1905 0.0107
-9 25 4 0.1412 -0.0350
-9 25 5 -1.1069 0.0065
-9 25 6 -1.9333 -0.0071
-9 25 7 -0.1159 0.0208
-9 25 8 -0.9435 -0.0191
-9 26 1 -0.2766 -0.0466
-9 26 2 -0.3986 0.0106
-9 26 3 -0.4414 0.0245
-9 26 4 1.3323 -0.0225
-9 26 5 1.0565 -0.0088
-9 26 6 -0.3454 0.0327
-9 26 7 0.5766 -0.0277
-9 27 1 -1.3356 0.0059
-9 27 2 -0.5456 0.0054
-9 27 3 -0.7282 0.0193
-9 27 4 0.1046 -0.0311
-9 27 5 -1.6156 0.0180
-9 27 6 -1.3549 0.0025
-9 28 1 0.2227 -0.0144
-9 28 2 0.2386 0.0271
-9 28 3 -0.6178 0.0153
-9 28 4 1.1945 -0.0164
-9 28 5 0.7421 0.0056
-9 29 1 -0.6320 0.0019
-9 29 2 -0.2998 0.0410
-9 29 3 -0.6107 0.0113
-9 29 4 0.5928 -0.0274
-8 0 2 0.8702 0.0824
-8 0 4 -2.0202 -0.2238
-8 0 6 2.2292 0.1310
-8 0 8 -0.1798 -0.1626
-8 0 10 0.2965 0.0059
-8 0 12 -2.0167 0.1933
-8 0 14 -0.0774 -0.1883
-8 0 16 -2.1862 0.1901
-8 1 1 0.1529 -0.0808
-8 1 2 1.3430 -0.2684
-8 1 3 -3.8168 0.0015
-8 1 4 -0.2778 -0.1394
-8 1 5 2.4141 0.0687
-8 1 6 -0.3252 0.3192
-8 1 7 0.6785 -0.0732
-8 1 8 0.0601 -0.2637
-8 1 9 -1.8362 -0.0016
-8 1 10 0.3523 0.2519
-8 1 11 1.6099 -0.0155
-8 1 12 0.1336 0.1127
-8 1 13 3.1472 -0.0328
-8 1 14 0.1141 -0.0976
-8 1 15 -2.6140 -0.0152
-8 1 16 0.3475 0.2793
-8 2 1 1.0617 -0.1235
-8 2 2 0.3563 0.1162
-8 2 3 -1.4690 0.1585
-8 2 4 -0.1973 -0.1673
-8 2 5 -1.4138 -0.0543
-8 2 6 2.3457 0.1383
-8 2 7 1.1356 -0.1594
-8 2 8 -0.5963 -0.1551
-8 2 9 -0.3758 0.0760
-8 2 10 0.1123 -0.0190
-8 2 11 -0.9587 -0.2034
-8 2 12 -2.0224 0.1770
-8 2 13 0.4908 -0.0377
-8 2 14 0.6076 -0.1756
-8 2 15 -0.4981 0.0168
-8 2 16 -1.1716 0.1647
-8 3 1 1.0531 -0.0943
-8 3 2 0.9910 -0.2752
-8 3 3 -3.2131 -0.0614
-8 3 4 -1.7502 -0.1300
-8 3 5 0.1655 0.0277
-8 3 6 0.9720 0.3250
-8 3 7 0.2872 -0.1137
-8 3 8 0.7852 -0.2253
-8 3 9 -0.5397 0.0092
-8 3 10 0.8119 0.1910
-8 3 11 1.1108 -0.0247
-8 3 12 -0.0760 0.1196
-8 3 13 2.5110 -0.0765
-8 3 14 -0.5081 -0.1140
-8 3 15 -2.8821 0.0263
-8 3 16 2.0822 0.2558
-8 4 1 2.7656 -0.0463
-8 4 2 0.5146 0.1560
-8 4 3 -0.0129 0.1532
-8 4 4 0.2402 -0.1756
-8 4 5 -2.6861 -0.0483
-8 4 6 0.8460 0.0869
-8 4 7 -0.1208 -0.1690
-8 4 8 -0.2270 -0.0982
-8 4 9 -0.7063 0.0432
-8 4 10 0.1551 -0.0488
-8 4 11 -1.3501 -0.1400
-8 4 12 -1.5874 0.1251
-8 4 13 1.2738 -0.0587
-8 4 14 1.0021 -0.1545
-8 4 15 -0.8556 -0.0217
-8 4 16 -1.0025 0.0369
-8 5 1 -1.0058 -0.1331
-8 5 2 0.2940 -0.1809
-8 5 3 -0.6059 -0.0511
-8 5 4 -2.2733 -0.0561
-8 5 5 0.8646 0.0548
-8 5 6 2.1357 0.2751
-8 5 7 -0.3976 -0.1346
-8 5 8 1.1903 -0.1671
-8 5 9 0.1790 -0.0148
-8 5 10 1.2195 0.1231
-8 5 11 0.1547 -0.0192
-8 5 12 -0.3617 0.0963
-8 5 13 1.6237 -0.0641
-8 5 14 -0.6207 -0.0813
-8 5 15 -1.2550 0.0426
-8 5 16 4.0259 0.1866
-8 6 1 2.6176 -0.0546
-8 6 2 1.2884 0.1432
-8 6 3 -1.4697 0.0648
-8 6 4 -1.0213 -0.1483
-8 6 5 -2.1399 -0.0038
-8 6 6 -1.6915 0.0437
-8 6 7 -0.2047 -0.1122
-8 6 8 0.7655 -0.0221
-8 6 9 -0.8508 0.0012
-8 6 10 0.5434 -0.0401
-8 6 11 -1.5523 -0.0780
-8 6 12 -1.3266 0.0532
-8 6 13 0.7801 -0.0606
-8 6 14 0.4738 -0.1102
-8 6 15 -1.3548 -0.0342
-8 6 16 -0.9487 0.0207
-8 7 1 -1.3312 -0.0973
-8 7 2 1.7693 -0.0554
-8 7 3 1.0694 -0.0780
-8 7 4 -0.3706 0.0070
-8 7 5 0.4120 0.0213
-8 7 6 1.0485 0.1734
-8 7 7 -0.3848 -0.1121
-8 7 8 0.0775 -0.1190
-8 7 9 1.1392 -0.0251
-8 7 10 2.0571 0.0766
-8 7 11 -0.2365 -0.0319
-8 7 12 -0.0328 0.0789
-8 7 13 0.8321 -0.0414
-8 7 14 -0.4333 -0.0880
-8 7 15 -0.7154 0.0073
-8 7 16 4.5961 0.0918
-8 8 1 2.1321 -0.0238
-8 8 2 0.6690 0.1108
-8 8 3 -2.8916 0.0462
-8 8 4 0.3259 -0.0497
-8 8 5 -1.1542 0.0367
-8 8 6 -1.8585 0.0205
-8 8 7 -0.2465 -0.0611
-8 8 8 0.3514 0.0173
-8 8 9 -0.4449 -0.0183
-8 8 10 0.2010 -0.0352
-8 8 11 -1.4952 -0.0356
-8 8 12 -1.1196 0.0197
-8 8 13 0.8267 -0.0566
-8 8 14 0.1454 -0.0372
-8 8 15 -1.0020 -0.0048
-8 8 16 0.1082 -0.0214
-8 9 1 0.3422 -0.0818
-8 9 2 0.3728 -0.0352
-8 9 3 1.5090 -0.0973
-8 9 4 0.5971 0.0290
-8 9 5 -1.3596 0.0219
-8 9 6 1.4485 0.1032
-8 9 7 -0.2461 -0.0496
-8 9 8 -0.3819 -0.0599
-8 9 9 2.3517 0.0046
-8 9 10 2.3594 0.0213
-8 9 11 -0.0274 -0.0132
-8 9 12 0.0154 0.0549
-8 9 13 -0.3116 -0.0453
-8 9 14 -1.1898 -0.0559
-8 9 15 0.4055 0.0151
-8 10 1 2.0130 0.0360
-8 10 2 0.5571 0.0639
-8 10 3 -1.3272 0.0290
-8 10 4 -0.1318 -0.0167
-8 10 5 -0.6495 0.0395
-8 10 6 -1.2637 -0.0235
-8 10 7 -2.1307 -0.0323
-8 10 8 0.2656 0.0434
-8 10 9 0.0098 -0.0320
-8 10 10 -0.1558 -0.0431
-8 10 11 -0.3947 0.0358
-8 10 12 -0.4396 -0.0202
-8 10 13 1.3764 -0.0501
-8 10 14 -1.3843 0.0266
-8 10 15 -1.3874 -0.0335
-8 11 1 0.1167 -0.0709
-8 11 2 -0.7507 0.0154
-8 11 3 1.9882 -0.0611
-8 11 4 0.9439 0.0536
-8 11 5 0.0123 0.0565
-8 11 6 1.5012 0.0269
-8 11 7 -0.4381 0.0180
-8 11 8 0.0854 -0.0032
-8 11 9 1.5450 0.0142
-8 11 10 2.2244 -0.0245
-8 11 11 0.4806 0.0165
-8 11 12 0.5392 -0.0116
-8 11 13 -0.2619 -0.0132
-8 11 14 -0.3096 -0.0010
-8 11 15 3.8997 0.0054
-8 12 1 0.9782 0.0263
-8 12 2 1.2419 -0.0023
-8 12 3 -1.7655 -0.0302
-8 12 4 -1.9055 0.0200
-8 12 5 0.0892 0.0319
-8 12 6 -1.2072 -0.0434
-8 12 7 -1.9647 0.0068
-8 12 8 0.4484 0.0687
-8 12 9 -0.0538 -0.0362
-8 12 10 0.0230 0.0092
-8 12 11 -0.0703 0.0923
-8 12 12 -0.5177 -0.0583
-8 12 13 0.8126 -0.0130
-8 12 14 -3.1187 0.0386
-8 12 15 -2.1064 -0.0368
-8 13 1 1.3813 -0.0079
-8 13 2 0.4139 0.0436
-8 13 3 1.2494 -0.0383
-8 13 4 2.0762 0.0391
-8 13 5 0.4637 0.0476
-8 13 6 -0.2400 -0.0471
-8 13 7 -0.2857 0.0593
-8 13 8 -0.2758 0.0050
-8 13 9 0.6116 -0.0108
-8 13 10 2.2927 -0.0334
-8 13 11 1.2524 0.0124
-8 13 12 1.7365 -0.0227
-8 13 13 0.4084 0.0251
-8 13 14 0.4056 0.0076
-8 13 15 5.9212 0.0025
-8 14 1 0.3227 0.0305
-8 14 2 0.5700 -0.0288
-8 14 3 -1.7286 -0.0326
-8 14 4 -1.0055 0.0615
-8 14 5 -0.0200 0.0208
-8 14 6 0.2344 -0.0393
-8 14 7 -0.9074 0.0489
-8 14 8 -0.7396 0.0631
-8 14 9 -0.0927 -0.0153
-8 14 10 -0.5033 0.0379
-8 14 11 -0.3571 0.0779
-8 14 12 -0.3417 -0.0617
-8 14 13 1.0847 -0.0106
-8 14 14 -2.7471 0.0423
-8 14 15 -1.3812 -0.0121
-8 15 1 3.3029 0.0276
-8 15 2 -0.1892 0.0041
-8 15 3 0.1278 -0.0087
-8 15 4 1.6033 0.0098
-8 15 5 -0.5253 0.0412
-8 15 6 -0.1707 -0.0858
-8 15 7 -0.8077 0.0763
-8 15 8 -0.1235 -0.0072
-8 15 9 0.3564 0.0097
-8 15 10 0.9954 -0.0193
-8 15 11 1.3303 0.0450
-8 15 12 1.2814 0.0009
-8 15 13 0.1925 0.0115
-8 15 14 -0.0886 0.0302
-8 15 15 7.9738 0.0029
-8 16 1 0.0326 0.0293
-8 16 2 0.3400 -0.0326
-8 16 3 0.5753 -0.0346
-8 16 4 -0.7038 0.0515
-8 16 5 -0.5056 0.0021
-8 16 6 1.3900 -0.0329
-8 16 7 -1.2735 0.0532
-8 16 8 -0.5629 0.0091
-8 16 9 -0.4210 -0.0114
-8 16 10 -0.5764 -0.0004
-8 16 11 0.0418 0.0876
-8 16 12 -0.0311 -0.0552
-8 16 13 1.0776 0.0173
-8 16 14 -2.7727 0.0600
-8 17 1 2.2693 0.0474
-8 17 2 -0.6692 -0.0000
-8 17 3 -0.5083 0.0291
-8 17 4 0.5145 0.0096
-8 17 5 0.5588 0.0328
-8 17 6 -0.0823 -0.0680
-8 17 7 -1.8211 0.0718
-8 17 8 0.4624 0.0094
-8 17 9 -1.1404 0.0075
-8 17 10 -0.1603 -0.0210
-8 17 11 0.6619 0.0491
-8 17 12 0.5153 -0.0458
-8 17 13 0.6184 0.0153
-8 17 14 0.5892 0.0243
-8 18 1 -0.2698 -0.0194
-8 18 2 0.5848 -0.0391
-8 18 3 0.7238 -0.0400
-8 18 4 -0.7944 0.0278
-8 18 5 -0.2461 -0.0106
-8 18 6 1.0999 -0.0194
-8 18 7 -0.2822 0.0350
-8 18 8 0.3989 -0.0141
-8 18 9 -1.4001 -0.0037
-8 18 10 0.0240 0.0300
-8 18 11 -0.9863 0.0906
-8 18 12 -0.5821 -0.0290
-8 18 13 -0.5568 0.0628
-8 18 14 -2.8821 0.0070
-8 19 1 1.4895 0.0563
-8 19 2 -0.1676 -0.0063
-8 19 3 -1.1656 0.0298
-8 19 4 0.4385 0.0084
-8 19 5 0.8021 0.0157
-8 19 6 -0.9301 -0.0339
-8 19 7 -1.5483 0.0334
-8 19 8 0.0370 -0.0134
-8 19 9 -1.3727 -0.0497
-8 19 10 0.1879 -0.0131
-8 19 11 -0.2728 0.0001
-8 19 12 0.2663 -0.0183
-8 19 13 0.0692 0.0363
-8 20 1 -0.1727 -0.0307
-8 20 2 -0.4861 -0.0300
-8 20 3 0.3140 -0.0141
-8 20 4 0.5490 -0.0062
-8 20 5 -0.2550 0.0004
-8 20 6 1.0952 0.0080
-8 20 7 0.5082 0.0538
-8 20 8 0.0173 -0.0204
-8 20 9 -1.4280 0.0189
-8 20 10 -0.0624 0.0215
-8 20 11 -1.6228 -0.0005
-8 20 12 -0.1818 0.0009
-8 20 13 -1.1170 0.0159
-8 20 14 -1.6021 -0.0339
-8 21 1 1.3237 0.0226
-8 21 2 -0.9748 -0.0243
-8 21 3 -1.4006 0.0161
-8 21 4 -0.2069 0.0013
-8 21 5 0.1413 -0.0067
-8 21 6 -0.1746 -0.0094
-8 21 7 -1.2185 -0.0019
-8 21 8 -0.2056 -0.0343
-8 21 9 -0.7715 -0.0111
-8 21 10 -0.1384 0.0105
-8 21 11 -1.3012 0.0180
-8 21 12 -1.0368 0.0348
-8 21 13 -1.4654 0.0062
-8 22 1 0.1678 -0.0184
-8 22 2 -0.8179 -0.0232
-8 22 3 0.6913 0.0019
-8 22 4 0.7961 -0.0391
-8 22 5 -0.1736 0.0129
-8 22 6 0.9562 0.0341
-8 22 7 -0.0815 0.0242
-8 22 8 0.7627 -0.0473
-8 22 9 -0.7093 -0.0006
-8 22 10 0.2489 -0.0492
-8 22 11 -0.8170 -0.0382
-8 22 12 0.2005 0.0175
-8 22 13 -1.1568 0.0136
-8 23 1 0.0719 -0.0131
-8 23 2 -1.7498 -0.0104
-8 23 3 -1.2717 0.0006
-8 23 4 -0.7964 -0.0100
-8 23 5 0.5572 -0.0171
-8 23 6 0.0907 0.0363
-8 23 7 -1.4167 -0.0095
-8 23 8 0.0082 0.0063
-8 23 9 -1.4646 0.0201
-8 23 10 0.5599 0.0066
-8 23 11 -1.5355 0.0055
-8 23 12 -1.1559 -0.0084
-8 23 13 -1.3350 -0.0112
-8 24 1 1.0077 -0.0120
-8 24 2 -0.3605 -0.0039
-8 24 3 -0.0522 0.0062
-8 24 4 0.4441 -0.0528
-8 24 5 0.6057 0.0098
-8 24 6 0.2679 0.0290
-8 24 7 0.2161 -0.0269
-8 24 8 1.0837 -0.0115
-8 24 9 -0.8509 -0.0137
-8 24 10 0.6151 -0.0110
-8 24 11 -1.4950 -0.0413
-8 24 12 0.1099 0.0473
-8 25 1 -0.1245 -0.0357
-8 25 2 -1.6362 -0.0017
-8 25 3 -0.9923 -0.0140
-8 25 4 -0.5486 -0.0197
-8 25 5 0.4158 -0.0066
-8 25 6 -0.2194 0.0386
-8 25 7 -0.4525 -0.0158
-8 25 8 0.1474 -0.0086
-8 25 9 -1.0764 -0.0051
-8 25 10 2.1316 0.0095
-8 25 11 -1.3476 -0.0445
-8 25 12 -0.1519 0.0347
-8 26 1 1.4350 0.0149
-8 26 2 -0.3835 0.0243
-8 26 3 -0.6163 0.0048
-8 26 4 0.5495 -0.0393
-8 26 5 0.6960 0.0108
-8 26 6 -0.2074 0.0336
-8 26 7 0.1726 -0.0162
-8 26 8 -0.3055 0.0254
-8 26 9 -0.5254 0.0046
-8 26 10 0.4796 -0.0137
-8 26 11 -1.7185 -0.0857
-8 26 12 0.9006 0.0534
-8 27 1 0.6912 -0.0426
-8 27 2 -1.3011 -0.0032
-8 27 3 -0.5574 -0.0068
-8 27 4 -0.2052 -0.0323
-8 27 5 0.1791 -0.0161
-8 27 6 0.7412 0.0115
-8 27 7 0.1485 -0.0140
-8 27 8 0.1994 -0.0188
-8 27 9 -0.7102 0.0450
-8 27 10 1.4809 0.0174
-8 27 11 -1.0249 -0.0087
-8 28 1 1.3245 0.0128
-8 28 2 0.0375 0.0384
-8 28 3 -0.5360 0.0061
-8 28 4 0.1672 -0.0078
-8 28 5 0.3289 0.0135
-8 28 6 0.0167 0.0360
-8 28 7 0.0305 -0.0466
-8 28 8 -0.0365 0.0236
-8 28 9 0.0930 -0.0057
-8 28 10 0.6800 -0.0642
-8 28 11 -1.3014 -0.0452
-8 29 1 1.1052 -0.0410
-8 29 2 -0.8395 0.0050
-8 29 3 -0.1468 -0.0040
-8 29 4 -0.0773 -0.0451
-8 29 5 0.2286 -0.0023
-8 29 6 0.8872 0.0117
-8 29 7 -0.4835 0.0063
-8 29 8 0.2714 0.0294
-8 29 9 -1.1995 0.0355
-8 29 10 1.0247 0.0014
-8 30 1 1.1916 -0.0122
-8 30 2 0.4618 0.0516
-8 30 3 -0.4323 -0.0035
-8 30 4 -0.0551 0.0070
-8 30 5 0.5857 0.0074
-8 30 6 0.4684 -0.0059
-8 30 7 0.7299 -0.0502
-8 30 8 0.4100 0.0508
-8 30 9 -0.7456 0.0026
-8 30 10 0.7268 -0.0103
-8 31 1 1.2930 -0.0344
-8 31 2 -0.0696 0.0122
-8 31 3 0.0487 -0.0153
-8 31 4 -0.3270 -0.0237
-8 31 5 0.0396 0.0128
-8 31 6 0.5677 -0.0213
-8 31 7 0.0386 0.0203
-8 31 8 0.5673 0.0097
-8 31 9 -0.5536 -0.0219
-8 32 1 0.1745 -0.0167
-8 32 2 0.6028 0.0236
-8 32 3 -0.3791 -0.0178
-8 32 4 0.0046 0.0172
-8 32 5 0.2168 0.0011
-8 32 6 0.1217 -0.0168
-8 32 7 0.8988 0.0122
-8 32 8 0.0539 0.0407
-8 33 1 1.4570 -0.0092
-8 33 2 0.8371 0.0125
-8 33 3 0.0100 -0.0210
-8 33 4 -0.1235 -0.0165
-8 33 5 0.0701 -0.0229
-8 33 6 0.9509 -0.0449
-8 33 7 0.4848 0.0191
-8 33 8 0.0976 -0.0030
-8 34 1 -0.5436 -0.0268
-8 34 2 0.4031 -0.0149
-8 34 3 -0.4732 0.0102
-8 34 4 -0.2392 0.0095
-8 34 5 -0.5172 -0.0034
-8 34 6 0.1552 -0.0169
-8 34 7 1.1326 0.0049
-8 35 1 1.4390 -0.0021
-8 35 2 0.9579 0.0157
-8 35 3 0.3063 -0.0352
-8 35 4 -0.1000 -0.0281
-8 35 5 -0.2957 -0.0154
-8 35 6 0.2862 -0.0410
-8 36 1 -0.5413 -0.0156
-8 36 2 -0.1774 -0.0096
-8 36 3 0.0654 0.0242
-8 36 4 -0.4318 -0.0247
-7 0 2 4.2618 -0.1171
-7 0 4 -6.8762 -0.2058
-7 0 6 2.2168 0.2488
-7 0 8 -2.2671 -0.1058
-7 0 10 -1.1857 -0.1109
-7 0 12 0.6146 0.1260
-7 0 14 0.9490 -0.1945
-7 0 16 -2.3685 0.0340
-7 0 18 -0.4479 0.0583
-7 1 1 1.6566 0.0141
-7 1 2 1.0078 -0.1587
-7 1 3 -1.0932 0.0458
-7 1 4 -0.7233 -0.2026
-7 1 5 0.3943 0.0130
-7 1 6 -1.1772 0.3078
-7 1 7 2.2437 -0.0268
-7 1 8 1.3999 -0.5503
-7 1 9 1.4307 0.0562
-7 1 10 -0.1079 0.0984
-7 1 11 -0.3916 0.0585
-7 1 12 -0.3714 -0.0370
-7 1 13 0.4733 0.0036
-7 1 14 -0.2868 -0.3811
-7 1 15 -0.1663 0.0232
-7 1 16 0.1127 0.1977
-7 1 17 3.4665 0.0368
-7 1 18 -0.1895 -0.1841
-7 2 1 -1.7237 -0.1724
-7 2 2 5.9538 -0.0287
-7 2 3 1.7817 0.2544
-7 2 4 -5.0280 -0.2004
-7 2 5 -1.0088 -0.0423
-7 2 6 0.2316 0.2088
-7 2 7 -1.0692 0.0043
-7 2 8 -2.3878 -0.0855
-7 2 9 -0.0829 0.3342
-7 2 10 -0.2122 -0.0931
-7 2 11 -0.2126 -0.0998
-7 2 12 0.0352 0.1576
-7 2 13 0.6882 0.1044
-7 2 14 0.5400 -0.1582
-7 2 15 0.3758 0.0898
-7 2 16 -2.4833 0.0142
-7 2 17 0.5679 -0.1017
-7 2 18 -0.5442 0.0288
-7 3 1 -0.1251 0.0194
-7 3 2 1.4118 -0.1427
-7 3 3 -2.7857 0.1330
-7 3 4 1.5987 -0.1897
-7 3 5 2.0671 0.1322
-7 3 6 -2.0897 0.2842
-7 3 7 1.8776 -0.0272
-7 3 8 2.0016 -0.5025
-7 3 9 1.0041 0.0919
-7 3 10 0.4719 0.0535
-7 3 11 -0.5565 0.1028
-7 3 12 0.0089 -0.0196
-7 3 13 0.7686 0.0017
-7 3 14 -0.8164 -0.3255
-7 3 15 0.6868 0.0535
-7 3 16 0.5576 0.2214
-7 3 17 3.8561 -0.0073
-7 3 18 -1.0196 -0.1448
-7 4 1 0.8064 -0.1370
-7 4 2 3.9881 0.0240
-7 4 3 0.7752 0.1645
-7 4 4 -2.2516 -0.1868
-7 4 5 -4.2653 -0.0438
-7 4 6 -0.5145 0.1847
-7 4 7 -0.6916 0.0154
-7 4 8 -2.7708 -0.0171
-7 4 9 0.2753 0.2715
-7 4 10 0.3054 -0.0869
-7 4 11 -1.6537 -0.0677
-7 4 12 -0.3422 0.1331
-7 4 13 0.3017 0.1004
-7 4 14 0.1839 -0.1228
-7 4 15 0.2835 0.0723
-7 4 16 -1.8662 0.0271
-7 4 17 1.6212 -0.0555
-7 4 18 0.4302 0.1364
-7 5 1 -0.1408 0.0936
-7 5 2 0.9582 -0.0975
-7 5 3 0.2798 0.1839
-7 5 4 3.4203 -0.1763
-7 5 5 2.1891 0.1569
-7 5 6 -1.2354 0.1781
-7 5 7 -1.4508 -0.0452
-7 5 8 1.8475 -0.3942
-7 5 9 2.3043 0.1217
-7 5 10 0.8521 0.0484
-7 5 11 -0.2550 0.1114
-7 5 12 0.6702 -0.0028
-7 5 13 -0.0767 -0.0137
-7 5 14 -1.3328 -0.2804
-7 5 15 0.8228 0.0645
-7 5 16 0.5532 0.1325
-7 5 17 2.9858 -0.0581
-7 5 18 -1.3142 -0.0912
-7 6 1 0.1986 -0.1089
-7 6 2 -0.5003 0.0636
-7 6 3 0.6252 0.1112
-7 6 4 -0.4485 -0.0829
-7 6 5 -2.8329 0.0052
-7 6 6 0.2611 0.1454
-7 6 7 -1.4120 0.0147
-7 6 8 -2.2195 -0.0095
-7 6 9 -0.4859 0.1662
-7 6 10 0.2279 -0.0770
-7 6 11 -1.3736 -0.0203
-7 6 12 -0.1651 0.1201
-7 6 13 -0.3044 0.0930
-7 6 14 0.5283 -0.0446
-7 6 15 -0.0742 0.0774
-7 6 16 -0.9502 -0.0001
-7 6 17 2.3935 0.0197
-7 6 18 1.2036 0.0875
-7 7 1 -1.3454 0.1057
-7 7 2 1.4092 -0.1245
-7 7 3 1.0214 0.1375
-7 7 4 0.8577 -0.1550
-7 7 5 3.0060 0.1347
-7 7 6 -0.6950 0.1256
-7 7 7 -3.4438 -0.0189
-7 7 8 2.3606 -0.2377
-7 7 9 2.3492 0.1319
-7 7 10 0.7792 0.0249
-7 7 11 0.0556 0.0698
-7 7 12 0.2938 0.0039
-7 7 13 -0.6649 -0.0402
-7 7 14 -1.5063 -0.1786
-7 7 15 0.3433 0.0589
-7 7 16 1.1898 0.1023
-7 7 17 2.6273 -0.0097
-7 7 18 -0.0817 -0.0308
-7 8 1 -0.0098 -0.0551
-7 8 2 0.4121 0.0921
-7 8 3 -0.5058 0.0634
-7 8 4 1.9752 -0.0317
-7 8 5 0.1877 -0.0024
-7 8 6 -1.7445 0.0617
-7 8 7 -1.1432 -0.0188
-7 8 8 -1.2530 -0.0046
-7 8 9 -1.5833 0.0939
-7 8 10 1.3409 -0.0548
-7 8 11 -0.8647 0.0374
-7 8 12 -0.0945 0.0716
-7 8 13 -0.6953 0.0474
-7 8 14 -0.2342 0.0049
-7 8 15 -1.4873 0.0128
-7 8 16 -1.3490 -0.0280
-7 8 17 1.5412 0.0176
-7 8 18 1.1603 0.0320
-7 9 1 -2.6440 0.0696
-7 9 2 0.2257 -0.0990
-7 9 3 -1.1505 0.0970
-7 9 4 1.3696 -0.0706
-7 9 5 3.0981 0.1172
-7 9 6 0.4868 0.0911
-7 9 7 -2.5866 -0.0366
-7 9 8 0.3020 -0.0889
-7 9 9 1.9696 0.0840
-7 9 10 1.2226 0.0097
-7 9 11 -0.0075 0.0413
-7 9 12 1.0558 0.0144
-7 9 13 -0.0594 -0.0230
-7 9 14 -0.5669 -0.0650
-7 9 15 0.5861 0.0547
-7 9 16 2.4369 0.0917
-7 9 17 1.6928 -0.0360
-7 10 1 3.3692 -0.0353
-7 10 2 0.4207 0.0374
-7 10 3 -2.7120 -0.0282
-7 10 4 2.6152 -0.0255
-7 10 5 -0.0891 0.0205
-7 10 6 -1.5013 -0.0029
-7 10 7 -0.3089 -0.0088
-7 10 8 -0.6852 0.0199
-7 10 9 -1.2595 0.0162
-7 10 10 0.8166 -0.0239
-7 10 11 -1.2861 0.0572
-7 10 12 0.2945 0.0095
-7 10 13 -1.4649 0.0008
-7 10 14 -1.6582 0.0272
-7 10 15 -2.1323 0.0048
-7 10 16 -1.3931 -0.0222
-7 10 17 1.1020 0.0578
-7 11 1 -1.7291 0.0796
-7 11 2 -1.2191 -0.0263
-7 11 3 0.5184 0.0173
-7 11 4 1.6734 -0.0074
-7 11 5 1.1241 0.0314
-7 11 6 2.0380 0.0052
-7 11 7 -2.8989 -0.0521
-7 11 8 -1.1672 0.0270
-7 11 9 2.2886 0.0334
-7 11 10 0.9062 0.0258
-7 11 11 0.4472 0.0095
-7 11 12 1.9978 0.0194
-7 11 13 -0.1550 -0.0248
-7 11 14 0.5747 0.0052
-7 11 15 0.0302 0.0246
-7 11 16 1.5926 0.0178
-7 11 17 -0.1641 -0.0246
-7 12 1 2.6637 0.0105
-7 12 2 -0.3148 -0.0196
-7 12 3 -2.4289 -0.0536
-7 12 4 0.5449 0.0333
-7 12 5 1.6428 0.0516
-7 12 6 0.4963 -0.0501
-7 12 7 -1.0426 0.0011
-7 12 8 0.8551 -0.0083
-7 12 9 -1.3621 -0.0482
-7 12 10 -0.6250 0.0130
-7 12 11 -0.5944 0.0586
-7 12 12 0.7535 -0.0183
-7 12 13 -0.9659 -0.0373
-7 12 14 -1.3602 0.0556
-7 12 15 -1.1154 -0.0042
-7 12 16 -0.4130 -0.0263
-7 12 17 0.8268 0.0792
-7 13 1 -1.3149 0.0518
-7 13 2 -0.5759 -0.0114
-7 13 3 0.3608 -0.0739
-7 13 4 -0.9824 0.0420
-7 13 5 0.2727 -0.0625
-7 13 6 0.9065 -0.0172
-7 13 7 -2.1126 -0.0371
-7 13 8 -0.3501 0.0937
-7 13 9 0.6564 0.0041
-7 13 10 0.4199 0.0216
-7 13 11 -0.0259 -0.0096
-7 13 12 1.0779 0.0195
-7 13 13 -1.0126 -0.0232
-7 13 14 1.0930 0.0697
-7 13 15 -0.6062 -0.0085
-7 13 16 1.1320 0.0190
-7 13 17 -0.0877 0.0279
-7 14 1 1.1081 0.0781
-7 14 2 2.9211 -0.0537
-7 14 3 -1.3782 -0.0413
-7 14 4 -0.1189 0.0404
-7 14 5 3.0898 0.0274
-7 14 6 -0.0239 -0.0733
-7 14 7 -0.4558 -0.0331
-7 14 8 1.3673 -0.0235
-7 14 9 -1.1930 -0.0864
-7 14 10 -0.2683 0.0382
-7 14 11 -0.2338 0.0479
-7 14 12 1.0035 -0.0466
-7 14 13 0.0773 -0.0599
-7 14 14 -1.4226 0.0422
-7 14 15 -1.0412 -0.0339
-7 14 16 0.1995 -0.0082
-7 14 17 -0.7292 0.0411
-7 15 1 -1.1746 0.0133
-7 15 2 -1.1641 0.0248
-7 15 3 -1.9349 -0.0705
-7 15 4 -0.6132 0.0853
-7 15 5 -0.3881 -0.0841
-7 15 6 -0.2630 -0.0222
-7 15 7 0.1110 -0.0341
-7 15 8 -0.6418 0.1126
-7 15 9 -0.5412 -0.0351
-7 15 10 -0.0599 0.0195
-7 15 11 -1.2888 -0.0132
-7 15 12 0.6710 0.0185
-7 15 13 -1.2252 -0.0132
-7 15 14 1.5484 0.0788
-7 15 15 0.4689 -0.0240
-7 15 16 1.3422 0.0028
-7 15 17 -0.0594 0.0143
-7 16 1 2.1245 0.0705
-7 16 2 4.0058 -0.0858
-7 16 3 -0.3908 -0.0462
-7 16 4 -0.7887 0.0222
-7 16 5 0.7115 0.0357
-7 16 6 0.7151 -0.0639
-7 16 7 0.4525 -0.0348
-7 16 8 0.6075 -0.0160
-7 16 9 0.4324 -0.1091
-7 16 10 -0.5841 0.0579
-7 16 11 -0.7413 0.0257
-7 16 12 0.5012 -0.0433
-7 16 13 -0.3879 -0.0505
-7 16 14 -1.9091 0.0293
-7 16 15 -0.6900 -0.0128
-7 16 16 1.4949 0.0116
-7 16 17 -0.6469 0.0461
-7 17 1 -0.6791 0.0190
-7 17 2 -1.5458 0.0571
-7 17 3 -0.6315 -0.0601
-7 17 4 -0.0504 0.0829
-7 17 5 -1.1908 -0.0892
-7 17 6 -0.1414 -0.0592
-7 17 7 -0.3793 -0.0019
-7 17 8 0.2323 0.0700
-7 17 9 -0.0078 -0.0554
-7 17 10 -0.8324 0.0144
-7 17 11 -1.0224 -0.0259
-7 17 12 0.3455 0.0079
-7 17 13 -1.8103 -0.0270
-7 17 14 0.4664 0.0566
-7 17 15 0.5553 -0.0358
-7 17 16 -0.5022 -0.0262
-7 18 1 0.3139 0.0436
-7 18 2 2.7757 -0.0628
-7 18 3 0.9979 -0.0231
-7 18 4 -2.2575 0.0507
-7 18 5 0.1288 0.0357
-7 18 6 1.8691 -0.0231
-7 18 7 0.0745 -0.0131
-7 18 8 0.7426 -0.0296
-7 18 9 0.3586 -0.0812
-7 18 10 -0.5406 0.0477
-7 18 11 -0.2268 0.0098
-7 18 12 -0.0261 -0.0346
-7 18 13 -0.2389 -0.0392
-7 18 14 -0.6161 0.0079
-7 18 15 0.4517 -0.0310
-7 18 16 2.5500 0.0166
-7 19 1 -0.6703 0.0005
-7 19 2 0.0402 0.0169
-7 19 3 -0.4626 -0.0487
-7 19 4 -1.6835 0.0610
-7 19 5 -0.7145 -0.0819
-7 19 6 -1.1611 -0.0423
-7 19 7 -0.6900 0.0284
-7 19 8 2.1498 0.0170
-7 19 9 -0.0166 -0.0386
-7 19 10 -0.7442 0.0103
-7 19 11 -1.2194 -0.0071
-7 19 12 -1.0330 0.0061
-7 19 13 -2.6242 -0.0055
-7 19 14 -1.5248 0.0300
-7 19 15 -0.0054 -0.0319
-7 19 16 -1.1929 -0.0026
-7 20 1 -0.6853 0.0196
-7 20 2 3.2940 -0.0242
-7 20 3 1.7037 0.0014
-7 20 4 -1.3635 0.0317
-7 20 5 0.2420 0.0050
-7 20 6 0.5470 0.0244
-7 20 7 0.6578 -0.0134
-7 20 8 0.1436 -0.0330
-7 20 9 -0.2205 -0.0437
-7 20 10 1.5331 0.0062
-7 20 11 0.4309 -0.0176
-7 20 12 0.2449 -0.0365
-7 20 13 -0.1837 -0.0220
-7 20 14 0.0262 -0.0339
-7 20 15 -0.0787 -0.0248
-7 20 16 1.7132 0.0403
-7 21 1 -1.2987 -0.0127
-7 21 2 -0.0321 -0.0058
-7 21 3 -1.5278 0.0042
-7 21 4 -1.6029 0.0219
-7 21 5 -0.3865 -0.0353
-7 21 6 -1.1594 -0.0166
-7 21 7 0.1062 0.0344
-7 21 8 1.3681 -0.0092
-7 21 9 0.8438 -0.0119
-7 21 10 -0.4615 0.0247
-7 21 11 -1.5209 0.0161
-7 21 12 -0.6401 0.0074
-7 21 13 -1.8972 -0.0039
-7 21 14 -1.8025 -0.0449
-7 21 15 0.2515 -0.0337
-7 21 16 -0.5008 -0.0309
-7 22 1 1.3758 -0.0336
-7 22 2 2.9173 -0.0004
-7 22 3 1.4671 0.0067
-7 22 4 -0.6284 -0.0111
-7 22 5 -1.2489 0.0042
-7 22 6 0.1851 0.0350
-7 22 7 1.0121 0.0069
-7 22 8 -0.8544 -0.0358
-7 22 9 0.0462 0.0002
-7 22 10 1.7352 -0.0209
-7 22 11 0.6304 -0.0207
-7 22 12 -0.0223 0.0097
-7 22 13 -1.2357 0.0134
-7 22 14 0.1294 -0.0298
-7 22 15 -0.2805 0.0088
-7 23 1 -2.0695 -0.0039
-7 23 2 0.1980 -0.0099
-7 23 3 0.2256 0.0211
-7 23 4 -1.1873 -0.0231
-7 23 5 -0.4139 -0.0037
-7 23 6 -0.0787 -0.0109
-7 23 7 -0.5459 0.0294
-7 23 8 0.6055 -0.0481
-7 23 9 2.4640 0.0140
-7 23 10 -0.0974 0.0070
-7 23 11 -0.2587 0.0248
-7 23 12 0.1486 -0.0093
-7 23 13 -0.9201 -0.0191
-7 23 14 -1.5564 -0.0806
-7 23 15 -0.3775 -0.0280
-7 24 1 1.6046 -0.0470
-7 24 2 1.5944 0.0392
-7 24 3 0.5310 0.0227
-7 24 4 -0.8535 -0.0262
-7 24 5 -0.5887 0.0001
-7 24 6 0.5053 0.0309
-7 24 7 0.1925 0.0272
-7 24 8 -0.9385 -0.0329
-7 24 9 -1.0458 0.0484
-7 24 10 0.8934 -0.0344
-7 24 11 1.4693 0.0003
-7 24 12 -0.2462 0.0323
-7 24 13 -0.8561 0.0279
-7 24 14 1.1048 -0.0543
-7 24 15 0.4661 -0.0275
-7 25 1 -1.7685 -0.0180
-7 25 2 1.3922 -0.0190
-7 25 3 1.1744 0.0209
-7 25 4 -1.7355 -0.0388
-7 25 5 -0.2441 0.0101
-7 25 6 -0.0455 0.0109
-7 25 7 -0.1254 -0.0049
-7 25 8 0.6045 -0.0680
-7 25 9 2.2411 0.0280
-7 25 10 0.5548 -0.0072
-7 25 11 -0.3043 0.0481
-7 25 12 -0.3540 0.0082
-7 25 13 -0.3147 0.0334
-7 25 14 -0.9877 -0.0715
-7 25 15 -0.6447 -0.0036
-7 26 1 1.7574 -0.0226
-7 26 2 1.6853 0.0524
-7 26 3 0.0269 0.0289
-7 26 4 -0.2517 -0.0463
-7 26 5 0.6103 -0.0039
-7 26 6 -0.0629 0.0157
-7 26 7 0.2785 0.0184
-7 26 8 -1.1258 -0.0163
-7 26 9 -1.3116 0.0429
-7 26 10 1.1231 -0.0419
-7 26 11 1.7361 -0.0215
-7 26 12 -0.0391 0.0237
-7 26 13 -0.5372 0.0250
-7 26 14 0.8481 -0.0758
-7 27 1 -1.8210 -0.0135
-7 27 2 0.6307 -0.0013
-7 27 3 0.9932 0.0309
-7 27 4 -1.1435 -0.0311
-7 27 5 -0.3373 0.0297
-7 27 6 -0.0367 0.0219
-7 27 7 1.0335 -0.0268
-7 27 8 -0.6397 -0.0644
-7 27 9 1.4669 0.0366
-7 27 10 0.7924 -0.0044
-7 27 11 -0.7327 0.0461
-7 27 12 0.0553 0.0449
-7 27 13 0.4365 0.0303
-7 27 14 0.2928 -0.0985
-7 28 1 2.6273 -0.0026
-7 28 2 1.9843 0.0319
-7 28 3 -0.3556 0.0263
-7 28 4 -0.6373 -0.0434
-7 28 5 0.4465 0.0008
-7 28 6 0.6047 -0.0059
-7 28 7 0.8209 0.0082
-7 28 8 -1.2592 -0.0041
-7 28 9 -0.3164 0.0285
-7 28 10 0.0338 -0.0403
-7 28 11 0.9257 -0.0210
-7 28 12 -0.2890 0.0521
-7 28 13 -1.0557 0.0414
-7 28 14 0.3114 -0.0069
-7 29 1 -1.9823 -0.0047
-7 29 2 0.3072 0.0068
-7 29 3 1.7122 0.0230
-7 29 4 -0.1227 -0.0127
-7 29 5 -0.8165 0.0328
-7 29 6 -0.2006 0.0269
-7 29 7 1.0283 -0.0405
-7 29 8 -0.4676 -0.0559
-7 29 9 1.3625 0.0329
-7 29 10 0.7546 -0.0407
-7 29 11 0.0235 0.0155
-7 29 12 -0.0748 0.0274
-7 29 13 0.1442 -0.0121
-7 30 1 1.6366 0.0202
-7 30 2 1.3490 0.0174
-7 30 3 -0.8395 0.0219
-7 30 4 -1.3760 -0.0208
-7 30 5 0.4680 0.0017
-7 30 6 1.5772 -0.0031
-7 30 7 0.5055 -0.0110
-7 30 8 -1.0358 0.0324
-7 30 9 -0.1745 0.0153
-7 30 10 -0.6225 -0.0160
-7 30 11 0.9186 0.0163
-7 30 12 -0.2634 0.0362
-7 30 13 -0.5028 0.0326
-7 31 1 -0.6363 -0.0128
-7 31 2 0.3458 0.0113
-7 31 3 1.6840 0.0077
-7 31 4 0.0779 0.0042
-7 31 5 -1.1236 0.0281
-7 31 6 -0.8249 0.0196
-7 31 7 1.0879 -0.0520
-7 31 8 0.8858 -0.0180
-7 31 9 0.2934 -0.0015
-7 31 10 0.2958 -0.0482
-7 31 11 0.0585 -0.0035
-7 31 12 -1.0867 0.0345
-7 32 1 0.3029 0.0347
-7 32 2 1.1558 0.0047
-7 32 3 -0.2097 0.0003
-7 32 4 -1.4573 0.0094
-7 32 5 0.0119 0.0079
-7 32 6 1.3841 -0.0105
-7 32 7 0.5662 -0.0214
-7 32 8 -0.4156 0.0565
-7 32 9 0.1777 -0.0191
-7 32 10 0.6300 0.0181
-7 32 11 0.6873 -0.0085
-7 32 12 -0.2180 -0.0218
-7 33 1 -0.4705 0.0050
-7 33 2 -0.4158 0.0111
-7 33 3 1.0275 -0.0152
-7 33 4 0.3779 0.0266
-7 33 5 -1.0215 0.0124
-7 33 6 -1.5655 0.0004
-7 33 7 0.6416 -0.0254
-7 33 8 0.9314 0.0062
-7 33 9 -0.6086 -0.0075
-7 33 10 0.1039 -0.0127
-7 33 11 0.0927 -0.0042
-7 34 1 -0.4252 0.0486
-7 34 2 1.5600 -0.0064
-7 34 3 0.1017 -0.0087
-7 34 4 -1.2123 0.0415
-7 34 5 -0.7662 -0.0088
-7 34 6 1.3335 -0.0100
-7 34 7 1.0596 -0.0211
-7 34 8 -0.0575 0.0342
-7 34 9 0.2511 -0.0303
-7 34 10 0.8965 0.0135
-7 34 11 -0.1902 -0.0199
-7 35 1 -0.8627 0.0117
-7 35 2 -0.3535 -0.0066
-7 35 3 0.5995 -0.0148
-7 35 4 0.8312 0.0476
-7 35 5 -1.3075 -0.0185
-7 35 6 -1.8692 -0.0020
-7 35 7 -0.2154 -0.0141
-7 35 8 1.1157 0.0193
-7 35 9 0.0588 0.0155
-7 35 10 0.1244 -0.0134
-7 36 1 -0.8126 0.0416
-7 36 2 0.9148 -0.0055
-7 36 3 0.1793 -0.0000
-7 36 4 -0.2989 0.0401
-7 36 5 -0.9829 -0.0086
-7 36 6 1.0486 0.0207
-7 36 7 0.3007 -0.0403
-7 36 8 -0.0853 0.0207
-7 36 9 -0.3386 -0.0412
-7 36 10 0.7069 0.0053
-7 37 1 -0.4350 0.0044
-7 37 2 -0.5528 0.0017
-7 37 3 0.4028 -0.0057
-7 37 4 0.4948 0.0417
-7 37 5 -1.0118 -0.0314
-7 37 6 -1.1062 -0.0191
-7 37 7 -0.5130 -0.0040
-7 37 8 1.3257 0.0453
-7 37 9 -0.0233 0.0045
-7 38 1 -0.7094 0.0166
-7 38 2 0.2746 0.0134
-7 38 3 0.6366 0.0092
-7 38 4 0.0232 0.0388
-7 38 5 -0.6124 0.0155
-7 38 6 -0.1180 0.0297
-7 38 7 -0.2712 -0.0415
-7 38 8 0.5803 0.0004
-7 39 1 -1.3227 0.0044
-7 39 2 -0.5836 -0.0083
-7 39 3 0.1437 -0.0185
-7 39 4 0.1861 0.0480
-7 39 5 -0.0643 -0.0293
-7 39 6 -0.7435 -0.0298
-7 39 7 -0.5540 0.0391
-7 40 1 -0.1841 0.0170
-7 40 2 0.3737 0.0269
-7 40 3 -0.2030 0.0178
-7 40 4 0.3095 0.0235
-7 40 5 0.1585 -0.0038
-7 40 6 -0.6878 0.0559
-7 41 1 -1.5539 -0.0149
-7 41 2 -0.2477 -0.0326
-7 41 3 -0.2923 0.0087
-7 41 4 0.1574 0.0572
-6 0 2 1.5007 0.2143
-6 0 4 -1.7905 -0.1371
-6 0 6 -3.1398 0.0987
-6 0 8 -2.4904 -0.0944
-6 0 10 -2.5629 -0.1406
-6 0 12 2.2349 0.2150
-6 0 14 0.2631 -0.1015
-6 0 16 -0.7026 0.0757
-6 0 18 -1.8026 0.1238
-6 1 1 -2.5157 -0.1543
-6 1 2 -2.6501 -0.2492
-6 1 3 4.8315 -0.0834
-6 1 4 0.8074 -0.0284
-6 1 5 -2.7566 0.0624
-6 1 6 0.0313 0.6943
-6 1 7 3.8424 -0.0560
-6 1 8 -0.7712 -0.3124
-6 1 9 3.2108 -0.0518
-6 1 10 -0.3970 0.5442
-6 1 11 -1.3696 -0.0144
-6 1 12 0.4936 0.3279
-6 1 13 1.1986 -0.0324
-6 1 14 0.5572 -0.2305
-6 1 15 -1.2517 -0.0091
-6 1 16 0.4611 0.4707
-6 1 17 1.9474 0.0076
-6 1 18 0.0467 -0.1218
-6 1 19 -1.2720 -0.0207
-6 2 1 0.1869 -0.0259
-6 2 2 1.7816 0.2063
-6 2 3 3.4184 0.1892
-6 2 4 -4.3289 -0.1689
-6 2 5 0.5024 -0.2570
-6 2 6 -2.2578 0.0669
-6 2 7 -2.2561 -0.1356
-6 2 8 -1.3799 -0.0779
-6 2 9 2.5704 0.1226
-6 2 10 -3.3363 -0.1382
-6 2 11 -0.8636 -0.3902
-6 2 12 0.7762 0.2439
-6 2 13 -0.6564 0.0493
-6 2 14 0.4159 -0.1221
-6 2 15 -0.0550 -0.0272
-6 2 16 -0.0203 0.0256
-6 2 17 0.6273 -0.0952
-6 2 18 -1.0672 0.1312
-6 2 19 0.4040 0.1335
-6 3 1 -5.5251 -0.2502
-6 3 2 -1.7743 -0.2384
-6 3 3 4.8173 -0.1194
-6 3 4 2.6821 0.0086
-6 3 5 1.5572 -0.0073
-6 3 6 -3.0615 0.6086
-6 3 7 1.0844 -0.1919
-6 3 8 -0.8757 -0.3219
-6 3 9 2.1743 -0.0550
-6 3 10 0.8272 0.4567
-6 3 11 0.5664 -0.0322
-6 3 12 -0.3389 0.3182
-6 3 13 1.0127 -0.0873
-6 3 14 -0.5182 -0.2078
-6 3 15 -1.9209 0.0144
-6 3 16 0.8788 0.3723
-6 3 17 1.2025 -0.0124
-6 3 18 0.5515 -0.1358
-6 3 19 -0.7729 -0.0001
-6 4 1 -1.9510 0.0027
-6 4 2 0.6864 0.1648
-6 4 3 0.8136 0.1952
-6 4 4 -3.2462 -0.1714
-6 4 5 3.1027 -0.1732
-6 4 6 -0.1096 0.0845
-6 4 7 -1.2405 -0.1048
-6 4 8 -2.2038 -0.0627
-6 4 9 1.9237 0.0588
-6 4 10 -1.9270 -0.1819
-6 4 11 -1.4278 -0.3372
-6 4 12 0.4685 0.2340
-6 4 13 1.3324 0.0131
-6 4 14 -0.3636 -0.0750
-6 4 15 0.7823 -0.0419
-6 4 16 -0.0920 0.0184
-6 4 17 0.4551 -0.0497
-6 4 18 -0.3509 0.1057
-6 4 19 -0.0876 0.1158
-6 5 1 -2.1896 -0.3387
-6 5 2 -0.4357 -0.1873
-6 5 3 0.3021 -0.1400
-6 5 4 3.1903 -0.0095
-6 5 5 2.2063 -0.0386
-6 5 6 -4.7256 0.4701
-6 5 7 0.0672 -0.2448
-6 5 8 -1.1035 -0.2304
-6 5 9 1.3803 -0.0162
-6 5 10 1.4602 0.3003
-6 5 11 -0.8877 -0.0295
-6 5 12 -0.6861 0.2033
-6 5 13 0.0336 -0.1103
-6 5 14 -2.1896 -0.1745
-6 5 15 -0.7055 0.0217
-6 5 16 0.7237 0.2769
-6 5 17 1.6028 -0.0346
-6 5 18 1.3088 -0.0470
-6 5 19 0.5518 0.0552
-6 6 1 0.2506 -0.0190
-6 6 2 -1.3469 0.1396
-6 6 3 1.7421 0.1504
-6 6 4 0.9095 -0.1363
-6 6 5 2.3295 -0.0761
-6 6 6 3.1814 0.0383
-6 6 7 -0.3974 -0.1216
-6 6 8 -3.9208 -0.0158
-6 6 9 3.2685 -0.0438
-6 6 10 0.5829 -0.1303
-6 6 11 -1.4329 -0.2195
-6 6 12 1.7010 0.1648
-6 6 13 0.8067 -0.0042
-6 6 14 -1.4310 -0.0706
-6 6 15 0.4606 -0.0653
-6 6 16 -1.7971 -0.0331
-6 6 17 -0.3390 -0.0628
-6 6 18 -0.3253 0.0703
-6 6 19 0.0337 0.0187
-6 7 1 -1.6154 -0.3174
-6 7 2 -4.2847 -0.1285
-6 7 3 -2.0502 -0.1571
-6 7 4 0.3298 0.0071
-6 7 5 3.3366 0.0061
-6 7 6 -1.4202 0.2913
-6 7 7 -3.1920 -0.1764
-6 7 8 -1.3262 -0.1667
-6 7 9 0.9146 -0.0219
-6 7 10 -0.4029 0.1556
-6 7 11 -0.4192 -0.0553
-6 7 12 0.9299 0.1126
-6 7 13 -0.5037 -0.0651
-6 7 14 -1.5105 -0.1254
-6 7 15 0.3345 0.0699
-6 7 16 0.5750 0.1531
-6 7 17 1.6675 -0.0204
-6 7 18 0.7300 -0.0119
-6 7 19 1.3043 0.0242
-6 8 1 2.9734 -0.0173
-6 8 2 -0.5209 0.0722
-6 8 3 2.5484 0.0613
-6 8 4 -1.1521 -0.0733
-6 8 5 1.7065 -0.0355
-6 8 6 4.8381 0.0106
-6 8 7 0.2784 -0.0705
-6 8 8 -1.7986 0.0302
-6 8 9 2.7106 -0.0732
-6 8 10 0.9541 -0.0522
-6 8 11 -0.8189 -0.1374
-6 8 12 0.6782 0.0822
-6 8 13 -0.0282 -0.0564
-6 8 14 -1.0277 -0.0541
-6 8 15 -0.3572 -0.0644
-6 8 16 -1.9213 -0.0646
-6 8 17 -0.9126 -0.0040
-6 8 18 0.4356 0.0469
-6 8 19 1.0569 0.0149
-6 9 1 -4.3087 -0.2107
-6 9 2 -2.0499 -0.0986
-6 9 3 -1.8669 -0.1079
-6 9 4 -2.2990 0.0083
-6 9 5 5.5931 0.0233
-6 9 6 -1.1847 0.0968
-6 9 7 -5.9456 -0.0996
-6 9 8 -0.1838 -0.1459
-6 9 9 0.1551 0.0312
-6 9 10 -0.3028 0.0376
-6 9 11 1.0177 -0.0368
-6 9 12 0.8088 0.0617
-6 9 13 0.0197 -0.0403
-6 9 14 -2.0977 -0.0704
-6 9 15 -0.1243 0.0552
-6 9 16 0.1441 0.0212
-6 9 17 -0.1893 -0.0312
-6 9 18 -0.1994 -0.0336
-6 9 19 1.4454 0.0335
-6 10 1 3.0476 -0.0308
-6 10 2 1.0930 0.0043
-6 10 3 -1.6456 0.0044
-6 10 4 -1.4010 -0.0028
-6 10 5 2.6014 0.0148
-6 10 6 3.9092 0.0450
-6 10 7 2.9254 -0.0493
-6 10 8 -0.4317 0.0411
-6 10 9 -0.0167 -0.0764
-6 10 10 2.2738 -0.0405
-6 10 11 -0.4973 -0.0098
-6 10 12 0.8210 0.0038
-6 10 13 1.6325 -0.0692
-6 10 14 -0.2260 0.0085
-6 10 15 0.9816 -0.0564
-6 10 16 -1.1681 -0.0379
-6 10 17 -1.8649 0.0197
-6 10 18 1.0295 0.0149
-6 10 19 0.7001 -0.0241
-6 11 1 -1.5669 -0.0994
-6 11 2 0.6282 -0.0477
-6 11 3 -2.8047 -0.0498
-6 11 4 -2.9770 -0.0529
-6 11 5 2.1575 0.0551
-6 11 6 -1.5464 -0.0517
-6 11 7 -5.1910 -0.0181
-6 11 8 -0.8801 -0.0414
-6 11 9 0.6373 0.0576
-6 11 10 -0.5441 -0.0498
-6 11 11 -0.6877 0.0025
-6 11 12 0.3462 -0.0341
-6 11 13 -0.3300 0.0058
-6 11 14 -3.3661 -0.0336
-6 11 15 0.4060 0.0400
-6 11 16 -0.1654 -0.0420
-6 11 17 -0.8774 -0.0206
-6 11 18 0.1696 0.0277
-6 11 19 1.3363 0.0369
-6 12 1 4.4660 -0.0507
-6 12 2 2.0378 0.0003
-6 12 3 -1.0181 -0.0512
-6 12 4 0.8509 0.0570
-6 12 5 1.2897 0.0625
-6 12 6 3.7634 -0.0003
-6 12 7 2.7678 -0.0476
-6 12 8 0.2102 0.0338
-6 12 9 0.3548 -0.0855
-6 12 10 2.5805 0.0293
-6 12 11 0.1744 0.1097
-6 12 12 2.0438 -0.0648
-6 12 13 1.6778 -0.0465
-6 12 14 0.3063 0.0175
-6 12 15 2.2579 -0.0432
-6 12 16 -1.9906 -0.0377
-6 12 17 -2.6561 0.0270
-6 12 18 0.6640 -0.0152
-6 12 19 0.1590 -0.0589
-6 13 1 -1.6157 0.0303
-6 13 2 -1.8968 0.0092
-6 13 3 -1.2019 -0.0145
-6 13 4 -4.1140 -0.0518
-6 13 5 -0.8600 0.0990
-6 13 6 0.3067 -0.1409
-6 13 7 -5.3843 0.0800
-6 13 8 -1.0350 0.0107
-6 13 9 1.0456 0.0059
-6 13 10 -2.1062 -0.0754
-6 13 11 -0.6976 -0.0001
-6 13 12 0.3010 -0.0671
-6 13 13 -0.8212 0.0673
-6 13 14 -2.1741 -0.0069
-6 13 15 1.1241 0.0361
-6 13 16 0.1898 -0.0850
-6 13 17 -0.3469 0.0029
-6 13 18 -0.3496 0.0243
-6 13 19 0.5453 -0.0039
-6 14 1 4.3747 -0.0326
-6 14 2 4.8244 -0.0126
-6 14 3 1.2809 -0.0990
-6 14 4 -1.5694 0.1063
-6 14 5 1.0855 0.0609
-6 14 6 2.3269 -0.0379
-6 14 7 0.1488 0.0217
-6 14 8 2.8683 -0.0066
-6 14 9 0.0802 -0.0332
-6 14 10 1.1831 0.0850
-6 14 11 0.8295 0.1298
-6 14 12 0.5809 -0.0821
-6 14 13 1.1462 -0.0407
-6 14 14 0.5549 0.0333
-6 14 15 2.4254 -0.0114
-6 14 16 -1.4622 -0.0053
-6 14 17 -1.9366 0.0683
-6 14 18 0.9102 -0.0347
-6 15 1 -4.4167 0.1334
-6 15 2 -0.7696 0.0215
-6 15 3 1.4189 0.0338
-6 15 4 -2.7279 -0.0202
-6 15 5 -0.1492 0.0572
-6 15 6 -1.4633 -0.1452
-6 15 7 -4.4009 0.0953
-6 15 8 0.1283 0.0008
-6 15 9 -0.0874 -0.0030
-6 15 10 -0.8509 -0.0878
-6 15 11 0.3194 0.0160
-6 15 12 -0.5915 -0.0601
-6 15 13 -0.6883 0.0624
-6 15 14 -1.9866 0.0037
-6 15 15 0.2816 -0.0112
-6 15 16 0.0618 -0.0817
-6 15 17 -1.0111 -0.0084
-6 15 18 -0.9844 0.0192
-6 16 1 1.6129 -0.0208
-6 16 2 5.6058 -0.0335
-6 16 3 -0.2526 -0.0679
-6 16 4 -2.1777 0.1095
-6 16 5 1.9792 0.0765
-6 16 6 0.2893 -0.0085
-6 16 7 -0.2871 0.0395
-6 16 8 2.7852 -0.0354
-6 16 9 -0.5530 0.0020
-6 16 10 0.8853 0.0626
-6 16 11 0.2421 0.1407
-6 16 12 -0.2548 -0.0740
-6 16 13 2.3252 -0.0119
-6 16 14 0.4246 0.0395
-6 16 15 3.4304 -0.0001
-6 16 16 0.0196 0.0197
-6 16 17 -1.4130 0.0402
-6 16 18 1.2622 -0.0387
-6 17 1 -2.2533 0.1334
-6 17 2 0.3999 0.0152
-6 17 3 1.8240 0.0515
-6 17 4 0.2022 -0.0239
-6 17 5 -1.8784 0.0209
-6 17 6 -3.5654 -0.0864
-6 17 7 -1.9303 0.0691
-6 17 8 0.1029 0.0470
-6 17 9 -0.2293 -0.0278
-6 17 10 0.3141 -0.0788
-6 17 11 -0.1389 0.0346
-6 17 12 -0.9866 -0.0704
-6 17 13 -1.6912 0.0608
-6 17 14 -3.1022 0.0154
-6 17 15 0.2462 -0.0124
-6 17 16 -0.4460 -0.0386
-6 17 17 -0.6450 -0.0061
-6 17 18 0.0677 0.0467
-6 18 1 -0.2045 -0.0212
-6 18 2 3.8984 -0.0225
-6 18 3 1.8398 -0.0314
-6 18 4 -0.0913 0.0569
-6 18 5 1.4531 0.0974
-6 18 6 0.8837 -0.0295
-6 18 7 -1.7483 0.0263
-6 18 8 0.7397 -0.0284
-6 18 9 0.9834 -0.0165
-6 18 10 0.4202 0.0716
-6 18 11 0.2954 0.1051
-6 18 12 0.1613 -0.0694
-6 18 13 2.4863 0.0034
-6 18 14 0.0162 -0.0130
-6 18 15 3.0874 0.0019
-6 18 16 -0.7021 0.0147
-6 18 17 -1.3120 0.0290
-6 18 18 0.6955 -0.0310
-6 19 1 -2.1409 0.0833
-6 19 2 -1.9402 0.0175
-6 19 3 1.6709 0.0232
-6 19 4 0.6760 0.0143
-6 19 5 -1.8431 0.0111
-6 19 6 -2.6558 -0.0291
-6 19 7 -1.5534 0.0717
-6 19 8 1.3511 0.0401
-6 19 9 -0.7221 -0.0681
-6 19 10 -0.2198 -0.0192
-6 19 11 0.9004 0.0198
-6 19 12 -0.5126 -0.0200
-6 19 13 -1.9673 0.0488
-6 19 14 -2.2877 0.0144
-6 19 15 1.1923 -0.0269
-6 19 16 -0.5933 -0.0304
-6 19 17 0.4301 -0.0097
-6 19 18 0.0705 0.0097
-6 20 1 -0.7798 -0.0101
-6 20 2 3.3755 -0.0303
-6 20 3 4.1004 -0.0247
-6 20 4 -0.8945 0.0075
-6 20 5 1.0203 0.0601
-6 20 6 0.6938 -0.0252
-6 20 7 -3.2415 0.0447
-6 20 8 0.2751 -0.0288
-6 20 9 0.9089 -0.0049
-6 20 10 0.2080 0.0515
-6 20 11 0.3186 0.0197
-6 20 12 -1.1349 -0.0246
-6 20 13 1.8328 0.0144
-6 20 14 -0.2849 -0.0150
-6 20 15 1.3130 0.0140
-6 20 16 -0.8591 0.0436
-6 20 17 -0.4380 -0.0043
-6 21 1 -3.6730 0.0324
-6 21 2 -1.0710 -0.0016
-6 21 3 1.8549 0.0007
-6 21 4 1.7023 0.0425
-6 21 5 1.1226 -0.0361
-6 21 6 -2.8191 0.0316
-6 21 7 -1.3221 0.0356
-6 21 8 2.6560 -0.0034
-6 21 9 -2.0280 -0.0432
-6 21 10 0.6375 0.0178
-6 21 11 2.1885 0.0093
-6 21 12 0.2723 0.0148
-6 21 13 -0.8614 -0.0174
-6 21 14 -2.0349 -0.0101
-6 21 15 1.1622 -0.0370
-6 21 16 -0.7230 0.0171
-6 21 17 -0.1494 -0.0075
-6 22 1 -1.4457 0.0061
-6 22 2 0.7949 -0.0311
-6 22 3 2.1425 0.0121
-6 22 4 -0.6687 -0.0378
-6 22 5 0.8238 0.0149
-6 22 6 0.4536 0.0261
-6 22 7 -1.4639 0.0119
-6 22 8 -1.1646 -0.0114
-6 22 9 -0.3444 0.0041
-6 22 10 0.8099 -0.0067
-6 22 11 -0.7277 -0.0019
-6 22 12 -1.5096 0.0344
-6 22 13 2.0699 0.0336
-6 22 14 0.1589 -0.0323
-6 22 15 0.8662 -0.0220
-6 22 16 -0.1611 0.0073
-6 22 17 -0.1332 -0.0967
-6 23 1 -1.5710 -0.0402
-6 23 2 0.9994 -0.0235
-6 23 3 1.6978 -0.0035
-6 23 4 1.8586 0.0180
-6 23 5 0.9409 -0.0348
-6 23 6 -2.4522 0.0735
-6 23 7 -0.6171 -0.0130
-6 23 8 2.3728 0.0007
-6 23 9 -1.3847 -0.0371
-6 23 10 0.6714 0.0266
-6 23 11 1.4968 0.0036
-6 23 12 0.9326 0.0259
-6 23 13 -0.7374 -0.0203
-6 23 14 -2.6101 0.0139
-6 23 15 1.4323 0.0373
-6 23 16 -0.4022 0.0476
-6 23 17 -0.4794 0.0064
-6 24 1 -1.7763 0.0129
-6 24 2 -1.8380 0.0065
-6 24 3 1.9065 0.0222
-6 24 4 1.3455 -0.0783
-6 24 5 0.4662 -0.0132
-6 24 6 1.3992 0.0257
-6 24 7 -0.4195 -0.0152
-6 24 8 -2.5003 0.0229
-6 24 9 -0.4616 -0.0072
-6 24 10 0.9713 -0.0316
-6 24 11 -0.4808 -0.0301
-6 24 12 -0.6964 0.0386
-6 24 13 1.2935 -0.0024
-6 24 14 0.7489 -0.0628
-6 24 15 0.4023 -0.0439
-6 24 16 -0.6000 -0.0099
-6 24 17 0.0738 -0.0699
-6 25 1 -1.6529 -0.0829
-6 25 2 0.8061 -0.0071
-6 25 3 1.1244 0.0026
-6 25 4 -0.1779 0.0145
-6 25 5 0.5799 0.0006
-6 25 6 -0.0413 0.0684
-6 25 7 -0.5176 -0.0281
-6 25 8 2.2567 -0.0186
-6 25 9 -0.6841 -0.0348
-6 25 10 -0.7679 0.0507
-6 25 11 0.9607 0.0156
-6 25 12 1.2054 0.0625
-6 25 13 -0.3700 -0.0070
-6 25 14 -1.7359 0.0102
-6 25 15 1.4063 0.0183
-6 25 16 0.4175 0.0041
-6 26 1 -0.4613 0.0002
-6 26 2 -1.4988 0.0379
-6 26 3 1.0856 0.0015
-6 26 4 1.0052 -0.0649
-6 26 5 0.0950 -0.0362
-6 26 6 0.7874 0.0285
-6 26 7 0.0937 0.0026
-6 26 8 -1.4957 0.0272
-6 26 9 -0.7098 -0.0085
-6 26 10 0.8498 -0.0711
-6 26 11 0.1680 -0.0645
-6 26 12 -1.2087 0.0501
-6 26 13 -0.0285 0.0114
-6 26 14 1.0545 0.0089
-6 26 15 -0.2344 -0.0055
-6 26 16 -0.1226 0.0260
-6 27 1 -2.8353 -0.0758
-6 27 2 1.6256 0.0001
-6 27 3 1.8743 0.0073
-6 27 4 -0.4605 0.0097
-6 27 5 0.6349 0.0073
-6 27 6 0.8310 0.0572
-6 27 7 -0.1703 -0.0384
-6 27 8 1.5304 -0.0268
-6 27 9 -0.3616 0.0088
-6 27 10 -0.6064 0.0407
-6 27 11 0.7924 0.0112
-6 27 12 0.9467 0.0185
-6 27 13 0.4881 -0.0469
-6 27 14 -1.6753 -0.0461
-6 27 15 -0.0054 0.0041
-6 27 16 1.1001 0.0400
-6 28 1 0.1690 -0.0042
-6 28 2 -2.2220 0.0594
-6 28 3 -1.9597 0.0055
-6 28 4 0.2207 -0.0285
-6 28 5 0.3885 -0.0359
-6 28 6 0.3443 0.0363
-6 28 7 1.3352 0.0009
-6 28 8 -0.8932 0.0259
-6 28 9 -0.9522 -0.0027
-6 28 10 0.5806 -0.0731
-6 28 11 0.2743 -0.0199
-6 28 12 -0.7688 0.0802
-6 28 13 -0.0565 0.0373
-6 28 14 1.0040 0.0126
-6 28 15 0.1744 -0.0177
-6 29 1 -1.5959 -0.0651
-6 29 2 2.8738 -0.0121
-6 29 3 2.8316 0.0071
-6 29 4 -0.7769 -0.0028
-6 29 5 -1.8483 0.0268
-6 29 6 0.4720 0.0456
-6 29 7 0.6754 -0.0339
-6 29 8 0.5311 -0.0065
-6 29 9 0.7781 0.0150
-6 29 10 -0.3793 -0.0079
-6 29 11 -0.2308 -0.0081
-6 29 12 0.4181 -0.0085
-6 29 13 0.4482 -0.0134
-6 29 14 -1.8932 -0.0047
-6 29 15 -0.8367 0.0747
-6 30 1 -0.5269 -0.0088
-6 30 2 -1.8839 0.0539
-6 30 3 -2.5032 -0.0016
-6 30 4 0.5052 -0.0062
-6 30 5 1.2635 -0.0242
-6 30 6 0.3038 0.0159
-6 30 7 0.6869 0.0112
-6 30 8 -0.9666 0.0384
-6 30 9 0.0071 0.0142
-6 30 10 0.2480 -0.0384
-6 30 11 0.9188 -0.0039
-6 30 12 0.6066 0.0241
-6 30 13 -0.4578 -0.0325
-6 30 14 0.7052 -0.0159
-6 30 15 0.3071 -0.0113
-6 31 1 -1.7243 -0.0370
-6 31 2 2.0323 -0.0044
-6 31 3 2.1479 -0.0008
-6 31 4 -1.2055 -0.0027
-6 31 5 -3.4655 0.0328
-6 31 6 0.3182 0.0153
-6 31 7 1.2757 -0.0272
-6 31 8 -0.0473 0.0033
-6 31 9 1.0383 0.0156
-6 31 10 -1.1317 -0.0113
-6 31 11 -0.1647 0.0366
-6 31 12 0.2604 0.0308
-6 31 13 0.5514 0.0199
-6 31 14 -0.7618 0.0034
-6 32 1 0.3148 -0.0235
-6 32 2 0.2371 0.0225
-6 32 3 -2.2141 -0.0099
-6 32 4 -0.1039 0.0188
-6 32 5 1.3869 -0.0057
-6 32 6 -0.1487 0.0021
-6 32 7 -0.4543 0.0267
-6 32 8 -0.4740 0.0266
-6 32 9 0.8218 -0.0016
-6 32 10 -0.3939 -0.0361
-6 32 11 1.0918 -0.0077
-6 32 12 0.4444 -0.0235
-6 32 13 -0.3116 -0.0025
-6 32 14 0.7649 0.0652
-6 33 1 -2.1415 0.0025
-6 33 2 1.1776 -0.0038
-6 33 3 2.0989 -0.0266
-6 33 4 0.2074 -0.0107
-6 33 5 -3.5498 0.0141
-6 33 6 -0.8116 -0.0151
-6 33 7 1.1127 -0.0157
-6 33 8 -0.2368 0.0374
-6 33 9 0.7925 0.0282
-6 33 10 -1.0281 -0.0017
-6 33 11 0.7862 0.0391
-6 33 12 -0.3160 -0.0108
-6 33 13 0.9030 -0.0191
-6 33 14 -0.6005 -0.0606
-6 34 1 0.2489 -0.0058
-6 34 2 0.3322 -0.0076
-6 34 3 -2.4931 -0.0029
-6 34 4 -0.4921 0.0340
-6 34 5 1.6543 0.0127
-6 34 6 0.3909 -0.0276
-6 34 7 -0.9879 0.0198
-6 34 8 -0.7238 -0.0098
-6 34 9 0.3080 -0.0254
-6 34 10 -0.5432 0.0158
-6 34 11 0.5900 0.0426
-6 34 12 0.2926 0.0001
-6 34 13 1.0743 0.0445
-6 35 1 -1.0192 0.0341
-6 35 2 1.4163 -0.0118
-6 35 3 1.6557 -0.0391
-6 35 4 0.9153 -0.0054
-6 35 5 -3.5718 -0.0019
-6 35 6 -1.8720 -0.0285
-6 35 7 1.0257 0.0118
-6 35 8 0.3042 0.0446
-6 35 9 0.6711 -0.0028
-6 35 10 -0.9869 -0.0355
-6 35 11 0.3315 -0.0112
-6 35 12 -0.4607 -0.0003
-6 35 13 0.6454 0.0123
-6 36 1 -1.0242 0.0100
-6 36 2 0.3853 -0.0451
-6 36 3 -1.7042 0.0059
-6 36 4 0.4791 0.0298
-6 36 5 1.6714 0.0184
-6 36 6 0.8314 -0.0506
-6 36 7 -1.5478 0.0225
-6 36 8 -1.2728 -0.0295
-6 36 9 0.0171 -0.0114
-6 36 10 0.1286 0.0553
-6 36 11 0.1235 0.0343
-6 36 12 0.1821 -0.0398
-6 37 1 -0.3495 0.0534
-6 37 2 0.9449 -0.0115
-6 37 3 -0.0944 -0.0268
-6 37 4 1.1302 0.0000
-6 37 5 -2.4253 -0.0197
-6 37 6 -1.5277 -0.0284
-6 37 7 0.6912 0.0204
-6 37 8 0.5041 0.0194
-6 37 9 0.3905 -0.0150
-6 37 10 -1.4322 -0.0419
-6 37 11 0.3822 0.0191
-6 37 12 0.3590 0.0604
-6 38 1 -0.4228 0.0046
-6 38 2 0.4135 -0.0566
-6 38 3 -1.1142 0.0247
-6 38 4 0.7736 0.0078
-6 38 5 0.6576 0.0348
-6 38 6 0.9937 -0.0443
-6 38 7 -1.2364 0.0213
-6 38 8 -0.9284 -0.0331
-6 38 9 -0.4219 -0.0292
-6 38 10 0.0489 0.0176
-6 38 11 0.1249 0.0090
-6 39 1 0.0027 0.0441
-6 39 2 1.0092 -0.0131
-6 39 3 -0.5218 -0.0112
-6 39 4 1.2844 -0.0056
-6 39 5 -0.9305 -0.0184
-6 39 6 -1.0465 -0.0340
-6 39 7 -0.2065 0.0403
-6 39 8 0.7458 0.0222
-6 39 9 0.3523 0.0022
-6 39 10 -0.8734 -0.0290
-6 39 11 0.8587 0.0111
-6 40 1 -0.2046 0.0075
-6 40 2 -0.6344 -0.0434
-6 40 3 -1.4495 0.0232
-6 40 4 0.6893 -0.0183
-6 40 5 0.2068 0.0526
-6 40 6 0.9774 -0.0413
-6 40 7 -0.5360 0.0168
-6 40 8 -0.6484 -0.0344
-6 40 9 -1.7377 -0.0406
-6 40 10 0.3744 0.0335
-6 41 1 0.5324 0.0315
-6 41 2 2.4897 -0.0131
-6 41 3 -0.7602 0.0064
-6 41 4 0.6434 -0.0074
-6 41 5 -0.2045 -0.0179
-6 41 6 -0.4169 -0.0406
-6 41 7 -0.1913 0.0792
-6 41 8 0.7862 -0.0000
-6 41 9 -0.0236 0.0014
-6 42 1 -0.1621 -0.0044
-6 42 2 -0.9193 -0.0258
-6 42 3 -1.7565 0.0170
-6 42 4 1.1909 -0.0278
-6 42 5 -0.3738 0.0434
-6 42 6 0.2831 -0.0213
-6 42 7 0.0387 0.0151
-6 42 8 -0.4454 -0.0201
-6 43 1 0.8272 0.0062
-6 43 2 2.8889 -0.0230
-6 43 3 -0.6541 0.0193
-6 43 4 0.2627 -0.0260
-6 43 5 0.1089 -0.0220
-6 43 6 0.6235 -0.0307
-6 43 7 -0.1127 0.0747
-6 44 1 1.0074 -0.0124
-6 44 2 -1.0488 0.0242
-6 44 3 -1.6431 0.0140
-6 44 4 0.8402 -0.0458
-6 44 5 -0.7340 0.0258
-6 44 6 0.0872 0.0071
-6 45 1 0.4931 -0.0353
-6 45 2 2.5493 -0.0219
-6 45 3 0.7601 0.0274
-6 45 4 -0.3113 -0.0384
-6 45 5 0.1696 -0.0088
-5 0 2 3.6042 -0.0645
-5 0 4 6.7406 -0.2055
-5 0 6 -1.9872 0.1810
-5 0 8 3.9682 0.1594
-5 0 10 0.2358 -0.1190
-5 0 12 -1.9735 0.1776
-5 0 14 -0.5962 -0.0892
-5 0 16 1.2831 -0.0603
-5 0 18 2.5944 0.2510
-5 0 20 -0.2946 -0.1631
-5 1 1 -3.1567 -0.1571
-5 1 2 -2.1219 -0.3882
-5 1 3 -3.0319 -0.0076
-5 1 4 2.6434 -0.3987
-5 1 5 -2.3523 0.0625
-5 1 6 -0.5203 0.1249
-5 1 7 -3.8392 -0.0184
-5 1 8 -3.0816 -1.1438
-5 1 9 2.3974 -0.0706
-5 1 10 1.3459 -0.0307
-5 1 11 -2.2700 0.0324
-5 1 12 0.6212 -0.1658
-5 1 13 1.7675 0.0065
-5 1 14 -0.6141 -0.5542
-5 1 15 0.0546 -0.0393
-5 1 16 -1.0365 0.2919
-5 1 17 1.8256 0.0265
-5 1 18 0.0272 -0.2475
-5 1 19 -2.4488 -0.0819
-5 1 20 0.4435 -0.0763
-5 2 1 4.0841 0.0165
-5 2 2 -1.4357 0.0172
-5 2 3 -1.0591 0.2094
-5 2 4 5.1263 -0.1892
-5 2 5 1.9635 -0.1682
-5 2 6 2.0593 0.2151
-5 2 7 1.0504 0.2501
-5 2 8 2.3240 0.1379
-5 2 9 1.7585 0.4100
-5 2 10 -1.7200 -0.2277
-5 2 11 -0.0660 -0.1410
-5 2 12 -0.2658 0.1391
-5 2 13 -1.0058 0.3296
-5 2 14 1.0621 -0.1104
-5 2 15 0.2463 -0.0076
-5 2 16 1.0289 -0.0561
-5 2 17 0.6592 -0.0720
-5 2 18 1.2251 0.2419
-5 2 19 1.8243 0.0613
-5 2 20 -0.5851 -0.1797
-5 3 1 0.5640 -0.1070
-5 3 2 -4.2968 -0.3132
-5 3 3 0.1529 0.1497
-5 3 4 0.4351 -0.3328
-5 3 5 -3.8708 0.1570
-5 3 6 -1.3173 0.1057
-5 3 7 -4.0842 -0.0487
-5 3 8 -4.7000 -0.9391
-5 3 9 3.5191 0.0209
-5 3 10 0.9703 0.0325
-5 3 11 -1.1834 0.0409
-5 3 12 -1.1813 -0.1260
-5 3 13 -0.4360 -0.0174
-5 3 14 -0.3544 -0.4997
-5 3 15 -1.0835 -0.0141
-5 3 16 -0.5155 0.2576
-5 3 17 1.8918 -0.0206
-5 3 18 0.6529 -0.1916
-5 3 19 -1.4337 -0.0843
-5 3 20 0.3228 -0.0337
-5 4 1 0.5760 0.0225
-5 4 2 -1.8811 0.0141
-5 4 3 2.3774 0.1223
-5 4 4 2.0157 -0.1370
-5 4 5 7.2677 -0.1276
-5 4 6 4.5830 0.1931
-5 4 7 -0.8737 0.2336
-5 4 8 0.9609 0.0468
-5 4 9 2.3859 0.3316
-5 4 10 -1.9385 -0.2529
-5 4 11 3.6004 -0.0978
-5 4 12 0.0780 0.1427
-5 4 13 -0.5802 0.2867
-5 4 14 0.7782 -0.1168
-5 4 15 -1.8991 -0.0193
-5 4 16 0.4848 -0.0679
-5 4 17 -0.6331 -0.0584
-5 4 18 -0.1138 0.1717
-5 4 19 3.2584 0.0434
-5 4 20 -0.0049 -0.1821
-5 5 1 -0.9209 0.0151
-5 5 2 -4.3733 -0.2114
-5 5 3 -3.9857 0.2439
-5 5 4 -2.9574 -0.2455
-5 5 5 -0.5554 0.1962
-5 5 6 -2.9530 0.1452
-5 5 7 -0.9777 -0.0445
-5 5 8 -4.2255 -0.6434
-5 5 9 -0.3638 0.1023
-5 5 10 0.6225 0.0377
-5 5 11 0.0384 0.0017
-5 5 12 -2.4486 -0.0534
-5 5 13 1.8130 -0.0380
-5 5 14 0.0300 -0.3600
-5 5 15 -0.2704 0.0288
-5 5 16 0.8429 0.2152
-5 5 17 0.2985 -0.0549
-5 5 18 1.0330 -0.1061
-5 5 19 -2.0166 -0.0678
-5 5 20 -0.2729 -0.0523
-5 6 1 3.6529 -0.0174
-5 6 2 2.8842 0.0438
-5 6 3 1.0486 0.0787
-5 6 4 -0.3759 -0.0799
-5 6 5 6.0999 -0.0539
-5 6 6 3.6006 0.1238
-5 6 7 1.6502 0.2020
-5 6 8 -1.0179 0.0017
-5 6 9 2.8238 0.2969
-5 6 10 -0.2878 -0.2176
-5 6 11 2.1398 -0.0084
-5 6 12 -0.7375 0.1127
-5 6 13 -0.3790 0.1856
-5 6 14 -1.6759 -0.0909
-5 6 15 -1.3715 -0.0219
-5 6 16 -0.1557 -0.0749
-5 6 17 -0.4812 -0.0232
-5 6 18 -0.1608 0.1156
-5 6 19 3.5232 0.0450
-5 6 20 1.6193 -0.1244
-5 7 1 0.4501 0.0458
-5 7 2 -4.2071 -0.1339
-5 7 3 -4.1510 0.2057
-5 7 4 0.3978 -0.1086
-5 7 5 -0.0451 0.1819
-5 7 6 -3.6747 0.1875
-5 7 7 1.1378 -0.0948
-5 7 8 -5.3180 -0.3401
-5 7 9 -1.0534 0.1214
-5 7 10 1.7684 0.0296
-5 7 11 0.9844 0.0210
-5 7 12 0.2028 0.0216
-5 7 13 2.1552 -0.0284
-5 7 14 -0.6614 -0.1845
-5 7 15 0.3517 0.0358
-5 7 16 -0.2141 0.1549
-5 7 17 -1.0154 -0.0897
-5 7 18 -0.0112 -0.0423
-5 7 19 -2.1407 -0.0694
-5 7 20 -0.0254 -0.0596
-5 8 1 6.6038 0.0125
-5 8 2 -1.4317 0.0552
-5 8 3 -0.2063 0.0155
-5 8 4 -3.2657 -0.0562
-5 8 5 1.8491 0.0317
-5 8 6 6.7368 0.0664
-5 8 7 3.2515 0.1669
-5 8 8 -4.3601 0.0194
-5 8 9 3.1993 0.1758
-5 8 10 -1.9317 -0.1499
-5 8 11 0.2896 0.0474
-5 8 12 0.8879 0.0423
-5 8 13 -0.4178 0.1131
-5 8 14 -0.3030 -0.0350
-5 8 15 0.1211 -0.0018
-5 8 16 -0.3579 -0.0463
-5 8 17 0.5250 0.0273
-5 8 18 -1.4619 0.0696
-5 8 19 2.6982 0.0182
-5 8 20 2.1485 -0.0582
-5 9 1 3.7534 0.0833
-5 9 2 -1.5131 -0.0329
-5 9 3 1.8075 0.1257
-5 9 4 -1.9445 0.0278
-5 9 5 -1.4363 0.0975
-5 9 6 -3.0777 0.1557
-5 9 7 -0.5561 -0.1072
-5 9 8 -1.9219 -0.0537
-5 9 9 0.2935 0.1249
-5 9 10 -0.2790 0.0785
-5 9 11 2.0672 0.0047
-5 9 12 0.0943 0.0653
-5 9 13 0.2330 -0.0275
-5 9 14 -0.2297 -0.0500
-5 9 15 -0.4465 0.0258
-5 9 16 0.7750 0.0934
-5 9 17 -0.9351 -0.0872
-5 9 18 -0.8812 0.0190
-5 9 19 -0.5439 -0.0135
-5 9 20 -0.3554 -0.0144
-5 10 1 1.4801 0.0223
-5 10 2 -2.1117 -0.0317
-5 10 3 2.3808 -0.0203
-5 10 4 -5.1049 -0.0258
-5 10 5 2.6916 0.1032
-5 10 6 5.8443 0.0018
-5 10 7 1.5892 0.0907
-5 10 8 -4.4715 -0.0263
-5 10 9 1.1458 0.0406
-5 10 10 -1.6081 -0.0412
-5 10 11 1.3695 0.0835
-5 10 12 0.6696 0.0279
-5 10 13 0.5776 0.0476
-5 10 14 0.4476 0.0147
-5 10 15 -0.6864 0.0118
-5 10 16 0.0452 -0.0203
-5 10 17 -0.7100 0.0427
-5 10 18 -2.2095 0.0045
-5 10 19 1.5757 -0.0125
-5 10 20 2.0396 -0.0135
-5 11 1 1.0573 0.1295
-5 11 2 2.0090 0.0463
-5 11 3 1.9772 0.0133
-5 11 4 -4.1660 0.0833
-5 11 5 0.8425 0.0016
-5 11 6 -3.7443 0.1188
-5 11 7 -0.1305 -0.0548
-5 11 8 1.3989 0.1155
-5 11 9 -1.2085 0.1091
-5 11 10 -0.9827 0.0359
-5 11 11 1.7025 -0.0444
-5 11 12 -0.6258 0.0889
-5 11 13 1.7184 -0.0364
-5 11 14 0.0152 0.0699
-5 11 15 0.4619 0.0201
-5 11 16 3.2686 0.0390
-5 11 17 -1.3260 -0.0494
-5 11 18 -0.9985 0.0664
-5 11 19 -0.2091 0.0351
-5 11 20 -0.9472 -0.0252
-5 12 1 1.3885 0.0314
-5 12 2 1.7118 -0.0654
-5 12 3 0.7982 -0.0040
-5 12 4 -3.4027 0.0039
-5 12 5 1.1453 0.1042
-5 12 6 0.7176 -0.0459
-5 12 7 2.4487 -0.0166
-5 12 8 -4.5241 -0.0299
-5 12 9 -0.8606 -0.0080
-5 12 10 0.3745 0.0437
-5 12 11 -1.1332 0.1292
-5 12 12 -0.3663 -0.0227
-5 12 13 0.3375 -0.0347
-5 12 14 -1.4499 0.0490
-5 12 15 -0.1820 0.0007
-5 12 16 0.3379 0.0077
-5 12 17 -1.4276 0.0442
-5 12 18 -0.6704 -0.0210
-5 12 19 0.2584 -0.0119
-5 12 20 2.1506 0.0471
-5 13 1 -0.6901 0.0763
-5 13 2 2.5699 0.0696
-5 13 3 3.8185 -0.0846
-5 13 4 1.0483 0.0953
-5 13 5 0.9890 -0.0402
-5 13 6 -2.2843 0.0538
-5 13 7 0.4956 -0.0487
-5 13 8 0.3433 0.1720
-5 13 9 0.5919 0.0222
-5 13 10 -0.2099 -0.0145
-5 13 11 0.7001 -0.0247
-5 13 12 1.1999 0.0793
-5 13 13 1.8979 -0.0099
-5 13 14 -0.4379 0.1246
-5 13 15 1.3731 -0.0044
-5 13 16 2.9395 -0.0241
-5 13 17 -1.4612 -0.0086
-5 13 18 -1.3896 0.0712
-5 13 19 -0.4313 0.0253
-5 13 20 -0.2054 -0.0176
-5 14 1 1.6172 0.0618
-5 14 2 -2.2262 -0.0544
-5 14 3 -1.6815 -0.0265
-5 14 4 -2.3695 0.0260
-5 14 5 -1.1665 0.0890
-5 14 6 0.6953 -0.0517
-5 14 7 1.3155 -0.0654
-5 14 8 -4.1884 -0.0001
-5 14 9 -1.2121 -0.0900
-5 14 10 -0.9690 0.0882
-5 14 11 -2.6888 0.0966
-5 14 12 0.1778 -0.0883
-5 14 13 -0.9702 -0.0640
-5 14 14 -1.0617 0.0627
-5 14 15 0.9817 -0.0150
-5 14 16 0.6250 0.0290
-5 14 17 -0.8695 0.0442
-5 14 18 -0.1341 -0.0498
-5 14 19 -0.7706 -0.0181
-5 14 20 1.3416 0.0711
-5 15 1 -0.5546 0.0370
-5 15 2 3.0159 0.0750
-5 15 3 8.6321 -0.1115
-5 15 4 2.0421 0.0777
-5 15 5 0.0904 -0.0681
-5 15 6 -0.1074 -0.0488
-5 15 7 -1.5509 0.0001
-5 15 8 1.1155 0.1634
-5 15 9 2.7162 -0.0300
-5 15 10 -0.7119 0.0102
-5 15 11 0.8978 -0.0297
-5 15 12 0.3540 0.0546
-5 15 13 0.2615 0.0038
-5 15 14 -0.1836 0.1085
-5 15 15 0.3580 -0.0184
-5 15 16 2.8586 -0.0585
-5 15 17 -0.4530 0.0378
-5 15 18 -1.2269 0.0559
-5 15 19 0.5973 0.0346
-5 16 1 -3.6726 0.0360
-5 16 2 -3.6088 -0.0536
-5 16 3 -1.7888 -0.0519
-5 16 4 -1.8995 0.0735
-5 16 5 2.4074 0.0591
-5 16 6 0.3345 -0.0457
-5 16 7 -1.8046 -0.0802
-5 16 8 -1.2915 -0.0602
-5 16 9 -2.7052 -0.1196
-5 16 10 -1.1585 0.0965
-5 16 11 -1.2318 0.0403
-5 16 12 -0.0696 -0.0743
-5 16 13 -0.5677 -0.0846
-5 16 14 -1.2186 0.0490
-5 16 15 0.0435 -0.0472
-5 16 16 0.8113 0.0339
-5 16 17 -1.9884 0.0214
-5 16 18 -0.3374 -0.0849
-5 16 19 -0.8284 -0.0174
-5 17 1 -3.0031 0.0302
-5 17 2 2.6330 0.0286
-5 17 3 6.1335 -0.0986
-5 17 4 1.4863 0.0311
-5 17 5 1.6937 -0.0792
-5 17 6 -0.2340 -0.0576
-5 17 7 -0.1927 0.0714
-5 17 8 1.7513 0.0943
-5 17 9 1.4444 -0.0278
-5 17 10 0.4704 -0.0344
-5 17 11 0.2144 -0.0276
-5 17 12 -1.2240 0.0288
-5 17 13 1.0514 0.0112
-5 17 14 0.1918 0.0809
-5 17 15 0.7165 -0.0274
-5 17 16 3.7024 -0.0655
-5 17 17 -0.2559 0.0488
-5 17 18 -0.1739 0.0472
-5 17 19 0.6944 0.0166
-5 18 1 -3.3128 -0.0053
-5 18 2 -0.7359 -0.0103
-5 18 3 -3.9809 -0.0419
-5 18 4 -0.6711 0.0743
-5 18 5 3.3380 0.0004
-5 18 6 -1.7695 -0.0200
-5 18 7 -2.1863 -0.0917
-5 18 8 -0.0966 -0.0586
-5 18 9 -2.5412 -0.0581
-5 18 10 0.1452 0.0604
-5 18 11 -1.7918 0.0261
-5 18 12 -0.1755 -0.0729
-5 18 13 -0.2696 -0.0812
-5 18 14 -3.6803 0.0273
-5 18 15 -0.2446 -0.0450
-5 18 16 0.4391 0.0302
-5 18 17 -2.6740 0.0050
-5 18 18 0.6094 -0.0810
-5 18 19 -0.7960 -0.0264
-5 19 1 -3.4830 -0.0084
-5 19 2 0.3151 -0.0320
-5 19 3 3.8745 -0.0553
-5 19 4 5.2891 -0.0093
-5 19 5 2.0583 -0.0446
-5 19 6 0.5936 -0.0384
-5 19 7 1.6511 0.0565
-5 19 8 -0.3854 0.0230
-5 19 9 1.2262 -0.0548
-5 19 10 1.6621 -0.0488
-5 19 11 -0.3396 0.0245
-5 19 12 -0.1841 -0.0124
-5 19 13 1.2778 0.0254
-5 19 14 0.4794 0.0145
-5 19 15 1.7339 -0.0331
-5 19 16 2.0332 -0.0602
-5 19 17 -0.4366 0.0725
-5 19 18 0.3555 0.0323
-5 19 19 0.0337 -0.0242
-5 20 1 -1.7213 -0.0271
-5 20 2 -2.9354 0.0386
-5 20 3 -6.2154 -0.0442
-5 20 4 -2.1742 0.0270
-5 20 5 1.8490 -0.0131
-5 20 6 0.6315 0.0105
-5 20 7 -2.3750 -0.0387
-5 20 8 0.6126 -0.0101
-5 20 9 -0.5674 -0.0414
-5 20 10 -0.9588 0.0314
-5 20 11 -2.1068 -0.0131
-5 20 12 0.4307 -0.0415
-5 20 13 -0.2260 -0.0229
-5 20 14 -3.7942 -0.0028
-5 20 15 0.3794 -0.0330
-5 20 16 0.1604 -0.0140
-5 20 17 -1.5650 -0.0008
-5 20 18 0.4779 -0.0863
-5 20 19 -0.7774 -0.0183
-5 21 1 -0.9876 -0.0196
-5 21 2 0.4762 -0.0450
-5 21 3 4.3716 -0.0105
-5 21 4 5.1324 -0.0310
-5 21 5 1.2220 -0.0238
-5 21 6 0.2883 -0.0480
-5 21 7 0.5381 0.0547
-5 21 8 0.0009 -0.0353
-5 21 9 1.0072 -0.0388
-5 21 10 1.5216 0.0037
-5 21 11 0.3786 0.0202
-5 21 12 -0.4908 -0.0237
-5 21 13 -0.0909 0.0177
-5 21 14 0.7880 -0.0126
-5 21 15 1.4529 -0.0068
-5 21 16 0.5224 -0.0065
-5 21 17 0.0561 0.0857
-5 21 18 0.2778 -0.0156
-5 22 1 -3.5566 -0.0307
-5 22 2 -3.6718 0.0509
-5 22 3 -5.3873 -0.0296
-5 22 4 -3.3627 -0.0018
-5 22 5 3.3484 -0.0209
-5 22 6 2.5926 0.0235
-5 22 7 -2.7904 0.0204
-5 22 8 1.6088 -0.0303
-5 22 9 -0.4769 0.0011
-5 22 10 -1.0313 0.0005
-5 22 11 -0.7670 -0.0387
-5 22 12 0.4182 0.0252
-5 22 13 1.4426 -0.0023
-5 22 14 -3.0970 -0.0494
-5 22 15 -0.3402 -0.0329
-5 22 16 0.3387 -0.0134
-5 22 17 -1.0514 -0.0011
-5 22 18 -0.1603 -0.0298
-5 23 1 0.2164 -0.0061
-5 23 2 0.7672 -0.0443
-5 23 3 0.9169 0.0253
-5 23 4 2.6221 -0.0372
-5 23 5 1.5236 -0.0176
-5 23 6 -1.3999 -0.0010
-5 23 7 1.3203 0.0410
-5 23 8 1.4945 -0.0851
-5 23 9 -0.6869 0.0137
-5 23 10 1.6120 0.0005
-5 23 11 -0.2954 0.0260
-5 23 12 -1.2646 0.0012
-5 23 13 -0.0561 0.0128
-5 23 14 0.4464 -0.0225
-5 23 15 2.0744 -0.0062
-5 23 16 0.3426 -0.0005
-5 23 17 -0.2045 0.0222
-5 23 18 0.4605 -0.0316
-5 24 1 -1.1542 -0.0073
-5 24 2 -1.5089 0.0436
-5 24 3 -4.1463 0.0168
-5 24 4 -3.1441 -0.0429
-5 24 5 1.7551 -0.0360
-5 24 6 1.7115 0.0376
-5 24 7 -1.5472 0.0367
-5 24 8 1.1206 -0.0059
-5 24 9 0.1142 0.0514
-5 24 10 0.5502 -0.0526
-5 24 11 -0.7429 -0.0263
-5 24 12 0.2237 0.0478
-5 24 13 2.3263 0.0348
-5 24 14 -3.5019 -0.0421
-5 24 15 -0.5856 0.0441
-5 24 16 0.2746 0.0097
-5 24 17 -0.3354 0.0025
-5 24 18 0.2078 0.0290
-5 25 1 0.4096 -0.0134
-5 25 2 0.2166 -0.0338
-5 25 3 -0.0625 0.0599
-5 25 4 2.7516 -0.0419
-5 25 5 1.8052 0.0090
-5 25 6 -1.6618 0.0279
-5 25 7 1.2646 -0.0276
-5 25 8 0.9568 -0.0857
-5 25 9 -1.1623 0.0258
-5 25 10 1.4369 0.0158
-5 25 11 -1.1746 0.0343
-5 25 12 0.1987 -0.0078
-5 25 13 -0.1601 -0.0334
-5 25 14 -0.4376 -0.0724
-5 25 15 2.8296 -0.0035
-5 25 16 -0.8279 -0.0162
-5 25 17 -0.3984 0.0458
-5 25 18 0.5550 -0.0165
-5 26 1 1.0401 0.0164
-5 26 2 -2.7185 0.0280
-5 26 3 -3.8673 0.0473
-5 26 4 -3.8919 -0.0745
-5 26 5 -0.7707 -0.0070
-5 26 6 2.3141 0.0308
-5 26 7 0.2219 0.0581
-5 26 8 0.8767 0.0266
-5 26 9 0.8920 0.0310
-5 26 10 0.2609 -0.0603
-5 26 11 -0.8965 -0.0046
-5 26 12 0.3707 0.0929
-5 26 13 1.9161 0.0736
-5 26 14 -1.9777 -0.0143
-5 26 15 -0.4373 0.0393
-5 26 16 -0.1710 -0.0422
-5 26 17 1.0358 -0.0176
-5 27 1 1.3919 -0.0248
-5 27 2 2.0702 -0.0147
-5 27 3 1.9790 0.0656
-5 27 4 0.6768 -0.0386
-5 27 5 0.6107 0.0260
-5 27 6 -2.5996 0.0130
-5 27 7 -0.8603 -0.0458
-5 27 8 1.2844 -0.0716
-5 27 9 -0.3164 0.0332
-5 27 10 1.0989 0.0280
-5 27 11 -1.1361 -0.0141
-5 27 12 0.6910 -0.0103
-5 27 13 -0.9815 -0.0500
-5 27 14 -0.9639 -0.0221
-5 27 15 2.1351 0.0423
-5 27 16 -0.9776 0.0372
-5 27 17 -0.1857 0.0370
-5 28 1 0.2289 0.0275
-5 28 2 -3.1907 -0.0021
-5 28 3 -2.3450 0.0495
-5 28 4 -2.2859 -0.0671
-5 28 5 0.1118 0.0116
-5 28 6 1.8592 0.0050
-5 28 7 0.9641 0.0632
-5 28 8 0.3609 0.0116
-5 28 9 -0.0476 0.0311
-5 28 10 -0.1613 -0.0472
-5 28 11 0.3409 0.0113
-5 28 12 0.3494 0.0757
-5 28 13 1.9008 0.0143
-5 28 14 -0.2974 -0.0358
-5 28 15 -1.2263 -0.0172
-5 28 16 -0.2588 -0.0080
-5 28 17 1.3520 -0.0132
-5 29 1 0.9801 -0.0134
-5 29 2 2.3490 -0.0096
-5 29 3 1.4972 0.0523
-5 29 4 -2.3284 -0.0255
-5 29 5 -0.5632 0.0258
-5 29 6 -2.6583 0.0108
-5 29 7 -1.0014 -0.0443
-5 29 8 1.6911 -0.0642
-5 29 9 -0.0627 0.0430
-5 29 10 0.8794 0.0111
-5 29 11 -1.6848 0.0017
-5 29 12 0.2283 0.0292
-5 29 13 -0.0181 0.0019
-5 29 14 -1.3792 -0.0087
-5 29 15 1.6720 0.0246
-5 29 16 -0.1739 -0.0082
-5 29 17 -0.7756 -0.0849
-5 30 1 1.9987 0.0219
-5 30 2 -1.2568 -0.0375
-5 30 3 -0.5269 0.0391
-5 30 4 -0.1599 -0.0473
-5 30 5 0.0403 0.0122
-5 30 6 -0.5907 -0.0048
-5 30 7 1.1133 0.0360
-5 30 8 -0.2282 0.0116
-5 30 9 -0.3687 0.0133
-5 30 10 0.1369 -0.0598
-5 30 11 0.4445 -0.0016
-5 30 12 0.2542 0.0186
-5 30 13 1.2687 0.0008
-5 30 14 -0.0640 0.0129
-5 30 15 -0.7189 0.0624
-5 30 16 -0.5095 0.0201
-5 31 1 -1.2089 0.0070
-5 31 2 1.1777 -0.0169
-5 31 3 2.5764 0.0242
-5 31 4 -2.2617 -0.0228
-5 31 5 -0.7919 0.0201
-5 31 6 -1.3617 -0.0079
-5 31 7 -1.1433 -0.0398
-5 31 8 0.3139 -0.0250
-5 31 9 0.0759 0.0398
-5 31 10 1.0128 0.0170
-5 31 11 -1.9110 0.0124
-5 31 12 0.7551 0.0115
-5 31 13 0.5501 -0.0337
-5 31 14 -1.5877 -0.0630
-5 31 15 1.3808 0.0060
-5 31 16 -0.0752 -0.0383
-5 32 1 2.9925 0.0117
-5 32 2 -1.3040 -0.0417
-5 32 3 -0.6436 0.0216
-5 32 4 -0.1366 -0.0130
-5 32 5 0.7308 0.0090
-5 32 6 -1.3175 -0.0159
-5 32 7 1.4409 -0.0023
-5 32 8 -0.2628 -0.0055
-5 32 9 -0.3257 -0.0271
-5 32 10 -0.8404 -0.0255
-5 32 11 -0.3815 0.0201
-5 32 12 0.8762 0.0348
-5 32 13 -0.0088 0.0082
-5 32 14 0.8113 0.0594
-5 32 15 -0.1406 0.0144
-5 32 16 -1.0661 -0.0792
-5 33 1 -1.7171 0.0197
-5 33 2 1.8517 -0.0186
-5 33 3 4.4609 -0.0089
-5 33 4 -2.2496 -0.0110
-5 33 5 -1.5872 0.0131
-5 33 6 -1.3163 -0.0207
-5 33 7 -1.1679 -0.0030
-5 33 8 -0.4306 0.0074
-5 33 9 0.9485 0.0087
-5 33 10 0.8643 -0.0227
-5 33 11 -1.2221 -0.0198
-5 33 12 0.1165 -0.0100
-5 33 13 -0.1241 -0.0167
-5 33 14 -0.5779 0.0277
-5 33 15 0.5152 0.0417
-5 34 1 1.4767 0.0063
-5 34 2 -1.4557 -0.0273
-5 34 3 -0.4278 -0.0072
-5 34 4 0.7057 0.0245
-5 34 5 3.2514 -0.0158
-5 34 6 -1.3846 -0.0221
-5 34 7 0.8038 -0.0329
-5 34 8 -0.8528 -0.0155
-5 34 9 -0.3732 -0.0182
-5 34 10 -1.4626 0.0261
-5 34 11 -0.1764 0.0275
-5 34 12 0.8498 -0.0401
-5 34 13 -0.5279 -0.0537
-5 34 14 0.5169 0.0007
-5 34 15 -0.6411 -0.0604
-5 35 1 -1.5014 0.0483
-5 35 2 1.2829 -0.0025
-5 35 3 3.2840 -0.0243
-5 35 4 -2.3812 0.0123
-5 35 5 -1.7791 0.0030
-5 35 6 -0.7336 -0.0147
-5 35 7 0.4222 0.0114
-5 35 8 -0.3756 0.0194
-5 35 9 0.9054 -0.0333
-5 35 10 0.2161 -0.0340
-5 35 11 -0.2336 0.0185
-5 35 12 -0.8456 0.0360
-5 35 13 0.2512 0.0635
-5 35 14 -0.1583 0.0235
-5 36 1 1.4838 -0.0017
-5 36 2 -0.0769 -0.0082
-5 36 3 0.1176 -0.0236
-5 36 4 0.7834 0.0609
-5 36 5 3.4752 -0.0305
-5 36 6 -1.6111 -0.0073
-5 36 7 -0.1552 -0.0377
-5 36 8 -0.8720 -0.0090
-5 36 9 0.1674 -0.0314
-5 36 10 -0.7772 0.0322
-5 36 11 -0.8266 -0.0260
-5 36 12 0.2282 -0.0965
-5 36 13 -0.3076 -0.0203
-5 36 14 -0.8781 0.0221
-5 37 1 -1.7516 0.0619
-5 37 2 0.1565 0.0045
-5 37 3 2.3557 -0.0365
-5 37 4 -0.7742 0.0294
-5 37 5 -0.6747 -0.0159
-5 37 6 -0.0666 -0.0001
-5 37 7 1.0970 0.0194
-5 37 8 -0.5250 0.0459
-5 37 9 0.4197 -0.0382
-5 37 10 0.2707 0.0005
-5 37 11 0.6600 0.0062
-5 37 12 -0.1456 0.0337
-5 37 13 -0.5573 -0.0129
-5 37 14 -0.7222 -0.0693
-5 38 1 1.3786 -0.0036
-5 38 2 -0.2369 0.0221
-5 38 3 -0.5576 -0.0174
-5 38 4 -0.6863 0.0784
-5 38 5 2.8458 -0.0351
-5 38 6 -0.5566 0.0035
-5 38 7 -0.1903 -0.0327
-5 38 8 -0.7536 -0.0192
-5 38 9 0.3656 -0.0298
-5 38 10 -0.3771 0.0583
-5 38 11 -1.4264 -0.0076
-5 38 12 0.7185 -0.0215
-5 38 13 0.1199 0.0151
-5 39 1 -0.3733 0.0351
-5 39 2 0.8879 0.0083
-5 39 3 2.0063 -0.0342
-5 39 4 -0.1584 0.0418
-5 39 5 -0.0553 -0.0268
-5 39 6 -0.6414 0.0324
-5 39 7 1.0774 0.0254
-5 39 8 0.0224 0.0493
-5 39 9 0.5325 -0.0413
-5 39 10 -0.2482 -0.0247
-5 39 11 1.1621 -0.0378
-5 39 12 0.4317 0.0318
-5 39 13 -1.7001 -0.0304
-5 40 1 -0.3257 -0.0097
-5 40 2 -0.7098 0.0329
-5 40 3 -0.4117 -0.0107
-5 40 4 -0.8685 0.0518
-5 40 5 2.5966 -0.0301
-5 40 6 0.1451 0.0040
-5 40 7 -0.1755 -0.0160
-5 40 8 -1.0352 0.0015
-5 40 9 0.3617 0.0176
-5 40 10 0.0527 0.0710
-5 40 11 -0.4338 0.0165
-5 40 12 0.3352 -0.0349
-5 41 1 0.6427 0.0111
-5 41 2 1.4961 0.0200
-5 41 3 -0.0299 -0.0222
-5 41 4 -0.4952 0.0354
-5 41 5 0.4587 -0.0248
-5 41 6 -0.6426 0.0395
-5 41 7 1.0160 0.0055
-5 41 8 0.5832 0.0217
-5 41 9 -0.1003 -0.0374
-5 41 10 -1.0005 -0.0096
-5 41 11 1.3774 0.0075
-5 42 1 -0.8154 -0.0138
-5 42 2 0.2095 0.0279
-5 42 3 0.2002 0.0016
-5 42 4 -0.2039 0.0086
-5 42 5 1.0409 -0.0094
-5 42 6 0.0807 -0.0063
-5 42 7 0.2830 0.0160
-5 42 8 -0.5141 0.0178
-5 42 9 0.0641 0.0197
-5 42 10 0.3872 0.0272
-5 42 11 -0.5483 -0.0147
-5 43 1 0.0276 -0.0194
-5 43 2 1.5923 0.0161
-5 43 3 -1.4563 -0.0092
-5 43 4 -0.0498 0.0128
-5 43 5 0.6818 -0.0166
-5 43 6 -0.1526 0.0151
-5 43 7 0.0479 -0.0031
-5 43 8 0.6460 -0.0148
-5 43 9 -0.4429 0.0062
-5 43 10 -0.5505 0.0252
-5 44 1 -0.3490 -0.0082
-5 44 2 -0.1356 0.0215
-5 44 3 0.3704 0.0138
-5 44 4 0.3438 -0.0391
-5 44 5 -0.1957 0.0056
-5 44 6 0.3790 -0.0233
-5 44 7 0.9985 0.0358
-5 44 8 0.1013 -0.0042
-5 44 9 -0.5870 0.0241
-5 45 1 -0.4569 -0.0460
-5 45 2 1.9116 0.0193
-5 45 3 -1.3303 0.0256
-5 45 4 -0.6692 -0.0179
-5 45 5 0.2314 0.0040
-5 45 6 0.1150 -0.0132
-5 45 7 -0.6705 -0.0044
-5 45 8 0.8223 -0.0668
-5 45 9 -0.0081 0.0417
-5 46 1 -0.8260 -0.0127
-5 46 2 -0.8251 0.0116
-5 46 3 0.9274 0.0154
-5 46 4 1.1040 -0.0751
-5 46 5 -0.0616 0.0232
-5 46 6 -0.0658 -0.0384
-5 46 7 1.1399 0.0383
-5 46 8 0.7872 -0.0132
-5 47 1 -1.4363 -0.0377
-5 47 2 1.9510 0.0269
-5 47 3 -1.6643 0.0557
-5 47 4 -1.6459 -0.0471
-5 47 5 -0.0275 0.0377
-5 47 6 0.3047 -0.0369
-5 48 1 -0.8090 -0.0106
-5 48 2 -0.2138 0.0137
-5 48 3 0.7411 0.0118
-5 48 4 1.8912 -0.0815
-5 48 5 -0.2223 0.0333
-5 49 1 -2.2322 -0.0244
-5 49 2 1.3486 0.0215
-4 0 2 9.7397 0.1892
-4 0 4 -2.7981 -0.2504
-4 0 6 8.1985 -0.2527
-4 0 8 4.5052 0.0963
-4 0 10 0.3927 -0.3723
-4 0 12 -1.1158 0.1241
-4 0 14 -0.7388 -0.0573
-4 0 16 -1.3250 -0.1658
-4 0 18 0.9151 0.2219
-4 1 1 -7.4967 -0.1716
-4 1 2 5.3629 -0.0617
-4 1 3 -1.6332 0.0062
-4 1 4 1.5069 0.2869
-4 1 5 -7.2781 0.1595
-4 1 6 -1.1437 0.9877
-4 1 7 -9.7964 0.0550
-4 1 8 -0.4385 -0.1757
-4 1 9 0.8173 0.0074
-4 1 10 1.9388 0.8696
-4 1 11 2.0833 0.1508
-4 1 12 -0.4007 0.4073
-4 1 13 -1.5607 0.0147
-4 1 14 -1.3141 -0.2180
-4 1 15 -0.3491 0.0195
-4 1 16 -0.1730 0.5429
-4 1 17 0.7991 0.0369
-4 1 18 0.2815 -0.1392
-4 1 19 2.1241 0.0122
-4 1 21 -0.2671 0.0353
-4 2 1 -2.2913 0.1533
-4 2 2 7.5479 0.1423
-4 2 3 -3.8396 0.2047
-4 2 4 2.5935 -0.2666
-4 2 5 1.2598 -0.3573
-4 2 6 8.4151 -0.1835
-4 2 7 0.3546 -0.0502
-4 2 8 1.2728 0.0962
-4 2 9 -4.1037 -0.2134
-4 2 10 1.0846 -0.3144
-4 2 11 0.6534 -0.5920
-4 2 12 1.6541 0.2433
-4 2 13 1.2271 0.0721
-4 2 14 -1.2750 -0.0677
-4 2 15 1.0775 -0.1536
-4 2 16 -2.8890 -0.1567
-4 2 17 -2.5668 -0.0572
-4 2 18 0.2136 0.2553
-4 2 19 -0.6848 0.0934
-4 2 21 0.5235 -0.0618
-4 3 1 -0.9916 -0.2812
-4 3 2 3.9150 0.0142
-4 3 3 -4.1965 -0.0196
-4 3 4 2.9631 0.3066
-4 3 5 -11.0401 0.1295
-4 3 6 3.6822 0.8237
-4 3 7 -4.6874 0.0330
-4 3 8 -2.3476 -0.2094
-4 3 9 1.8163 0.1177
-4 3 10 0.9513 0.7053
-4 3 11 -0.6872 0.1086
-4 3 12 0.9777 0.3540
-4 3 13 -2.4959 -0.0174
-4 3 14 0.2078 -0.1910
-4 3 15 1.8355 0.0759
-4 3 16 -0.4049 0.4244
-4 3 17 2.5174 0.0575
-4 3 18 -1.1241 -0.1344
-4 3 19 0.8901 0.0478
-4 3 20 1.2600 -0.0604
-4 3 21 -1.1184 0.0725
-4 4 1 3.1612 0.1286
-4 4 2 4.4534 0.0437
-4 4 3 1.5422 0.1943
-4 4 4 1.7063 -0.1680
-4 4 5 -3.6612 -0.3077
-4 4 6 9.0173 -0.0297
-4 4 7 -3.7161 -0.0762
-4 4 8 1.1648 0.1165
-4 4 9 -2.2398 -0.1788
-4 4 10 -1.0253 -0.2385
-4 4 11 2.3889 -0.4442
-4 4 12 2.0630 0.2803
-4 4 13 -1.7419 0.0612
-4 4 14 -0.8561 -0.0261
-4 4 15 -0.4020 -0.1585
-4 4 16 -2.2251 -0.0926
-4 4 17 -2.5187 -0.0344
-4 4 18 -0.6059 0.2087
-4 4 19 0.8849 0.0751
-4 4 20 0.6723 -0.2250
-4 4 21 0.4343 -0.0614
-4 5 1 -6.2314 -0.3666
-4 5 2 1.4864 -0.0713
-4 5 3 2.4364 -0.0394
-4 5 4 2.9476 0.1501
-4 5 5 -6.2504 0.1087
-4 5 6 7.6880 0.5816
-4 5 7 -4.3464 -0.0379
-4 5 8 -2.3163 -0.1967
-4 5 9 -0.0312 0.1419
-4 5 10 -0.5214 0.4602
-4 5 11 2.3059 0.0771
-4 5 12 1.6662 0.2378
-4 5 13 -1.2407 -0.0010
-4 5 14 2.0956 -0.1672
-4 5 15 0.6526 0.0914
-4 5 16 -0.4360 0.3081
-4 5 17 1.5804 0.0433
-4 5 18 -2.1945 -0.0963
-4 5 19 0.2493 0.0750
-4 5 20 1.0984 -0.0749
-4 5 21 -0.1248 0.0670
-4 6 1 1.1490 0.0886
-4 6 2 2.3383 0.0447
-4 6 3 -1.7561 0.1688
-4 6 4 -5.8056 -0.1037
-4 6 5 -3.1123 -0.2005
-4 6 6 8.0149 0.0422
-4 6 7 -3.7421 -0.0889
-4 6 8 4.3792 0.1380
-4 6 9 -3.9602 -0.1791
-4 6 10 -4.0225 -0.1375
-4 6 11 2.0892 -0.3061
-4 6 12 -0.6000 0.2260
-4 6 13 -0.1729 0.0613
-4 6 14 0.2846 -0.0176
-4 6 15 0.0582 -0.1332
-4 6 16 1.0010 -0.0337
-4 6 17 -2.6475 -0.0392
-4 6 18 -0.9891 0.1567
-4 6 19 0.9945 0.0565
-4 6 20 -1.1981 -0.1504
-4 6 21 0.5099 -0.0432
-4 7 1 -6.5043 -0.4327
-4 7 2 10.3196 -0.1305
-4 7 3 6.3015 -0.0487
-4 7 4 4.0695 -0.0009
-4 7 5 -3.4215 0.1405
-4 7 6 2.2923 0.2601
-4 7 7 -1.2999 -0.0430
-4 7 8 -0.6648 -0.1817
-4 7 9 -1.4968 0.1551
-4 7 10 2.4646 0.2500
-4 7 11 2.1540 0.0194
-4 7 12 -0.1176 0.1323
-4 7 13 -0.7762 0.0128
-4 7 14 -0.5818 -0.1661
-4 7 15 0.5455 0.1223
-4 7 16 -0.4662 0.1556
-4 7 17 1.1352 0.0126
-4 7 18 -0.1733 -0.0581
-4 7 19 -0.4455 0.0580
-4 7 20 1.1634 -0.0752
-4 7 21 0.4722 0.0710
-4 8 1 -1.8487 -0.0299
-4 8 2 -1.3698 0.0356
-4 8 3 -6.7580 -0.0034
-4 8 4 -1.5940 -0.0257
-4 8 5 -2.1646 -0.1141
-4 8 6 6.6257 0.0536
-4 8 7 -1.3154 -0.0704
-4 8 8 0.7616 0.0556
-4 8 9 -3.8081 -0.1577
-4 8 10 -3.7550 -0.0708
-4 8 11 0.4060 -0.1653
-4 8 12 1.3592 0.1677
-4 8 13 1.9467 0.0262
-4 8 14 0.3013 -0.0022
-4 8 15 1.0648 -0.0777
-4 8 16 0.3313 -0.0105
-4 8 17 -2.2678 0.0039
-4 8 18 -1.9094 0.0764
-4 8 19 0.3931 0.0193
-4 8 20 -0.9796 -0.0926
-4 8 21 0.2810 -0.0321
-4 9 1 -0.0145 -0.2841
-4 9 2 7.1132 -0.1145
-4 9 3 6.0353 -0.0621
-4 9 4 4.2396 -0.0812
-4 9 5 -5.9501 0.0796
-4 9 6 2.7105 0.0240
-4 9 7 2.3949 -0.0297
-4 9 8 -0.4802 -0.1375
-4 9 9 -0.0405 0.1572
-4 9 10 0.8581 0.0192
-4 9 11 -0.8570 -0.0398
-4 9 12 -0.1151 0.0174
-4 9 13 -2.2168 -0.0045
-4 9 14 -0.1995 -0.1259
-4 9 15 2.2960 0.0953
-4 9 16 -0.2878 0.0183
-4 9 17 2.3934 -0.0002
-4 9 18 0.3390 -0.0191
-4 9 19 -1.0165 0.0558
-4 9 20 0.3310 -0.0397
-4 9 21 0.1006 0.0492
-4 10 1 1.2624 -0.1251
-4 10 2 -4.0352 -0.0055
-4 10 3 -2.2268 -0.0858
-4 10 4 -0.6408 0.0695
-4 10 5 -5.0849 -0.0488
-4 10 6 6.3637 0.0632
-4 10 7 -3.3201 -0.1002
-4 10 8 -0.7671 -0.0005
-4 10 9 1.0733 -0.1026
-4 10 10 -4.2595 0.0092
-4 10 11 0.7358 0.0022
-4 10 12 1.2632 0.0682
-4 10 13 -0.1540 -0.0170
-4 10 14 0.7888 0.0071
-4 10 15 -0.7250 -0.0495
-4 10 16 -0.2802 0.0085
-4 10 17 0.0468 0.0241
-4 10 18 -2.3901 -0.0288
-4 10 19 1.3899 -0.0128
-4 10 20 -0.7901 -0.0158
-4 10 21 -0.2656 -0.0010
-4 11 1 -3.8400 -0.1200
-4 11 2 0.6470 -0.1423
-4 11 3 10.9746 -0.0671
-4 11 4 2.5697 -0.1629
-4 11 5 -1.3464 0.0366
-4 11 6 4.5670 -0.1073
-4 11 7 -0.6131 -0.0421
-4 11 8 1.3987 -0.0728
-4 11 9 -0.6971 0.0579
-4 11 10 -1.4981 -0.1355
-4 11 11 0.7424 -0.0679
-4 11 12 -0.5732 -0.0547
-4 11 13 -1.5558 0.0193
-4 11 14 1.1534 -0.0737
-4 11 15 0.8851 0.0396
-4 11 16 0.2328 -0.0470
-4 11 17 1.2849 -0.0168
-4 11 18 -0.4369 0.0148
-4 11 19 -0.2307 0.0249
-4 11 20 -1.0464 -0.0290
-4 11 21 0.6637 -0.0293
-4 12 1 -1.9753 -0.1139
-4 12 2 -4.1232 -0.0015
-4 12 3 -3.8319 -0.0794
-4 12 4 -6.1553 0.0774
-4 12 5 -1.9049 0.0389
-4 12 6 4.0842 0.0175
-4 12 7 -2.0287 -0.0762
-4 12 8 1.7804 -0.0208
-4 12 9 1.2780 -0.0582
-4 12 10 -3.2920 0.0725
-4 12 11 0.3572 0.0679
-4 12 12 -1.8417 -0.0461
-4 12 13 0.3763 -0.0482
-4 12 14 1.4532 -0.0184
-4 12 15 -1.1719 -0.0093
-4 12 16 1.4428 0.0125
-4 12 17 1.0806 0.0310
-4 12 18 -1.6353 -0.0801
-4 12 19 1.2453 -0.0030
-4 12 20 -1.3528 0.0447
-4 12 21 0.0135 0.0112
-4 13 1 -4.2010 -0.0114
-4 13 2 4.1437 -0.0824
-4 13 3 10.9358 -0.0418
-4 13 4 2.5215 -0.1533
-4 13 5 1.8572 0.0313
-4 13 6 -0.7141 -0.1879
-4 13 7 -1.6425 -0.0230
-4 13 8 2.1385 -0.0233
-4 13 9 -1.2140 0.0004
-4 13 10 0.8508 -0.1586
-4 13 11 0.0410 -0.0496
-4 13 12 -1.8931 -0.0561
-4 13 13 -0.7683 0.0233
-4 13 14 -1.5667 -0.0338
-4 13 15 -0.4719 -0.0116
-4 13 16 0.5250 -0.0955
-4 13 17 -0.0670 -0.0333
-4 13 18 0.4786 0.0235
-4 13 19 0.3935 -0.0038
-4 13 20 -1.5195 -0.0088
-4 14 1 -5.4356 -0.0882
-4 14 2 -5.2832 -0.0306
-4 14 3 -7.4002 -0.0959
-4 14 4 -2.4359 0.0851
-4 14 5 1.8340 0.1080
-4 14 6 2.6122 -0.0216
-4 14 7 2.2009 -0.0402
-4 14 8 -0.7502 -0.0787
-4 14 9 1.3439 -0.0395
-4 14 10 -0.1739 0.0709
-4 14 11 -0.7224 0.1022
-4 14 12 -0.2988 -0.0968
-4 14 13 1.2430 -0.0411
-4 14 14 1.4121 -0.0215
-4 14 15 -0.2218 0.0340
-4 14 16 0.4278 0.0047
-4 14 17 0.8024 0.0416
-4 14 18 -0.8445 -0.1058
-4 14 19 0.2459 -0.0172
-4 14 20 -0.5552 0.0306
-4 15 1 1.4014 0.1211
-4 15 2 0.3224 0.0012
-4 15 3 5.5624 -0.0190
-4 15 4 1.6416 -0.0916
-4 15 5 -1.4720 -0.0046
-4 15 6 -0.5963 -0.1456
-4 15 7 -0.8811 0.0228
-4 15 8 0.3918 0.0538
-4 15 9 1.5426 -0.0355
-4 15 10 0.0705 -0.1458
-4 15 11 -2.5517 -0.0380
-4 15 12 -1.6178 -0.0637
-4 15 13 -1.5477 0.0071
-4 15 14 -1.9737 0.0117
-4 15 15 -0.0479 -0.0522
-4 15 16 0.7441 -0.1055
-4 15 17 0.4258 -0.0122
-4 15 18 0.2255 0.0391
-4 15 19 0.3043 -0.0063
-4 15 20 -1.3684 0.0294
-4 16 1 -2.0543 -0.0278
-4 16 2 -5.5639 -0.0611
-4 16 3 -2.9321 -0.0375
-4 16 4 -0.9598 0.0852
-4 16 5 0.9485 0.1311
-4 16 6 3.0169 -0.0549
-4 16 7 1.1311 -0.0376
-4 16 8 -1.4278 -0.0751
-4 16 9 3.8521 -0.0113
-4 16 10 1.0330 0.1104
-4 16 11 1.0080 0.1281
-4 16 12 1.0322 -0.1013
-4 16 13 -1.1262 -0.0153
-4 16 14 1.5006 -0.0226
-4 16 15 -1.1570 0.0392
-4 16 16 -0.7279 0.0007
-4 16 17 1.2925 0.0289
-4 16 18 -0.2950 -0.1134
-4 16 19 0.8058 -0.0211
-4 16 20 0.0049 0.0410
-4 17 1 -1.1484 0.1466
-4 17 2 -4.0722 -0.0029
-4 17 3 4.7677 0.0092
-4 17 4 -0.8212 -0.0358
-4 17 5 0.0308 0.0077
-4 17 6 1.8463 -0.0558
-4 17 7 -3.5333 0.0526
-4 17 8 -0.0413 0.0589
-4 17 9 1.4968 -0.1069
-4 17 10 -1.6313 -0.0963
-4 17 11 -1.2701 -0.0329
-4 17 12 -1.6146 -0.0200
-4 17 13 -0.1423 0.0142
-4 17 14 -0.2959 0.0503
-4 17 15 -1.4931 -0.0647
-4 17 16 1.0921 -0.0671
-4 17 17 -0.4549 0.0128
-4 17 18 -1.1453 0.0335
-4 17 19 0.6459 -0.0192
-4 17 20 -1.2936 0.0227
-4 18 1 -1.2662 0.0434
-4 18 2 -3.7908 -0.0544
-4 18 3 -3.2011 0.0124
-4 18 4 -5.1814 0.0195
-4 18 5 2.5976 0.1277
-4 18 6 1.7111 -0.0643
-4 18 7 1.4192 0.0261
-4 18 8 1.9160 -0.0279
-4 18 9 2.5740 0.0316
-4 18 10 2.0042 0.0985
-4 18 11 1.6396 0.0754
-4 18 12 -0.1359 -0.0840
-4 18 13 -1.4613 0.0003
-4 18 14 1.3428 -0.0143
-4 18 15 -0.8422 0.0270
-4 18 16 0.7237 0.0102
-4 18 17 0.9308 0.0079
-4 18 18 0.6194 -0.0602
-4 18 19 1.3048 0.0149
-4 18 20 -0.1492 0.0278
-4 19 1 -1.9486 0.1035
-4 19 2 1.2000 0.0081
-4 19 3 3.3716 0.0402
-4 19 4 -1.2936 0.0239
-4 19 5 0.3546 0.0069
-4 19 6 -1.7167 -0.0097
-4 19 7 -3.8194 0.0542
-4 19 8 -1.2794 0.0186
-4 19 9 0.6402 -0.0804
-4 19 10 0.7380 -0.0134
-4 19 11 -0.8259 0.0172
-4 19 12 -1.9788 0.0241
-4 19 13 1.2890 0.0102
-4 19 14 -1.2502 0.0520
-4 19 15 -2.8386 -0.0452
-4 19 16 0.8942 -0.0212
-4 19 17 -1.8379 0.0116
-4 19 18 -0.9303 0.0261
-4 19 19 0.3863 -0.0269
-4 19 20 -1.0737 0.0245
-4 20 1 -0.8009 0.0500
-4 20 2 -2.9636 -0.0480
-4 20 3 -5.4130 0.0141
-4 20 4 -2.2338 -0.0221
-4 20 5 4.3106 0.1002
-4 20 6 1.3143 -0.0229
-4 20 7 3.3068 0.0437
-4 20 8 0.9013 -0.0148
-4 20 9 0.8179 0.0194
-4 20 10 2.6886 0.0185
-4 20 11 0.4351 0.0385
-4 20 12 1.8698 -0.0382
-4 20 13 -0.3373 0.0312
-4 20 14 0.7188 -0.0061
-4 20 15 1.0867 0.0140
-4 20 16 0.7402 0.0059
-4 20 17 -0.0085 0.0079
-4 20 18 1.3282 0.0158
-4 20 19 1.0098 0.0060
-4 20 20 0.5036 -0.0164
-4 21 1 0.6874 0.0638
-4 21 2 1.8995 0.0070
-4 21 3 0.1682 0.0330
-4 21 4 -1.7915 0.0430
-4 21 5 -4.1140 -0.0141
-4 21 6 -1.8210 0.0447
-4 21 7 -1.6829 0.0577
-4 21 8 -2.7680 0.0257
-4 21 9 2.2138 -0.0436
-4 21 10 0.8087 0.0408
-4 21 11 -2.0906 0.0320
-4 21 12 -1.7373 0.0154
-4 21 13 0.2739 0.0105
-4 21 14 -0.6775 0.0327
-4 21 15 -2.2067 -0.0127
-4 21 16 0.1623 -0.0044
-4 21 17 -1.5799 0.0148
-4 21 18 -0.9692 0.0150
-4 21 19 -0.2821 -0.0165
-4 22 1 3.4671 0.0444
-4 22 2 -1.2207 -0.0138
-4 22 3 -1.8661 0.0317
-4 22 4 -0.0315 -0.0504
-4 22 5 2.4717 0.0287
-4 22 6 1.7365 -0.0068
-4 22 7 0.4769 0.0127
-4 22 8 0.1762 0.0105
-4 22 9 1.5581 0.0015
-4 22 10 1.9935 0.0011
-4 22 11 0.9857 0.0053
-4 22 12 3.4327 0.0195
-4 22 13 -0.9861 0.0384
-4 22 14 0.1289 0.0022
-4 22 15 1.1612 0.0014
-4 22 16 0.3503 0.0022
-4 22 17 0.1261 0.0215
-4 22 18 1.1467 0.0430
-4 22 19 1.0847 -0.0033
-4 23 1 -3.0129 -0.0162
-4 23 2 0.4621 -0.0176
-4 23 3 1.1324 0.0250
-4 23 4 -1.9658 0.0471
-4 23 5 -3.8084 0.0080
-4 23 6 0.0545 0.0676
-4 23 7 -1.8289 0.0359
-4 23 8 -2.6735 -0.0233
-4 23 9 1.2682 -0.0435
-4 23 10 -0.6893 0.0616
-4 23 11 -1.0200 0.0189
-4 23 12 -1.4692 0.0219
-4 23 13 0.1498 0.0002
-4 23 14 1.5811 0.0061
-4 23 15 -2.2148 -0.0127
-4 23 16 -0.3839 0.0285
-4 23 17 -1.6028 0.0108
-4 23 18 -1.4000 0.0001
-4 23 19 0.0088 0.0113
-4 24 1 4.8013 0.0289
-4 24 2 0.8716 0.0282
-4 24 3 -1.9197 0.0148
-4 24 4 -2.1027 -0.0761
-4 24 5 2.0519 -0.0420
-4 24 6 1.4985 0.0267
-4 24 7 -0.7161 0.0308
-4 24 8 2.3281 0.0312
-4 24 9 0.8992 0.0060
-4 24 10 1.3440 -0.0415
-4 24 11 0.4862 -0.0412
-4 24 12 1.8267 0.0587
-4 24 13 -0.3779 0.0366
-4 24 14 -0.5050 0.0054
-4 24 15 0.9941 -0.0268
-4 24 16 1.4942 -0.0106
-4 24 17 -0.1910 -0.0212
-4 24 18 0.9295 0.0678
-4 24 19 1.0216 -0.0039
-4 25 1 -5.0159 -0.0817
-4 25 2 3.8375 -0.0019
-4 25 3 2.3792 0.0256
-4 25 4 -0.5656 0.0432
-4 25 5 -3.3657 0.0031
-4 25 6 -2.5948 0.0452
-4 25 7 -1.9548 -0.0243
-4 25 8 -2.4151 -0.0588
-4 25 9 0.1569 0.0066
-4 25 10 0.7657 0.0591
-4 25 11 -0.2070 0.0275
-4 25 12 -1.0446 0.0068
-4 25 13 0.0850 -0.0055
-4 25 14 1.3574 -0.0118
-4 25 15 -1.6757 0.0291
-4 25 16 -0.9234 0.0644
-4 25 17 -1.9211 -0.0169
-4 25 18 -0.6756 0.0034
-4 25 19 -0.0748 -0.0112
-4 26 1 3.6279 -0.0115
-4 26 2 0.8709 0.0505
-4 26 3 -3.0584 -0.0169
-4 26 4 0.5071 -0.0443
-4 26 5 2.7474 -0.0681
-4 26 6 2.4780 0.0736
-4 26 7 -0.1499 0.0122
-4 26 8 1.1819 0.0198
-4 26 9 -0.5157 -0.0307
-4 26 10 0.9071 -0.0857
-4 26 11 -0.9655 -0.0457
-4 26 12 1.8210 0.0603
-4 26 13 1.1746 0.0219
-4 26 14 -1.0798 -0.0436
-4 26 15 1.3856 -0.0359
-4 26 16 1.3046 -0.0497
-4 26 17 -0.4536 -0.0110
-4 26 18 1.0112 0.0966
-4 27 1 -3.6225 -0.1036
-4 27 2 3.1842 0.0105
-4 27 3 1.2295 0.0070
-4 27 4 -0.6074 0.0171
-4 27 5 -4.9475 -0.0065
-4 27 6 -2.8998 0.0484
-4 27 7 -0.8314 -0.0542
-4 27 8 -1.3761 -0.0197
-4 27 9 1.0532 0.0264
-4 27 10 0.7718 0.0448
-4 27 11 -1.4071 0.0111
-4 27 12 -0.0357 0.0073
-4 27 13 -1.3756 0.0035
-4 27 14 1.4047 -0.0036
-4 27 15 0.2303 0.0510
-4 27 16 -1.6836 0.0053
-4 27 17 -1.3361 -0.0305
-4 27 18 -0.2411 -0.0320
-4 28 1 3.8237 -0.0340
-4 28 2 1.3647 0.0622
-4 28 3 -0.2964 -0.0257
-4 28 4 2.5753 -0.0054
-4 28 5 1.2668 -0.0710
-4 28 6 2.6195 0.0613
-4 28 7 -1.6984 -0.0144
-4 28 8 -0.1055 0.0154
-4 28 9 0.0513 -0.0526
-4 28 10 0.6230 -0.0656
-4 28 11 -0.4344 -0.0458
-4 28 12 1.7956 0.0421
-4 28 13 0.6678 -0.0090
-4 28 14 -0.8445 -0.0231
-4 28 15 0.4371 -0.0119
-4 28 16 0.7077 -0.0258
-4 28 17 0.2141 0.0314
-4 28 18 0.3612 0.0199
-4 29 1 -5.3699 -0.0997
-4 29 2 0.8285 0.0083
-4 29 3 1.6919 -0.0067
-4 29 4 -0.4855 0.0028
-4 29 5 -2.5211 0.0087
-4 29 6 -1.1736 0.0494
-4 29 7 -1.4881 -0.0598
-4 29 8 -0.5522 -0.0082
-4 29 9 0.4879 0.0180
-4 29 10 -0.7167 0.0258
-4 29 11 -1.3195 -0.0089
-4 29 12 0.9929 0.0084
-4 29 13 -1.6047 -0.0276
-4 29 14 2.0367 -0.0111
-4 29 15 0.9353 -0.0047
-4 29 16 -1.4897 0.0063
-4 29 17 -0.8944 -0.0193
-4 29 18 0.1319 -0.0014
-4 30 1 2.4796 -0.0352
-4 30 2 1.4098 0.0537
-4 30 3 -0.6963 -0.0314
-4 30 4 1.3926 0.0126
-4 30 5 0.3210 -0.0404
-4 30 6 2.0726 0.0401
-4 30 7 -0.8683 0.0035
-4 30 8 0.9735 0.0128
-4 30 9 0.2021 -0.0361
-4 30 10 0.0117 -0.0459
-4 30 11 0.0743 -0.0096
-4 30 12 -0.0957 0.0279
-4 30 13 0.4572 0.0131
-4 30 14 -0.3586 0.0054
-4 30 15 -0.4975 -0.0279
-4 30 16 0.7408 -0.0138
-4 30 17 0.0565 -0.0442
-4 31 1 -4.9852 -0.0636
-4 31 2 2.5500 0.0182
-4 31 3 2.6264 -0.0180
-4 31 4 0.4690 -0.0054
-4 31 5 -0.9752 0.0041
-4 31 6 -1.6976 0.0277
-4 31 7 -2.8480 -0.0518
-4 31 8 -0.2564 0.0069
-4 31 9 0.3006 0.0174
-4 31 10 -0.0736 -0.0035
-4 31 11 -1.0395 -0.0225
-4 31 12 1.1675 -0.0226
-4 31 13 -0.9280 -0.0108
-4 31 14 0.6938 -0.0019
-4 31 15 1.6531 0.0466
-4 31 16 -0.6751 0.0499
-4 31 17 -0.7483 -0.0187
-4 32 1 -0.3352 -0.0225
-4 32 2 -0.7316 0.0265
-4 32 3 -2.0320 -0.0242
-4 32 4 2.7515 0.0341
-4 32 5 0.9462 0.0119
-4 32 6 2.2460 0.0126
-4 32 7 0.6453 0.0075
-4 32 8 0.5604 0.0014
-4 32 9 -0.7069 -0.0189
-4 32 10 -0.4523 -0.0046
-4 32 11 0.1769 0.0311
-4 32 12 -0.0737 -0.0060
-4 32 13 0.3506 -0.0079
-4 32 14 -0.5449 -0.0480
-4 32 15 -0.4703 -0.0207
-4 32 16 -0.2633 -0.0350
-4 32 17 0.3108 -0.0042
-4 33 1 -1.9700 -0.0064
-4 33 2 2.5317 0.0260
-4 33 3 1.9287 -0.0323
-4 33 4 -0.3642 -0.0116
-4 33 5 -1.4301 -0.0009
-4 33 6 -0.4164 0.0135
-4 33 7 -2.4878 -0.0079
-4 33 8 0.3275 0.0255
-4 33 9 0.9542 -0.0041
-4 33 10 0.0582 -0.0193
-4 33 11 -1.9483 -0.0149
-4 33 12 1.3350 0.0084
-4 33 13 -0.7335 0.0278
-4 33 14 0.0407 0.0275
-4 33 15 2.1475 0.0441
-4 33 16 -0.6547 -0.0371
-4 34 1 -1.2111 -0.0026
-4 34 2 -1.9617 -0.0069
-4 34 3 -0.6810 0.0037
-4 34 4 2.9507 0.0440
-4 34 5 0.7749 0.0427
-4 34 6 0.9715 -0.0278
-4 34 7 0.3493 0.0110
-4 34 8 0.4416 -0.0092
-4 34 9 -0.0788 0.0081
-4 34 10 -0.5448 0.0264
-4 34 11 0.8064 0.0282
-4 34 12 0.7344 -0.0348
-4 34 13 -1.2443 -0.0268
-4 34 14 -0.2442 0.0174
-4 34 15 -0.5279 0.0305
-4 34 16 -0.6642 0.0355
-4 35 1 -2.0629 0.0382
-4 35 2 1.4284 0.0178
-4 35 3 2.0159 -0.0338
-4 35 4 -0.8534 -0.0144
-4 35 5 0.2619 0.0064
-4 35 6 1.4040 -0.0023
-4 35 7 -2.0850 0.0336
-4 35 8 -0.3513 0.0131
-4 35 9 0.5653 -0.0130
-4 35 10 -0.5612 -0.0322
-4 35 11 -1.0663 0.0169
-4 35 12 1.1942 -0.0074
-4 35 13 -0.1917 -0.0047
-4 35 14 0.1170 -0.0007
-4 35 15 0.6439 -0.0562
-4 35 16 -0.3358 -0.0213
-4 36 1 -1.4888 0.0177
-4 36 2 -2.3348 -0.0260
-4 36 3 -1.7105 0.0298
-4 36 4 0.5178 0.0373
-4 36 5 0.7878 0.0549
-4 36 6 -0.1971 -0.0445
-4 36 7 1.1564 0.0199
-4 36 8 1.5299 -0.0143
-4 36 9 0.5488 0.0265
-4 36 10 -1.1898 0.0414
-4 36 11 0.9037 0.0573
-4 36 12 0.8245 -0.0280
-4 36 13 -1.0945 0.0479
-4 36 14 -0.0970 0.0464
-4 36 15 -0.3097 0.0090
-4 37 1 -1.6507 0.0514
-4 37 2 3.0229 0.0018
-4 37 3 2.3991 -0.0261
-4 37 4 -0.2745 -0.0144
-4 37 5 0.4210 0.0114
-4 37 6 0.7766 -0.0225
-4 37 7 -1.8091 0.0564
-4 37 8 -1.2689 0.0013
-4 37 9 0.4042 -0.0270
-4 37 10 -0.1278 -0.0530
-4 37 11 0.1033 0.0157
-4 37 12 0.1851 -0.0460
-4 37 13 0.4679 0.0263
-4 37 14 -0.2647 -0.0093
-4 37 15 0.1174 0.0106
-4 38 1 -1.9576 0.0232
-4 38 2 -3.4685 -0.0369
-4 38 3 -3.0357 0.0268
-4 38 4 0.0715 0.0290
-4 38 5 1.4053 0.0427
-4 38 6 0.2924 -0.0431
-4 38 7 1.3355 0.0184
-4 38 8 1.3316 -0.0100
-4 38 9 0.4146 0.0245
-4 38 10 -1.2151 0.0681
-4 38 11 0.3466 0.0412
-4 38 12 1.8099 -0.0388
-4 38 13 -0.1914 0.0406
-4 38 14 -1.0099 -0.0401
-4 39 1 0.8429 0.0527
-4 39 2 2.6448 -0.0113
-4 39 3 1.7550 -0.0124
-4 39 4 -1.0573 -0.0070
-4 39 5 -0.7453 0.0037
-4 39 6 0.5400 -0.0260
-4 39 7 -0.8389 0.0608
-4 39 8 -1.3498 -0.0148
-4 39 9 0.1585 -0.0394
-4 39 10 -0.4145 -0.0369
-4 39 11 0.1182 0.0198
-4 39 12 0.3050 0.0225
-4 39 13 0.4668 0.0596
-4 39 14 0.8749 -0.0013
-4 40 1 -0.9794 0.0015
-4 40 2 -3.2661 -0.0389
-4 40 3 -1.1534 0.0134
-4 40 4 -0.6992 0.0180
-4 40 5 1.3569 0.0050
-4 40 6 0.3660 -0.0227
-4 40 7 0.4180 0.0088
-4 40 8 1.1023 -0.0046
-4 40 9 1.0373 0.0054
-4 40 10 -1.0086 0.0411
-4 40 11 -0.5307 -0.0272
-4 40 12 1.7524 -0.0358
-4 40 13 -0.1243 0.0215
-4 41 1 0.6310 0.0353
-4 41 2 0.6367 -0.0258
-4 41 3 1.5115 -0.0013
-4 41 4 -1.8169 -0.0039
-4 41 5 0.4409 -0.0102
-4 41 6 -0.0689 -0.0132
-4 41 7 -0.4143 0.0298
-4 41 8 -1.4916 -0.0211
-4 41 9 -0.3437 -0.0254
-4 41 10 -0.9255 -0.0106
-4 41 11 0.8042 0.0166
-4 41 12 0.5583 0.0331
-4 41 13 0.0003 0.0080
-4 42 1 -0.2656 -0.0109
-4 42 2 -1.6456 -0.0139
-4 42 3 -0.5248 -0.0011
-4 42 4 -2.3952 -0.0027
-4 42 5 1.2294 -0.0285
-4 42 6 0.2597 0.0074
-4 42 7 0.9591 -0.0081
-4 42 8 0.8847 0.0083
-4 42 9 1.2287 -0.0265
-4 42 10 -1.2984 0.0070
-4 42 11 -1.1828 -0.0430
-4 42 12 0.4582 0.0034
-4 43 1 0.3050 0.0050
-4 43 2 0.9749 -0.0228
-4 43 3 1.0571 0.0099
-4 43 4 -0.9979 0.0077
-4 43 5 1.0216 -0.0205
-4 43 6 -1.6663 0.0002
-4 43 7 -0.4571 -0.0186
-4 43 8 -1.0859 -0.0091
-4 43 9 -0.0265 -0.0252
-4 43 10 -0.7769 0.0042
-4 43 11 0.3668 -0.0285
-4 43 12 -0.1055 0.0210
-4 44 1 -0.6189 -0.0153
-4 44 2 -1.3392 0.0039
-4 44 3 -0.7464 -0.0216
-4 44 4 -1.6799 -0.0159
-4 44 5 0.7430 -0.0436
-4 44 6 0.9232 0.0297
-4 44 7 1.4310 -0.0200
-4 44 8 -0.0896 0.0240
-4 44 9 1.2307 -0.0579
-4 44 10 -0.7259 -0.0048
-4 44 11 -1.1832 -0.0863
-4 45 1 2.1681 -0.0113
-4 45 2 0.4174 0.0040
-4 45 3 0.1966 0.0248
-4 45 4 -0.5975 0.0206
-4 45 5 0.4338 -0.0265
-4 45 6 -1.5871 0.0211
-4 45 7 -0.9906 -0.0514
-4 45 8 -0.1129 0.0051
-4 45 9 0.4102 -0.0126
-4 45 10 -0.8592 0.0381
-4 45 11 -0.7147 -0.0540
-4 46 1 -0.5078 -0.0276
-4 46 2 -1.6228 0.0146
-4 46 3 1.1598 -0.0188
-4 46 4 -1.1440 -0.0175
-4 46 5 0.0292 -0.0362
-4 46 6 0.9180 0.0347
-4 46 7 1.1029 -0.0241
-4 46 8 -0.2576 0.0296
-4 46 9 1.4057 -0.0739
-4 46 10 -0.2022 -0.0313
-4 47 1 1.8278 -0.0334
-4 47 2 -0.7675 0.0276
-4 47 3 0.1470 0.0292
-4 47 4 -0.6948 0.0220
-4 47 5 1.3778 -0.0075
-4 47 6 -1.1740 0.0407
-4 47 7 -1.8613 -0.0598
-4 47 8 0.6245 0.0080
-4 47 9 0.8332 0.0229
-4 48 1 -0.7620 -0.0213
-4 48 2 -1.2730 0.0268
-4 48 3 1.5035 -0.0116
-4 48 4 -1.5752 -0.0155
-4 48 5 0.0096 -0.0072
-4 48 6 -0.1317 0.0254
-4 49 1 0.8429 -0.0433
-4 49 2 0.4874 0.0417
-4 49 3 0.0540 0.0265
-4 49 4 0.3308 0.0206
-4 49 5 1.6096 0.0158
-4 49 6 -1.2152 0.0371
-4 50 1 -1.3085 -0.0149
-4 50 2 -1.8054 0.0054
-4 50 3 0.3449 -0.0086
-4 50 4 -0.4300 0.0006
-4 50 5 -0.1698 0.0272
-4 50 6 -0.4892 0.0132
-4 51 1 1.4233 -0.0238
-4 51 2 0.9075 0.0358
-4 51 3 0.0361 0.0187
-4 51 4 0.8954 -0.0055
-3 0 2 -2.0117 0.1637
-3 0 4 -9.6111 0.0778
-3 0 6 7.5518 0.1518
-3 0 8 -3.7795 0.4757
-3 0 10 -6.1586 -0.2608
-3 0 12 3.4230 0.3137
-3 0 14 4.8031 0.1002
-3 0 16 0.1953 -0.1413
-3 0 18 -3.5067 0.3460
-3 0 20 0.8070 -0.1265
-3 0 22 0.4567 0.0880
-3 1 1 -0.8252 -0.3675
-3 1 2 1.1667 -0.7117
-3 1 3 37.0626 -0.0596
-3 1 4 -1.2289 -0.4583
-3 1 5 -7.1993 -0.0044
-3 1 6 1.1059 0.0773
-3 1 7 -5.4341 -0.1973
-3 1 8 3.0342 -1.1018
-3 1 9 2.9252 -0.1858
-3 1 10 -0.7460 -0.0768
-3 1 11 2.1176 -0.0393
-3 1 12 -1.8838 -0.2149
-3 1 13 -4.0068 -0.0908
-3 1 14 -0.1695 -0.5569
-3 1 15 -0.0108 -0.0939
-3 1 16 1.8195 0.3058
-3 1 17 -0.9347 -0.0293
-3 1 18 -0.1560 -0.1960
-3 1 19 1.2162 -0.0883
-3 1 20 -0.8661 -0.0770
-3 1 21 0.7133 -0.0623
-3 1 22 0.1830 0.2705
-3 2 1 -15.6959 0.0231
-3 2 2 5.3952 0.0420
-3 2 3 1.3410 0.1453
-3 2 4 -8.9012 -0.1339
-3 2 5 5.9622 -0.2347
-3 2 6 1.3798 0.1290
-3 2 7 -1.7399 0.5400
-3 2 8 -2.9258 0.4299
-3 2 9 -3.9576 0.3709
-3 2 10 -2.4471 -0.2974
-3 2 11 2.0440 0.1065
-3 2 12 2.6612 0.2536
-3 2 13 0.8550 0.4275
-3 2 14 1.5239 0.0079
-3 2 15 -0.1943 -0.0524
-3 2 16 0.2065 -0.1254
-3 2 17 -0.3866 0.0549
-3 2 18 -1.3562 0.3010
-3 2 19 -0.4752 0.1139
-3 2 20 0.9448 -0.1958
-3 2 21 1.1371 -0.0382
-3 2 22 -0.3906 0.0628
-3 3 1 -7.7778 -0.2952
-3 3 2 1.5803 -0.5159
-3 3 3 24.0201 0.0327
-3 3 4 9.7280 -0.4406
-3 3 5 -2.2803 -0.0107
-3 3 6 3.8528 -0.0269
-3 3 7 0.1568 -0.2859
-3 3 8 0.3779 -0.9139
-3 3 9 -0.2433 -0.1927
-3 3 10 -0.7557 0.0134
-3 3 11 -0.2259 -0.1177
-3 3 12 0.0794 -0.1612
-3 3 13 -0.7919 -0.1028
-3 3 14 -0.8867 -0.5202
-3 3 15 1.4490 -0.0902
-3 3 16 1.1869 0.2528
-3 3 17 -1.5579 -0.1018
-3 3 18 -0.8964 -0.1235
-3 3 19 -0.3584 -0.0947
-3 3 20 -0.3769 -0.0540
-3 3 21 0.5384 -0.0737
-3 3 22 0.6751 0.1991
-3 4 1 -11.1439 0.0706
-3 4 2 -1.2750 0.0242
-3 4 3 -6.8252 0.1268
-3 4 4 -9.9913 -0.0942
-3 4 5 -0.6109 -0.0979
-3 4 6 2.4094 0.0545
-3 4 7 3.0133 0.5130
-3 4 8 -1.3606 0.1861
-3 4 9 -1.7817 0.2865
-3 4 10 -2.9394 -0.2968
-3 4 11 -1.7561 0.0307
-3 4 12 2.7250 0.2492
-3 4 13 -1.5751 0.3523
-3 4 14 0.4905 -0.0506
-3 4 15 2.7970 -0.0303
-3 4 16 0.7119 -0.1670
-3 4 17 1.8437 0.0351
-3 4 18 -0.0163 0.1920
-3 4 19 -1.5113 0.0807
-3 4 20 0.6259 -0.1833
-3 4 21 0.4825 -0.0251
-3 4 22 -0.1450 0.0620
-3 5 1 -3.0635 -0.2222
-3 5 2 3.2875 -0.4084
-3 5 3 23.9851 0.0179
-3 5 4 17.9782 -0.2671
-3 5 5 -6.3013 -0.0563
-3 5 6 5.6590 0.0835
-3 5 7 -2.8197 -0.2594
-3 5 8 -2.9546 -0.6457
-3 5 9 3.6797 -0.0700
-3 5 10 -0.8396 -0.0039
-3 5 11 1.5626 -0.1596
-3 5 12 1.8317 -0.0636
-3 5 13 -2.9173 -0.1488
-3 5 14 -1.2495 -0.3433
-3 5 15 -1.0654 -0.0627
-3 5 16 -0.6369 0.2033
-3 5 17 0.2398 -0.1140
-3 5 18 -1.1265 -0.0950
-3 5 19 0.3184 -0.1074
-3 5 20 0.5542 -0.0801
-3 5 21 -0.9483 -0.0771
-3 5 22 0.7101 0.1112
-3 6 1 -13.6338 0.1881
-3 6 2 -20.3649 -0.0634
-3 6 3 -5.4355 0.1214
-3 6 4 -12.5231 -0.1345
-3 6 5 1.1126 -0.0860
-3 6 6 11.4521 0.0273
-3 6 7 0.9652 0.3299
-3 6 8 1.2694 0.0421
-3 6 9 -2.5999 0.2304
-3 6 10 -7.6522 -0.2826
-3 6 11 -0.3421 0.0372
-3 6 12 3.2249 0.1547
-3 6 13 -0.7431 0.2173
-3 6 14 2.6527 -0.0639
-3 6 15 2.4233 -0.0637
-3 6 16 1.2909 -0.1219
-3 6 17 1.0769 0.0372
-3 6 18 -0.7435 0.1225
-3 6 19 -0.5791 0.0618
-3 6 20 0.1054 -0.1367
-3 6 21 0.8666 -0.0524
-3 6 22 1.0841 0.0201
-3 7 1 -5.3876 -0.1125
-3 7 2 8.8981 -0.2359
-3 7 3 18.6704 0.1627
-3 7 4 6.5448 -0.0807
-3 7 5 -5.9866 0.0018
-3 7 6 3.7803 0.1966
-3 7 7 -3.7036 -0.2880
-3 7 8 2.6059 -0.2982
-3 7 9 4.1198 -0.0169
-3 7 10 -1.3161 -0.0167
-3 7 11 2.2404 -0.1082
-3 7 12 -3.0897 -0.0044
-3 7 13 -3.2720 -0.1092
-3 7 14 -0.5481 -0.1735
-3 7 15 -2.0609 -0.0618
-3 7 16 1.1261 0.1384
-3 7 17 1.0228 -0.1400
-3 7 18 -0.2739 -0.0574
-3 7 19 0.1473 -0.0714
-3 7 20 -0.3834 -0.0556
-3 7 21 -1.4601 -0.0386
-3 8 1 -12.0993 0.1031
-3 8 2 -17.8365 -0.1801
-3 8 3 -3.4106 0.0592
-3 8 4 -10.8319 -0.2188
-3 8 5 4.5120 0.0844
-3 8 6 7.3728 0.0043
-3 8 7 -1.1874 0.2052
-3 8 8 3.4162 0.0204
-3 8 9 -3.8034 0.0914
-3 8 10 -3.7927 -0.1657
-3 8 11 1.3954 0.0256
-3 8 12 1.9626 0.0340
-3 8 13 0.9841 0.1317
-3 8 14 -0.8754 -0.0655
-3 8 15 0.7655 -0.0448
-3 8 16 1.1600 -0.0325
-3 8 17 -0.6306 0.0147
-3 8 18 0.8674 0.0510
-3 8 19 0.8588 -0.0055
-3 8 20 0.3964 -0.0923
-3 8 21 0.8808 -0.0642
-3 9 1 -15.2395 0.0257
-3 9 2 11.2689 0.0039
-3 9 3 6.8417 0.1313
-3 9 4 4.5918 0.0009
-3 9 5 -1.1861 0.0188
-3 9 6 1.3581 0.1190
-3 9 7 0.6317 -0.1716
-3 9 8 0.3397 -0.0329
-3 9 9 1.0826 0.0395
-3 9 10 0.1213 0.0312
-3 9 11 0.3936 -0.0901
-3 9 12 -2.6903 0.0666
-3 9 13 -0.9084 -0.0591
-3 9 14 0.2443 -0.0715
-3 9 15 -0.2237 -0.0204
-3 9 16 -0.4060 0.0619
-3 9 17 -0.3162 -0.0852
-3 9 18 0.0773 0.0097
-3 9 19 -1.1732 -0.0109
-3 9 20 0.1340 -0.0604
-3 9 21 -0.9242 -0.0310
-3 10 1 6.1918 0.0424
-3 10 2 -17.3621 -0.1411
-3 10 3 -10.8071 0.0144
-3 10 4 -7.7095 -0.0959
-3 10 5 -2.7054 0.1834
-3 10 6 6.7194 -0.0332
-3 10 7 2.8472 0.1101
-3 10 8 3.0085 -0.0683
-3 10 9 0.8989 0.0213
-3 10 10 -1.8623 -0.0442
-3 10 11 -1.7871 0.0135
-3 10 12 0.9677 -0.0136
-3 10 13 -0.5201 0.0184
-3 10 14 -2.5614 -0.0328
-3 10 15 2.0818 -0.0382
-3 10 16 1.0943 0.0159
-3 10 17 0.3600 -0.0090
-3 10 18 1.1185 0.0035
-3 10 19 0.7577 -0.0252
-3 10 20 0.8644 -0.0052
-3 10 21 -0.4377 0.0033
-3 11 1 -12.8170 0.1142
-3 11 2 9.6290 0.0868
-3 11 3 11.4482 -0.0007
-3 11 4 4.5191 0.1016
-3 11 5 -5.1440 -0.0170
-3 11 6 0.8017 0.1239
-3 11 7 -3.3715 -0.0200
-3 11 8 -3.8777 0.1149
-3 11 9 3.9486 0.1197
-3 11 10 0.9713 0.0138
-3 11 11 2.6074 -0.0265
-3 11 12 -0.3247 0.1251
-3 11 13 -3.3009 -0.0092
-3 11 14 0.7233 0.0341
-3 11 15 -1.0591 0.0098
-3 11 16 -3.0911 -0.0012
-3 11 17 -0.1488 -0.0260
-3 11 18 -0.0231 0.0322
-3 11 19 -0.2751 -0.0032
-3 11 20 0.4879 -0.0547
-3 11 21 -1.1515 -0.0069
-3 12 1 11.7253 0.0447
-3 12 2 -22.9032 -0.1143
-3 12 3 -10.0830 -0.0059
-3 12 4 -6.9828 -0.0207
-3 12 5 -1.3663 0.1114
-3 12 6 13.0775 -0.0115
-3 12 7 1.0366 -0.0447
-3 12 8 2.8464 -0.0759
-3 12 9 1.8467 -0.0160
-3 12 10 -4.4162 0.0162
-3 12 11 -0.2046 0.0391
-3 12 12 0.2344 -0.0607
-3 12 13 0.5922 -0.0674
-3 12 14 0.2174 0.0323
-3 12 15 1.2521 -0.0407
-3 12 16 1.0842 0.0817
-3 12 17 -0.1792 -0.0029
-3 12 18 -0.8895 -0.0087
-3 12 19 0.9841 -0.0452
-3 12 20 1.0099 0.0531
-3 12 21 -0.4216 -0.0077
-3 13 1 -11.3398 0.1488
-3 13 2 7.6771 0.1442
-3 13 3 14.4937 -0.0039
-3 13 4 -7.9144 0.1244
-3 13 5 -6.1980 0.0055
-3 13 6 -1.2776 0.0982
-3 13 7 -6.2785 0.0366
-3 13 8 0.4156 0.2115
-3 13 9 3.8333 0.1088
-3 13 10 1.5637 0.0027
-3 13 11 3.9416 0.0477
-3 13 12 -2.9755 0.1024
-3 13 13 -4.4521 0.0488
-3 13 14 0.9984 0.0708
-3 13 15 -0.8633 0.0010
-3 13 16 -1.5632 -0.0467
-3 13 17 -0.0705 0.0219
-3 13 18 -0.0023 0.0546
-3 13 19 0.5045 0.0334
-3 13 20 -0.7685 0.0170
-3 13 21 -0.7906 -0.0049
-3 14 1 10.1319 -0.0405
-3 14 2 -9.8901 -0.0806
-3 14 3 -6.7059 -0.0415
-3 14 4 -5.4328 0.0273
-3 14 5 4.4235 0.1002
-3 14 6 7.6794 -0.0054
-3 14 7 -1.3080 -0.1171
-3 14 8 1.8104 -0.0449
-3 14 9 -0.2030 -0.0706
-3 14 10 -0.5805 0.0877
-3 14 11 2.4017 0.0534
-3 14 12 -0.9269 -0.0612
-3 14 13 2.5966 -0.0827
-3 14 14 -0.7532 0.0753
-3 14 15 -1.0488 -0.0251
-3 14 16 0.7034 0.1064
-3 14 17 -1.3490 -0.0139
-3 14 18 -0.6164 -0.0545
-3 14 19 1.0014 -0.0522
-3 14 20 0.8986 0.0616
-3 14 21 0.0303 0.0115
-3 15 1 -12.4948 0.1214
-3 15 2 3.3699 0.1755
-3 15 3 9.1339 -0.0724
-3 15 4 -8.2646 0.0707
-3 15 5 -2.4715 0.0130
-3 15 6 -3.0424 0.0066
-3 15 7 -2.4398 0.1019
-3 15 8 -0.9803 0.1873
-3 15 9 0.4786 0.0498
-3 15 10 2.8460 -0.0204
-3 15 11 1.7498 0.0591
-3 15 12 -1.4165 0.0580
-3 15 13 -1.8316 0.0875
-3 15 14 0.8340 0.0728
-3 15 15 1.6641 0.0033
-3 15 16 -1.2797 -0.0484
-3 15 17 -1.3459 0.0692
-3 15 18 -0.2742 0.0669
-3 15 19 0.1367 0.0493
-3 15 20 -0.4643 0.0036
-3 15 21 -0.1753 -0.0234
-3 16 1 15.6024 -0.0685
-3 16 2 -0.9979 0.0169
-3 16 3 -9.3091 -0.0793
-3 16 4 -4.3192 0.1408
-3 16 5 0.9843 0.0420
-3 16 6 3.8879 -0.0049
-3 16 7 1.8034 -0.1054
-3 16 8 -1.0575 -0.0293
-3 16 9 2.2678 -0.0609
-3 16 10 0.9667 0.1137
-3 16 11 0.4179 0.0310
-3 16 12 -1.2902 -0.0530
-3 16 13 0.9319 -0.0920
-3 16 14 -0.8449 0.0720
-3 16 15 -0.4552 -0.0109
-3 16 16 0.5957 0.0848
-3 16 17 -0.1108 -0.0143
-3 16 18 -0.2663 -0.0490
-3 16 19 -0.1208 -0.0114
-3 16 20 0.6024 0.0699
-3 16 21 0.1458 0.0694
-3 17 1 -3.1022 0.0631
-3 17 2 -1.0986 0.0865
-3 17 3 12.6562 -0.1262
-3 17 4 -2.5617 0.0463
-3 17 5 -4.6029 -0.0242
-3 17 6 -2.5339 -0.0065
-3 17 7 -4.2618 0.0941
-3 17 8 -4.6081 0.0971
-3 17 9 2.2614 0.0068
-3 17 10 2.7581 -0.0327
-3 17 11 2.6364 0.0798
-3 17 12 1.8594 0.0323
-3 17 13 -1.7436 0.0900
-3 17 14 0.0264 0.0565
-3 17 15 1.3393 -0.0101
-3 17 16 -2.1945 -0.0509
-3 17 17 -1.2027 0.0699
-3 17 18 -0.6320 0.0409
-3 17 19 0.5485 0.0098
-3 17 20 0.3138 0.0168
-3 17 21 -0.5852 0.0006
-3 18 1 10.7254 -0.0489
-3 18 2 -3.8325 0.0522
-3 18 3 -4.8756 -0.0928
-3 18 4 -5.2570 0.1550
-3 18 5 2.1298 -0.0340
-3 18 6 7.0718 0.0309
-3 18 7 0.7986 -0.0845
-3 18 8 -2.4777 0.0040
-3 18 9 1.6910 -0.0739
-3 18 10 -2.9813 0.0651
-3 18 11 0.8499 -0.0163
-3 18 12 -0.8755 -0.0391
-3 18 13 0.7326 -0.0648
-3 18 14 2.6519 0.0643
-3 18 15 -0.2779 0.0087
-3 18 16 0.5605 0.0542
-3 18 17 0.3754 0.0138
-3 18 18 -1.3680 -0.0364
-3 18 19 -0.3989 -0.0029
-3 18 20 0.0841 0.0428
-3 19 1 3.4409 0.0129
-3 19 2 -1.7974 -0.0116
-3 19 3 13.0689 -0.0869
-3 19 4 -6.1701 -0.0083
-3 19 5 -3.9728 -0.0428
-3 19 6 -2.7034 -0.0073
-3 19 7 -5.5125 0.0557
-3 19 8 -0.7977 0.0414
-3 19 9 3.0340 -0.0074
-3 19 10 1.9936 -0.0143
-3 19 11 2.9602 0.0570
-3 19 12 -0.4485 -0.0104
-3 19 13 -1.4007 0.0335
-3 19 14 -0.7051 0.0197
-3 19 15 0.5530 -0.0396
-3 19 16 -0.0243 -0.0400
-3 19 17 -0.7405 0.0612
-3 19 18 -0.6112 0.0104
-3 19 19 0.7461 0.0242
-3 19 20 0.2004 0.0501
-3 20 1 2.6488 -0.0470
-3 20 2 0.8815 0.0725
-3 20 3 1.5057 -0.0807
-3 20 4 -4.6062 0.0910
-3 20 5 5.8760 -0.0409
-3 20 6 2.1699 0.0174
-3 20 7 -1.1872 -0.0484
-3 20 8 -3.0921 0.0118
-3 20 9 -1.2660 -0.0645
-3 20 10 -2.0164 0.0257
-3 20 11 2.3328 -0.0176
-3 20 12 -0.2934 0.0011
-3 20 13 1.5401 -0.0164
-3 20 14 2.4722 0.0386
-3 20 15 -1.0211 -0.0009
-3 20 16 0.2069 0.0181
-3 20 17 -0.2742 0.0096
-3 20 18 -1.1451 -0.0405
-3 20 19 -0.5282 0.0109
-3 20 20 -0.7619 -0.0088
-3 21 1 2.5870 -0.0282
-3 21 2 -1.0984 -0.0644
-3 21 3 6.1105 -0.0650
-3 21 4 -3.3131 -0.0352
-3 21 5 1.2205 -0.0394
-3 21 6 -2.2484 -0.0070
-3 21 7 -1.5349 0.0352
-3 21 8 -1.0113 -0.0381
-3 21 9 0.9778 -0.0274
-3 21 10 1.2720 -0.0288
-3 21 11 0.3025 0.0133
-3 21 12 -0.9924 -0.0381
-3 21 13 1.4197 -0.0028
-3 21 14 -0.7215 -0.0135
-3 21 15 1.4824 -0.0412
-3 21 16 1.3710 -0.0129
-3 21 17 -1.1204 0.0268
-3 21 18 -0.1364 -0.0081
-3 21 19 0.3560 0.0167
-3 21 20 0.6892 0.0001
-3 22 1 4.0664 -0.0101
-3 22 2 0.6742 0.0871
-3 22 3 0.7517 -0.0622
-3 22 4 -3.0378 0.0183
-3 22 5 2.2873 -0.0542
-3 22 6 -1.3480 0.0123
-3 22 7 1.4339 0.0177
-3 22 8 -3.1395 0.0386
-3 22 9 0.2076 -0.0038
-3 22 10 -1.2708 -0.0182
-3 22 11 0.0569 -0.0201
-3 22 12 0.1702 0.0075
-3 22 13 -0.5263 0.0181
-3 22 14 1.0853 -0.0047
-3 22 15 0.4414 -0.0033
-3 22 16 -0.0848 -0.0225
-3 22 17 0.0887 0.0046
-3 22 18 -0.8038 0.0021
-3 22 19 -1.3287 0.0124
-3 22 20 -1.0551 -0.0232
-3 23 1 4.4778 -0.0319
-3 23 2 0.1643 -0.0821
-3 23 3 5.8461 -0.0183
-3 23 4 1.9627 -0.0141
-3 23 5 1.2945 -0.0480
-3 23 6 -0.6491 -0.0120
-3 23 7 -2.0537 -0.0267
-3 23 8 -3.9853 -0.0991
-3 23 9 2.4706 -0.0209
-3 23 10 0.6203 0.0028
-3 23 11 0.5683 0.0094
-3 23 12 0.4782 -0.0243
-3 23 13 1.4804 -0.0247
-3 23 14 -0.4370 -0.0482
-3 23 15 0.8098 -0.0189
-3 23 16 1.0730 -0.0131
-3 23 17 -0.3481 -0.0016
-3 23 18 0.2244 -0.0381
-3 23 19 0.4567 -0.0117
-3 23 20 0.7376 -0.0026
-3 24 1 2.7983 0.0329
-3 24 2 -7.2194 0.0462
-3 24 3 1.5973 -0.0108
-3 24 4 -2.0684 -0.0511
-3 24 5 1.8647 -0.0289
-3 24 6 1.6144 0.0447
-3 24 7 1.3784 0.0638
-3 24 8 -1.9456 0.0308
-3 24 9 0.1318 0.0060
-3 24 10 -4.2505 -0.0790
-3 24 11 -0.8001 -0.0392
-3 24 12 0.7826 0.0369
-3 24 13 -1.4277 0.0400
-3 24 14 1.9300 -0.0090
-3 24 15 1.3743 -0.0115
-3 24 16 -0.0903 -0.0475
-3 24 17 0.0377 0.0213
-3 24 18 -1.1781 0.0186
-3 24 19 -1.0785 -0.0061
-3 25 1 3.2797 -0.0291
-3 25 2 2.4097 -0.0688
-3 25 3 5.3462 0.0398
-3 25 4 -1.3176 -0.0259
-3 25 5 1.0789 -0.0341
-3 25 6 0.2493 -0.0174
-3 25 7 -2.3836 -0.0372
-3 25 8 -1.4182 -0.0807
-3 25 9 3.6147 0.0353
-3 25 10 0.2001 0.0246
-3 25 11 1.1737 -0.0023
-3 25 12 -1.6134 -0.0232
-3 25 13 0.2296 -0.0486
-3 25 14 0.1757 -0.0478
-3 25 15 -0.0908 -0.0057
-3 25 16 2.0495 0.0039
-3 25 17 0.4398 -0.0269
-3 25 18 0.4885 -0.0569
-3 25 19 0.9193 0.0229
-3 26 1 0.6495 0.0514
-3 26 2 -7.0177 0.0139
-3 26 3 2.5083 0.0460
-3 26 4 -0.6980 -0.0914
-3 26 5 3.4080 0.0082
-3 26 6 -0.2568 0.0299
-3 26 7 -0.7708 0.0585
-3 26 8 -0.7186 -0.0107
-3 26 9 -1.1896 0.0274
-3 26 10 -3.0452 -0.0878
-3 26 11 0.2257 -0.0061
-3 26 12 1.1421 0.0626
-3 26 13 -0.8690 0.0497
-3 26 14 0.4994 -0.0048
-3 26 15 0.8380 -0.0176
-3 26 16 0.1264 -0.0195
-3 26 17 -0.8497 0.0049
-3 26 18 -0.7381 0.0392
-3 26 19 -0.6888 -0.0235
-3 27 1 -1.5185 -0.0469
-3 27 2 3.4410 -0.0323
-3 27 3 1.5886 0.0600
-3 27 4 -1.1646 -0.0203
-3 27 5 3.4074 0.0175
-3 27 6 1.1611 0.0007
-3 27 7 0.4033 -0.0222
-3 27 8 -1.0340 -0.0644
-3 27 9 1.3997 0.0500
-3 27 10 -0.1066 -0.0105
-3 27 11 -0.0507 -0.0014
-3 27 12 -1.8996 -0.0277
-3 27 13 0.5604 -0.0284
-3 27 14 0.9164 -0.0554
-3 27 15 0.5881 0.0178
-3 27 16 2.0768 0.0090
-3 27 17 0.4109 -0.0438
-3 27 18 1.3086 -0.0124
-3 27 19 1.3703 0.0271
-3 28 1 3.8416 0.0478
-3 28 2 -6.1193 -0.0111
-3 28 3 -1.4420 0.0416
-3 28 4 -0.2831 -0.0940
-3 28 5 0.3017 0.0104
-3 28 6 -1.2474 0.0254
-3 28 7 0.2273 0.0592
-3 28 8 0.5417 0.0036
-3 28 9 0.4969 0.0492
-3 28 10 -1.1187 -0.0563
-3 28 11 -1.3683 0.0058
-3 28 12 0.8705 0.0550
-3 28 13 -1.8447 0.0497
-3 28 14 -1.2741 -0.0035
-3 28 15 1.0586 0.0183
-3 28 16 0.0806 -0.0225
-3 28 17 -1.1758 -0.0047
-3 28 18 -0.4293 0.0558
-3 29 1 -1.4621 -0.0377
-3 29 2 3.3826 0.0027
-3 29 3 3.1772 0.0625
-3 29 4 1.2160 -0.0075
-3 29 5 2.3028 0.0276
-3 29 6 1.3173 -0.0027
-3 29 7 -0.3827 -0.0369
-3 29 8 -2.4209 -0.0453
-3 29 9 1.2070 0.0533
-3 29 10 0.2091 -0.0051
-3 29 11 0.6541 0.0056
-3 29 12 0.3682 -0.0058
-3 29 13 -0.7652 -0.0264
-3 29 14 1.4383 -0.0398
-3 29 15 0.5504 0.0520
-3 29 16 0.9435 -0.0013
-3 29 17 0.6818 0.0100
-3 29 18 1.6480 0.0045
-3 30 1 3.0077 0.0268
-3 30 2 -8.3859 -0.0456
-3 30 3 -3.2432 0.0231
-3 30 4 -0.7773 -0.0550
-3 30 5 -0.2495 0.0194
-3 30 6 1.8310 0.0450
-3 30 7 0.1913 0.0320
-3 30 8 0.8418 -0.0002
-3 30 9 0.6720 0.0147
-3 30 10 -2.1309 -0.0287
-3 30 11 -2.0974 0.0008
-3 30 12 0.6266 0.0530
-3 30 13 -2.0026 0.0096
-3 30 14 -0.5853 0.0144
-3 30 15 0.3434 0.0019
-3 30 16 0.1430 -0.0148
-3 30 17 -1.1989 0.0168
-3 30 18 -0.3190 0.0318
-3 31 1 -0.3105 -0.0106
-3 31 2 3.6418 0.0117
-3 31 3 4.2586 0.0411
-3 31 4 -1.3003 -0.0351
-3 31 5 1.0269 0.0151
-3 31 6 0.7706 0.0057
-3 31 7 -1.0788 -0.0157
-3 31 8 0.1098 0.0112
-3 31 9 1.7988 0.0597
-3 31 10 0.1267 -0.0047
-3 31 11 1.3011 0.0002
-3 31 12 0.4635 0.0106
-3 31 13 -2.1391 -0.0180
-3 31 14 1.7222 0.0150
-3 31 15 0.0714 0.0254
-3 31 16 0.6022 0.0058
-3 31 17 -0.0051 0.0025
-3 31 18 1.2954 0.0092
-3 32 1 -0.9505 -0.0049
-3 32 2 -5.1884 -0.0449
-3 32 3 -3.0299 0.0096
-3 32 4 -0.6213 -0.0121
-3 32 5 0.3800 0.0111
-3 32 6 1.0469 0.0172
-3 32 7 -1.1746 -0.0370
-3 32 8 0.3364 -0.0097
-3 32 9 -0.1091 -0.0112
-3 32 10 -0.9916 0.0120
-3 32 11 -0.9200 0.0184
-3 32 12 -0.0778 0.0135
-3 32 13 -1.0806 -0.0199
-3 32 14 -0.5847 0.0208
-3 32 15 -0.7282 0.0099
-3 32 16 0.5734 0.0560
-3 32 17 -1.2657 0.0024
-3 33 1 -0.4385 0.0091
-3 33 2 3.3623 0.0191
-3 33 3 1.8212 -0.0039
-3 33 4 -1.0183 -0.0403
-3 33 5 1.8797 0.0209
-3 33 6 1.0354 0.0242
-3 33 7 -0.3798 0.0039
-3 33 8 1.0544 0.0400
-3 33 9 0.4924 0.0034
-3 33 10 -0.2349 -0.0074
-3 33 11 0.4359 -0.0089
-3 33 12 1.2863 0.0176
-3 33 13 -1.3992 0.0025
-3 33 14 1.1888 -0.0024
-3 33 15 0.2946 -0.0141
-3 33 16 -0.1711 -0.0208
-3 33 17 -0.9262 -0.0097
-3 34 1 -1.2818 -0.0270
-3 34 2 -2.5111 -0.0212
-3 34 3 -4.3732 -0.0238
-3 34 4 -0.6632 0.0263
-3 34 5 -1.8876 -0.0148
-3 34 6 0.2890 -0.0075
-3 34 7 -0.2184 -0.0583
-3 34 8 0.5373 0.0083
-3 34 9 0.5212 -0.0240
-3 34 10 0.1071 0.0483
-3 34 11 -1.3626 0.0031
-3 34 12 -0.6799 -0.0081
-3 34 13 -1.1573 -0.0242
-3 34 14 -0.1952 0.0222
-3 34 15 -0.5916 0.0493
-3 34 16 0.2823 0.0270
-3 34 17 -1.1141 -0.0155
-3 35 1 1.8201 0.0334
-3 35 2 2.8460 0.0215
-3 35 3 2.1591 -0.0414
-3 35 4 0.6392 -0.0190
-3 35 5 0.8482 -0.0056
-3 35 6 1.0211 0.0212
-3 35 7 -2.1264 -0.0032
-3 35 8 0.3596 0.0428
-3 35 9 0.7218 -0.0445
-3 35 10 0.0834 0.0136
-3 35 11 0.2136 -0.0307
-3 35 12 2.7343 0.0335
-3 35 13 -1.2015 -0.0147
-3 35 14 0.7170 0.0185
-3 35 15 0.2270 -0.0221
-3 35 16 -0.6277 -0.0268
-3 36 1 -2.8092 -0.0282
-3 36 2 -3.6886 -0.0130
-3 36 3 -3.5944 -0.0323
-3 36 4 -0.9342 0.0584
-3 36 5 -1.6449 -0.0206
-3 36 6 1.6119 -0.0071
-3 36 7 0.2520 -0.0582
-3 36 8 0.5188 -0.0043
-3 36 9 0.0590 -0.0352
-3 36 10 -0.9172 0.0450
-3 36 11 -1.1560 -0.0133
-3 36 12 -0.4646 -0.0175
-3 36 13 -1.2849 -0.0613
-3 36 14 1.2208 0.0152
-3 36 15 -0.9056 0.0009
-3 36 16 -0.0384 0.0115
-3 37 1 3.1731 0.0486
-3 37 2 3.7096 0.0124
-3 37 3 1.8739 -0.0555
-3 37 4 -1.3115 -0.0147
-3 37 5 -0.2471 -0.0295
-3 37 6 0.5326 0.0309
-3 37 7 -2.8642 0.0048
-3 37 8 1.2589 0.0575
-3 37 9 1.3177 -0.0572
-3 37 10 -0.0597 0.0085
-3 37 11 -0.0614 -0.0259
-3 37 12 1.8712 0.0386
-3 37 13 -0.2995 0.0039
-3 37 14 0.7717 0.0649
-3 37 15 0.0027 -0.0753
-3 37 16 -0.2860 -0.0126
-3 38 1 -5.0405 -0.0264
-3 38 2 -1.7315 -0.0017
-3 38 3 -1.7869 -0.0153
-3 38 4 0.0681 0.0547
-3 38 5 -0.2810 -0.0101
-3 38 6 0.5215 -0.0313
-3 38 7 -0.2494 -0.0514
-3 38 8 0.4215 -0.0124
-3 38 9 -0.4020 -0.0266
-3 38 10 -0.6948 0.0299
-3 38 11 -0.4554 -0.0166
-3 38 12 -0.4981 -0.0613
-3 38 13 -1.1483 -0.0479
-3 38 14 1.2379 -0.0013
-3 38 15 -0.3497 0.0085
-3 39 1 2.1159 0.0378
-3 39 2 4.2220 0.0038
-3 39 3 -0.9063 -0.0631
-3 39 4 -1.1970 -0.0010
-3 39 5 -0.3539 -0.0220
-3 39 6 0.8281 0.0310
-3 39 7 -2.0241 0.0176
-3 39 8 0.7074 0.0424
-3 39 9 0.5543 -0.0652
-3 39 10 -0.1984 0.0001
-3 39 11 -0.5981 -0.0152
-3 39 12 1.0828 0.0212
-3 39 13 1.0094 0.0172
-3 39 14 0.3478 0.0061
-3 39 15 -0.0160 -0.0974
-3 40 1 -2.5249 -0.0032
-3 40 2 -0.1705 0.0161
-3 40 3 -1.4760 -0.0047
-3 40 4 1.0439 0.0336
-3 40 5 -1.1522 -0.0016
-3 40 6 0.4193 -0.0418
-3 40 7 -0.0467 -0.0008
-3 40 8 0.9803 -0.0025
-3 40 9 0.2038 -0.0030
-3 40 10 -0.4686 0.0176
-3 40 11 -1.3268 -0.0231
-3 40 12 -0.0877 -0.0559
-3 40 13 -1.2953 0.0024
-3 40 14 1.1797 -0.0144
-3 41 1 2.1861 0.0131
-3 41 2 3.3116 -0.0097
-3 41 3 -0.3168 -0.0476
-3 41 4 -0.0924 0.0206
-3 41 5 -1.2614 -0.0271
-3 41 6 1.0856 0.0103
-3 41 7 -2.3132 0.0177
-3 41 8 -0.0558 0.0070
-3 41 9 0.5308 -0.0330
-3 41 10 -0.0369 -0.0053
-3 41 11 -0.5166 -0.0229
-3 41 12 0.2961 0.0084
-3 41 13 0.2618 0.0019
-3 41 14 0.4918 -0.0133
-3 42 1 -0.7615 0.0232
-3 42 2 -1.7168 0.0139
-3 42 3 -0.3870 0.0095
-3 42 4 0.4778 0.0052
-3 42 5 -0.2423 0.0104
-3 42 6 1.8465 -0.0197
-3 42 7 -0.6033 0.0341
-3 42 8 1.3611 -0.0052
-3 42 9 0.4103 0.0194
-3 42 10 -0.5196 -0.0060
-3 42 11 -1.3163 -0.0110
-3 42 12 0.3996 -0.0362
-3 42 13 -1.1689 -0.0017
-3 43 1 2.0859 -0.0049
-3 43 2 3.0970 -0.0096
-3 43 3 0.8438 -0.0085
-3 43 4 -1.5019 0.0142
-3 43 5 -1.1469 -0.0190
-3 43 6 0.2187 -0.0046
-3 43 7 -1.6310 0.0217
-3 43 8 0.5470 -0.0023
-3 43 9 0.2330 0.0154
-3 43 10 -0.2216 -0.0178
-3 43 11 -0.2673 -0.0121
-3 43 12 -0.8751 0.0023
-3 43 13 -0.2644 0.0198
-3 44 1 -1.3998 0.0256
-3 44 2 -0.6565 0.0148
-3 44 3 0.2484 0.0202
-3 44 4 0.3815 -0.0192
-3 44 5 1.3264 0.0211
-3 44 6 1.4150 -0.0123
-3 44 7 -1.0038 0.0409
-3 44 8 1.0406 -0.0057
-3 44 9 0.9233 0.0382
-3 44 10 0.5986 -0.0132
-3 44 11 -1.0715 0.0112
-3 44 12 -0.1877 -0.0212
-3 45 1 1.1965 -0.0190
-3 45 2 2.3899 -0.0075
-3 45 3 -0.4824 0.0163
-3 45 4 -1.0576 0.0065
-3 45 5 -0.5191 0.0083
-3 45 6 -0.3661 -0.0114
-3 45 7 -0.3211 0.0178
-3 45 8 0.2815 -0.0134
-3 45 9 -0.2066 0.0329
-3 45 10 0.0072 -0.0284
-3 45 11 0.1477 -0.0071
-3 45 12 -0.4460 -0.0159
-3 46 1 0.4179 0.0302
-3 46 2 0.2301 0.0213
-3 46 3 -0.5426 0.0142
-3 46 4 0.5405 -0.0259
-3 46 5 0.4936 0.0139
-3 46 6 1.5684 0.0045
-3 46 7 -0.9156 0.0558
-3 46 8 0.2373 0.0108
-3 46 9 1.7109 0.0515
-3 46 10 0.9808 0.0097
-3 46 11 -1.1228 0.0265
-3 47 1 1.9844 -0.0333
-3 47 2 0.5270 -0.0100
-3 47 3 0.2543 0.0408
-3 47 4 0.0562 -0.0009
-3 47 5 -0.6060 0.0165
-3 47 6 -0.1488 -0.0107
-3 47 7 -0.8112 -0.0182
-3 47 8 0.3630 -0.0181
-3 47 9 0.1628 0.0345
-3 47 10 0.0537 -0.0270
-3 48 1 0.8218 0.0085
-3 48 2 -1.5189 0.0115
-3 48 3 -0.4555 -0.0010
-3 48 4 -0.5365 -0.0279
-3 48 5 0.7688 0.0213
-3 48 6 2.0648 0.0266
-3 48 7 -1.3456 0.0551
-3 48 8 -0.2953 0.0219
-3 48 9 1.5624 0.0266
-3 48 10 0.9996 0.0402
-3 49 1 2.7115 -0.0307
-3 49 2 0.1670 0.0065
-3 49 3 0.9745 0.0405
-3 49 4 -1.0125 -0.0283
-3 49 5 0.0354 0.0156
-3 49 6 -0.5725 -0.0022
-3 49 7 -1.3317 -0.0335
-3 49 8 0.8732 0.0009
-3 49 9 -0.1520 0.0350
-3 50 1 -0.7955 -0.0277
-3 50 2 -1.1841 0.0089
-3 50 3 -0.4144 -0.0180
-3 50 4 -0.5400 -0.0171
-3 50 5 1.9282 0.0284
-3 50 6 0.7988 0.0052
-3 50 7 -0.9031 0.0365
-3 51 1 2.1023 -0.0180
-3 51 2 0.3774 0.0133
-3 51 3 -0.6919 -0.0014
-3 51 4 -0.8407 -0.0350
-3 51 5 0.2871 0.0085
-3 51 6 -0.6510 0.0185
-3 52 1 -0.1264 -0.0333
-3 52 2 -0.6866 0.0047
-3 52 3 -1.0527 -0.0263
-3 52 4 0.5070 -0.0088
-3 52 5 1.3729 0.0067
-3 53 1 1.9166 -0.0093
-3 53 2 0.1173 0.0176
-3 53 3 -0.7486 -0.0294
-2 0 2 -28.5600 0.2346
-2 0 4 9.9831 -0.4442
-2 0 6 14.3850 -0.6902
-2 0 8 -1.7349 0.2039
-2 0 10 -2.7151 -0.4026
-2 0 12 1.3453 0.0925
-2 0 14 -1.5389 -0.0527
-2 0 16 1.9381 -0.3633
-2 0 18 -0.9194 0.3058
-2 0 20 1.8383 -0.2132
-2 0 22 2.5612 -0.0313
-2 1 1 -36.0979 -0.1729
-2 1 2 -14.9995 -0.0224
-2 1 3 49.0960 0.0861
-2 1 4 -3.1457 0.6250
-2 1 5 -2.8206 0.2241
-2 1 6 8.4715 0.6573
-2 1 7 -3.7678 0.2048
-2 1 8 0.9063 -0.2352
-2 1 9 0.3315 0.1288
-2 1 10 -3.1864 0.5457
-2 1 11 1.2641 0.1687
-2 1 12 1.3050 0.4741
-2 1 13 -4.4213 0.0583
-2 1 14 1.7152 -0.1978
-2 1 15 0.3627 0.0405
-2 1 16 -0.1837 0.3592
-2 1 17 -0.0222 0.0980
-2 1 18 -1.2404 -0.1462
-2 1 19 -0.2187 0.0261
-2 1 20 -1.0663 -0.1745
-2 1 21 0.6017 0.0526
-2 1 22 0.7359 0.1860
-2 2 1 -4.4367 0.4234
-2 2 2 -22.9485 0.2259
-2 2 3 -8.3787 0.1267
-2 2 4 -5.0458 -0.1848
-2 2 5 0.1183 -0.6410
-2 2 6 12.8723 -0.2937
-2 2 7 -3.1158 0.0236
-2 2 8 6.2100 0.1680
-2 2 9 2.4336 -0.4255
-2 2 10 -2.7343 -0.4677
-2 2 11 2.0196 -0.4015
-2 2 12 -3.0027 0.1597
-2 2 13 -2.2286 -0.0252
-2 2 14 -1.0961 0.0226
-2 2 15 -2.1848 -0.3077
-2 2 16 4.1595 -0.2665
-2 2 17 1.3009 -0.1033
-2 2 18 -0.2540 0.2914
-2 2 19 1.3328 -0.0211
-2 2 20 0.3308 -0.2027
-2 2 21 -0.4903 -0.1205
-2 2 22 2.1119 -0.0031
-2 3 1 -38.3151 -0.3165
-2 3 2 -16.6217 0.0059
-2 3 3 48.3622 0.1485
-2 3 4 -5.0756 0.4660
-2 3 5 2.3889 0.2463
-2 3 6 7.7724 0.6275
-2 3 7 -9.1967 0.2353
-2 3 8 1.2421 -0.0974
-2 3 9 -4.6369 0.2340
-2 3 10 -0.0207 0.4507
-2 3 11 3.9748 0.1809
-2 3 12 2.9072 0.3312
-2 3 13 -0.6322 0.1060
-2 3 14 -0.8809 -0.1685
-2 3 15 -1.9890 0.1215
-2 3 16 -0.9912 0.3300
-2 3 17 -1.7367 0.1076
-2 3 18 -0.5039 -0.1191
-2 3 19 1.1810 0.0328
-2 3 20 -2.2528 -0.1548
-2 3 21 0.6972 0.0290
-2 3 22 0.4437 0.1580
-2 4 1 -21.7512 0.3312
-2 4 2 -14.2343 0.3142
-2 4 3 -29.7945 0.2055
-2 4 4 -12.6518 -0.0903
-2 4 5 9.1205 -0.5202
-2 4 6 13.1084 -0.1656
-2 4 7 5.3373 -0.0790
-2 4 8 8.4699 0.1856
-2 4 9 -1.6695 -0.3773
-2 4 10 -2.6715 -0.2785
-2 4 11 -1.7958 -0.2959
-2 4 12 -2.9541 0.1818
-2 4 13 0.4662 0.0057
-2 4 14 0.0103 -0.0023
-2 4 15 0.0627 -0.2814
-2 4 16 3.1539 -0.1549
-2 4 17 -0.4354 -0.0680
-2 4 18 0.2946 0.2690
-2 4 19 0.4733 0.0288
-2 4 20 -0.1873 -0.1649
-2 4 21 0.5994 -0.0925
-2 4 22 1.1988 0.0100
-2 5 1 -12.6311 -0.5449
-2 5 3 26.7299 0.2155
-2 5 4 -5.1500 0.4046
-2 5 5 -12.5772 0.4135
-2 5 6 3.0449 0.4733
-2 5 7 -5.5807 0.2680
-2 5 8 0.8627 -0.1259
-2 5 9 -0.3349 0.1806
-2 5 10 3.9053 0.3355
-2 5 11 -0.4901 0.1117
-2 5 12 2.9810 0.2599
-2 5 13 -1.5255 0.1607
-2 5 14 -3.6408 -0.1348
-2 5 15 -0.1343 0.1805
-2 5 16 -1.2964 0.2316
-2 5 17 0.2325 0.0575
-2 5 18 0.4555 -0.0826
-2 5 19 0.7043 0.0460
-2 5 20 -2.1450 -0.1047
-2 5 21 -1.0999 0.0662
-2 5 22 0.1179 0.1493
-2 6 1 -19.0100 0.1324
-2 6 2 -7.1451 0.1982
-2 6 3 -24.4670 -0.0695
-2 6 4 -6.5973 -0.0392
-2 6 5 4.9579 -0.4123
-2 6 6 15.7968 0.0169
-2 6 7 2.2049 0.0575
-2 6 8 2.7386 0.1619
-2 6 9 1.6054 -0.1878
-2 6 10 -2.5806 -0.1341
-2 6 11 -0.1432 -0.2562
-2 6 12 2.3572 0.1847
-2 6 13 -1.7810 -0.0092
-2 6 14 0.6868 0.0005
-2 6 15 -0.8371 -0.1656
-2 6 16 -1.2324 -0.0440
-2 6 17 -0.7450 0.0010
-2 6 18 0.2752 0.1902
-2 6 19 1.7012 0.0402
-2 6 20 0.4324 -0.1512
-2 6 21 0.6237 -0.0451
-2 6 22 0.3717 0.0135
-2 7 1 -0.1208 -0.4840
-2 7 2 -11.9421 0.0790
-2 7 3 11.1193 0.2220
-2 7 4 -8.1126 0.2353
-2 7 5 -19.7833 0.2004
-2 7 6 12.4043 0.2376
-2 7 7 -7.1959 0.1300
-2 7 8 2.0107 -0.1529
-2 7 9 0.4578 0.2384
-2 7 10 -1.7106 0.1835
-2 7 11 -1.0872 0.0967
-2 7 12 2.1651 0.1724
-2 7 13 -0.1000 0.0951
-2 7 14 0.4392 -0.1032
-2 7 15 0.5337 0.1503
-2 7 16 -0.8576 0.1334
-2 7 17 0.5306 0.0263
-2 7 18 -1.8457 0.0042
-2 7 19 0.3287 0.0578
-2 7 20 -1.1494 -0.0514
-2 7 21 -1.5159 0.0666
-2 7 22 1.0001 0.0634
-2 8 1 -9.3468 -0.0783
-2 8 2 1.0535 0.0601
-2 8 3 -9.6816 -0.1357
-2 8 4 -19.1851 0.1044
-2 8 5 -2.2992 -0.2014
-2 8 6 14.7749 0.2114
-2 8 7 -3.7241 -0.0066
-2 8 8 9.6421 0.0810
-2 8 9 4.9525 -0.0891
-2 8 10 -1.8678 -0.0606
-2 8 11 2.1673 -0.0928
-2 8 12 -0.2925 0.1572
-2 8 13 -4.8193 0.0286
-2 8 14 0.6731 0.0074
-2 8 15 -1.2801 -0.0737
-2 8 16 -0.2250 0.0017
-2 8 17 -0.4425 0.0391
-2 8 18 0.1726 0.0821
-2 8 19 2.5983 0.0443
-2 8 20 -1.2536 -0.0562
-2 8 21 0.4190 0.0146
-2 8 22 0.2910 0.0439
-2 9 1 -9.5017 -0.3994
-2 9 2 10.0510 -0.0639
-2 9 3 7.9557 0.0815
-2 9 4 -7.6736 -0.1014
-2 9 5 -13.2000 0.0299
-2 9 6 6.6145 0.1208
-2 9 7 -14.2136 0.0257
-2 9 8 1.9350 -0.0147
-2 9 9 -4.3918 0.1554
-2 9 10 0.7182 0.0129
-2 9 11 3.3964 0.0253
-2 9 12 0.6641 0.0355
-2 9 13 3.3866 0.0444
-2 9 14 -0.0659 -0.0475
-2 9 15 -1.6567 0.1082
-2 9 16 -0.7147 0.0677
-2 9 17 -1.1004 0.0011
-2 9 18 -1.3515 0.0345
-2 9 19 0.5431 0.0309
-2 9 20 0.2774 -0.0332
-2 9 21 -0.7001 0.0172
-2 9 22 -0.0824 0.0446
-2 10 1 -10.9420 -0.1148
-2 10 2 4.1067 0.0885
-2 10 3 -11.5222 -0.1078
-2 10 4 -18.3864 0.0520
-2 10 5 0.2965 -0.0520
-2 10 6 12.8664 0.0793
-2 10 7 1.8137 -0.0988
-2 10 8 10.5036 0.0444
-2 10 9 0.3745 -0.0242
-2 10 10 -0.6235 0.1015
-2 10 11 -1.2875 0.0450
-2 10 12 0.1351 0.0745
-2 10 13 -1.9789 0.0478
-2 10 14 0.4710 -0.0473
-2 10 15 2.4489 -0.0036
-2 10 16 0.1478 0.0290
-2 10 17 -2.1550 0.0772
-2 10 18 -0.8790 -0.0051
-2 10 19 0.9343 0.0681
-2 10 20 -1.4035 -0.0021
-2 10 21 0.9105 0.0117
-2 10 22 0.9049 0.0318
-2 11 1 -7.2974 -0.2932
-2 11 2 34.7579 -0.0847
-2 11 3 -2.4044 0.0013
-2 11 4 -5.4215 -0.1712
-2 11 5 -18.9403 0.0186
-2 11 6 -1.4353 -0.0280
-2 11 7 -11.6937 -0.0322
-2 11 8 0.0818 -0.0416
-2 11 9 -0.8160 -0.0137
-2 11 10 4.2879 -0.0900
-2 11 11 2.0804 -0.0665
-2 11 12 -0.8583 0.0083
-2 11 13 0.8943 0.0122
-2 11 14 -1.5666 -0.0057
-2 11 15 -0.2643 0.0388
-2 11 16 0.1785 -0.0046
-2 11 17 0.5987 -0.0402
-2 11 18 -0.0067 0.0458
-2 11 19 -0.7783 0.0392
-2 11 20 0.8689 -0.0195
-2 11 21 -0.7063 0.0322
-2 11 22 -0.8607 0.0365
-2 12 1 0.1717 -0.1232
-2 12 2 1.7013 0.0158
-2 12 3 -2.8793 -0.1776
-2 12 4 -0.5789 -0.0052
-2 12 5 -4.5888 0.0469
-2 12 6 12.7083 -0.0035
-2 12 7 -1.1719 -0.0314
-2 12 8 2.3698 -0.0192
-2 12 9 0.4206 0.0550
-2 12 10 -0.1018 0.1297
-2 12 11 -0.0703 0.0948
-2 12 12 5.2002 -0.0096
-2 12 13 -1.6266 0.0441
-2 12 14 -0.8680 -0.0666
-2 12 15 2.6977 0.0615
-2 12 16 -1.9730 0.0426
-2 12 17 -1.9048 0.0552
-2 12 18 -1.7654 -0.0692
-2 12 19 0.4462 0.0270
-2 12 20 -0.0597 0.0082
-2 12 21 0.0006 0.0235
-2 13 1 -14.8490 -0.0530
-2 13 2 31.1415 -0.0022
-2 13 3 -2.1592 -0.0407
-2 13 4 -5.8984 -0.1650
-2 13 5 -18.6568 -0.1138
-2 13 6 7.2564 -0.1393
-2 13 7 -11.1000 -0.1047
-2 13 8 -0.4117 -0.0569
-2 13 9 0.6242 -0.0752
-2 13 10 -1.2535 -0.1490
-2 13 11 2.0791 -0.1084
-2 13 12 -1.1088 -0.0124
-2 13 13 -0.5612 -0.0395
-2 13 14 2.6766 0.0098
-2 13 15 1.1057 -0.0138
-2 13 16 0.9299 -0.0486
-2 13 17 1.5288 -0.0380
-2 13 18 -1.2953 0.0746
-2 13 19 -1.2064 0.0063
-2 13 20 0.6925 -0.0077
-2 13 21 0.2198 -0.0112
-2 14 1 11.0258 -0.1189
-2 14 2 1.3758 -0.0602
-2 14 3 4.8346 -0.0616
-2 14 4 -1.1914 0.0393
-2 14 5 -8.8874 0.1569
-2 14 6 10.1853 -0.0231
-2 14 7 -7.4939 -0.0525
-2 14 8 5.5696 -0.0816
-2 14 9 0.9346 0.0647
-2 14 10 -0.1164 0.0890
-2 14 11 2.2260 0.1507
-2 14 12 2.4201 -0.0692
-2 14 13 -2.5702 0.0301
-2 14 14 -2.2944 -0.0706
-2 14 15 1.6032 0.0731
-2 14 16 0.3126 0.0105
-2 14 17 -0.0879 0.0262
-2 14 18 -1.6669 -0.0893
-2 14 19 -0.0274 0.0009
-2 14 20 -0.3704 0.0802
-2 14 21 -0.6187 0.0049
-2 15 1 -31.4930 0.0789
-2 15 2 33.9515 -0.0085
-2 15 3 9.0268 -0.1022
-2 15 4 -4.2081 -0.1800
-2 15 5 -7.4978 -0.1000
-2 15 6 6.3808 -0.1140
-2 15 7 -13.9561 -0.0857
-2 15 8 -0.9053 0.0117
-2 15 9 -3.6388 -0.1491
-2 15 10 -0.2335 -0.1657
-2 15 11 4.9029 -0.1221
-2 15 12 -0.3306 -0.0290
-2 15 13 0.5851 -0.0433
-2 15 14 2.8383 0.0325
-2 15 15 -0.4019 -0.0402
-2 15 16 0.2994 -0.0725
-2 15 17 0.8149 -0.0171
-2 15 18 -0.6809 0.0297
-2 15 19 -0.1596 -0.0335
-2 15 20 0.2652 -0.0055
-2 15 21 0.8868 -0.0584
-2 16 1 4.9648 -0.0362
-2 16 2 1.9443 -0.0478
-2 16 3 -5.5807 0.0458
-2 16 4 0.0656 0.0036
-2 16 5 -1.9166 0.1755
-2 16 6 7.6347 -0.1265
-2 16 7 -3.5087 -0.0287
-2 16 8 5.9268 -0.0798
-2 16 9 -4.1792 0.0614
-2 16 10 -0.6618 0.0669
-2 16 11 -0.8318 0.1366
-2 16 12 0.5635 -0.1138
-2 16 13 0.7671 -0.0054
-2 16 14 -1.9068 -0.0564
-2 16 15 2.8923 0.0490
-2 16 16 2.1473 0.0051
-2 16 17 -0.2532 0.0118
-2 16 18 -1.5330 -0.0813
-2 16 19 -1.4999 0.0123
-2 16 20 0.0730 0.0630
-2 16 21 0.2222 -0.0485
-2 17 1 -26.9273 0.1104
-2 17 2 34.1103 0.0107
-2 17 3 8.8844 -0.0899
-2 17 4 -0.5523 -0.0649
-2 17 5 -7.7762 0.0048
-2 17 6 1.5936 -0.0760
-2 17 7 -8.2744 -0.0259
-2 17 8 -1.7963 0.0182
-2 17 9 -1.1834 -0.1599
-2 17 10 3.2510 -0.1126
-2 17 11 1.6570 -0.0768
-2 17 12 -0.2280 -0.0243
-2 17 13 -1.9154 -0.0214
-2 17 14 0.4455 0.0256
-2 17 15 0.6000 -0.0635
-2 17 16 0.0530 -0.0578
-2 17 17 2.0851 -0.0133
-2 17 18 0.8246 0.0126
-2 17 19 -0.1672 -0.0255
-2 17 20 -0.2180 -0.0008
-2 17 21 0.2811 -0.0163
-2 18 1 3.2532 0.0265
-2 18 2 1.8003 -0.0697
-2 18 3 -7.6556 0.0231
-2 18 4 8.9533 -0.0237
-2 18 5 -0.3705 0.1255
-2 18 6 7.7211 -0.1347
-2 18 7 -4.3207 0.0468
-2 18 8 -1.3171 -0.0650
-2 18 9 -3.7666 0.0409
-2 18 10 -1.3732 0.0256
-2 18 11 -0.4987 0.0873
-2 18 12 3.1677 -0.1009
-2 18 13 1.4494 -0.0053
-2 18 14 -1.4258 -0.0389
-2 18 15 1.4404 0.0236
-2 18 16 0.6136 -0.0090
-2 18 17 0.0239 -0.0319
-2 18 18 -1.1807 -0.0372
-2 18 19 -1.4927 -0.0128
-2 18 20 0.7745 0.0364
-2 18 21 0.3743 -0.0462
-2 19 1 -18.8781 0.1413
-2 19 2 14.9032 0.0331
-2 19 3 8.4432 -0.0437
-2 19 4 1.1215 0.0257
-2 19 5 -6.5376 0.0170
-2 19 6 8.3057 -0.0170
-2 19 7 -4.2834 0.0156
-2 19 8 -1.2134 0.0348
-2 19 9 0.5603 -0.1022
-2 19 10 -0.9121 -0.0456
-2 19 11 -1.4536 -0.0314
-2 19 12 -0.2278 -0.0200
-2 19 13 -2.5867 0.0030
-2 19 14 2.2877 0.0115
-2 19 15 2.1314 -0.0327
-2 19 16 0.1072 -0.0338
-2 19 17 2.5254 0.0042
-2 19 18 0.5044 0.0134
-2 19 19 -0.0603 -0.0614
-2 19 20 -0.2123 0.0142
-2 19 21 0.1329 -0.0256
-2 20 1 2.0461 0.0541
-2 20 2 2.8578 -0.0627
-2 20 3 -4.2080 0.0274
-2 20 4 1.3743 -0.0254
-2 20 5 -1.3829 0.0569
-2 20 6 7.4909 -0.0941
-2 20 7 -7.0603 0.0512
-2 20 8 0.4561 -0.0188
-2 20 9 -0.2786 0.0101
-2 20 10 -1.5025 0.0230
-2 20 11 1.1211 0.0355
-2 20 12 0.2154 -0.0433
-2 20 13 -1.0040 -0.0136
-2 20 14 -1.1882 -0.0256
-2 20 15 -0.7162 -0.0003
-2 20 16 1.1605 -0.0406
-2 20 17 1.1110 -0.0197
-2 20 18 -0.6899 0.0143
-2 20 19 -1.0179 -0.0033
-2 20 20 0.0826 0.0547
-2 21 1 -16.0966 0.1213
-2 21 2 6.9653 0.0027
-2 21 3 11.1567 -0.0037
-2 21 4 2.0846 0.0582
-2 21 5 1.8010 0.0381
-2 21 6 7.0729 0.0370
-2 21 7 -5.8768 0.0351
-2 21 8 -0.5695 0.0251
-2 21 9 -1.5839 -0.0556
-2 21 10 -0.8542 0.0178
-2 21 11 -0.1774 0.0128
-2 21 12 0.1220 0.0218
-2 21 13 -0.2506 0.0147
-2 21 14 1.6669 0.0260
-2 21 15 0.7774 -0.0151
-2 21 16 -0.1623 -0.0137
-2 21 17 1.3806 0.0143
-2 21 18 1.1474 -0.0258
-2 21 19 0.4563 -0.0621
-2 21 20 -0.2074 0.0216
-2 22 1 -7.3221 0.0799
-2 22 2 2.9856 -0.0035
-2 22 3 -8.4882 0.0178
-2 22 4 -5.2517 -0.0489
-2 22 5 3.7853 -0.0179
-2 22 6 6.9879 -0.0476
-2 22 7 -1.5980 0.0477
-2 22 8 1.5906 0.0317
-2 22 9 -1.5291 -0.0235
-2 22 10 -1.6318 -0.0048
-2 22 11 -1.0676 -0.0213
-2 22 12 -2.2787 0.0031
-2 22 13 -0.4634 -0.0045
-2 22 14 -0.2061 0.0124
-2 22 15 -0.0097 -0.0296
-2 22 16 1.5597 -0.0316
-2 22 17 0.5703 -0.0075
-2 22 18 -0.3655 0.0434
-2 22 19 -0.9429 0.0145
-2 22 20 0.1858 -0.0053
-2 23 1 -4.3366 0.0493
-2 23 2 7.2264 -0.0195
-2 23 3 4.3107 0.0354
-2 23 4 1.9634 0.0876
-2 23 5 1.6769 0.0371
-2 23 6 1.4396 0.0454
-2 23 7 -2.8108 0.0277
-2 23 8 -0.2804 0.0092
-2 23 9 1.6442 0.0032
-2 23 10 1.9111 0.0787
-2 23 11 -1.6192 0.0442
-2 23 12 -0.5399 0.0284
-2 23 13 -0.6954 0.0150
-2 23 14 -1.2849 0.0218
-2 23 15 0.4856 0.0037
-2 23 16 0.1871 0.0336
-2 23 17 1.3800 -0.0002
-2 23 18 2.0834 -0.0068
-2 23 19 0.0850 -0.0397
-2 23 20 -0.1952 0.0265
-2 24 1 -8.3296 0.0794
-2 24 2 0.8422 0.0426
-2 24 3 -5.9114 -0.0135
-2 24 4 -2.6176 -0.0429
-2 24 5 3.4213 -0.0752
-2 24 6 6.3513 0.0172
-2 24 7 0.3871 0.0091
-2 24 8 -2.8347 0.0362
-2 24 9 -0.4636 -0.0652
-2 24 10 -1.1951 -0.0244
-2 24 11 -0.2664 -0.0418
-2 24 12 -0.0464 0.0464
-2 24 13 -0.7149 0.0328
-2 24 14 -0.2398 0.0086
-2 24 15 -0.1809 -0.0415
-2 24 16 -0.3056 -0.0355
-2 24 17 0.0854 -0.0071
-2 24 18 -0.0434 0.0749
-2 24 19 -0.3881 -0.0081
-2 24 20 0.6317 -0.0121
-2 25 1 3.1855 -0.0276
-2 25 2 0.6749 -0.0303
-2 25 3 -0.8741 0.0580
-2 25 4 -0.2122 0.0856
-2 25 5 1.1080 0.0176
-2 25 6 4.3936 0.0590
-2 25 7 -0.7626 0.0096
-2 25 8 -0.4082 0.0077
-2 25 9 4.2100 0.0110
-2 25 10 -1.0071 0.0937
-2 25 11 -2.9244 0.0067
-2 25 12 -0.7831 0.0290
-2 25 13 -0.6221 0.0145
-2 25 14 -0.8099 0.0149
-2 25 15 0.7291 0.0471
-2 25 16 0.4607 0.0414
-2 25 17 1.2980 -0.0060
-2 25 18 1.5248 0.0030
-2 25 19 0.1342 -0.0470
-2 25 20 0.2177 0.0340
-2 26 1 -4.0886 0.0528
-2 26 2 -1.5246 0.0514
-2 26 3 -0.0534 -0.0282
-2 26 4 -6.9814 -0.0368
-2 26 5 -0.2140 -0.1007
-2 26 6 4.6114 0.0579
-2 26 7 -0.5226 -0.0184
-2 26 8 -0.4970 0.0361
-2 26 9 2.5859 -0.0508
-2 26 10 -0.8842 -0.0182
-2 26 11 1.9777 -0.0622
-2 26 12 -0.8120 0.0685
-2 26 13 -2.8399 0.0193
-2 26 14 -1.0096 0.0036
-2 26 15 -0.8590 -0.0373
-2 26 16 -0.5107 -0.0316
-2 26 17 0.0308 0.0330
-2 26 18 -0.0232 0.0720
-2 26 19 0.1705 0.0037
-2 27 1 0.7453 -0.0787
-2 27 2 2.4704 -0.0358
-2 27 3 0.7981 0.0684
-2 27 4 -2.7358 0.0518
-2 27 5 4.3077 0.0076
-2 27 6 3.0690 0.0452
-2 27 7 -3.2561 -0.0366
-2 27 8 -1.2654 -0.0177
-2 27 9 2.8710 0.0058
-2 27 10 -1.1168 0.0755
-2 27 11 -0.2561 -0.0069
-2 27 12 -0.1476 0.0371
-2 27 13 1.2782 -0.0055
-2 27 14 -1.1379 0.0084
-2 27 15 -0.8288 0.0381
-2 27 16 0.0389 0.0385
-2 27 17 0.3049 -0.0182
-2 27 18 0.9599 -0.0086
-2 27 19 0.3386 -0.0061
-2 28 1 -3.9963 0.0158
-2 28 2 -2.9947 0.0370
-2 28 3 -1.1912 -0.0337
-2 28 4 -8.7758 -0.0322
-2 28 5 1.3798 -0.0619
-2 28 6 2.7700 0.0788
-2 28 7 2.0915 -0.0063
-2 28 8 2.0583 0.0145
-2 28 9 1.1941 -0.0332
-2 28 10 -1.7225 -0.0486
-2 28 11 1.1280 -0.0602
-2 28 12 -1.3613 0.0507
-2 28 13 -1.9437 0.0175
-2 28 14 -0.9985 0.0049
-2 28 15 0.3198 -0.0393
-2 28 16 -0.0160 -0.0066
-2 28 17 -0.7851 0.0262
-2 28 18 -0.1340 0.0598
-2 28 19 0.5703 0.0057
-2 29 1 1.0751 -0.1060
-2 29 2 7.9290 -0.0223
-2 29 3 -0.3439 0.0443
-2 29 4 -4.5177 -0.0003
-2 29 5 2.0334 -0.0149
-2 29 6 -1.1951 0.0162
-2 29 7 -2.1347 -0.0529
-2 29 8 -1.4064 -0.0044
-2 29 9 3.6104 0.0267
-2 29 10 1.4045 0.0431
-2 29 11 0.3443 -0.0045
-2 29 12 -0.4032 -0.0045
-2 29 13 0.8867 -0.0058
-2 29 14 -2.7480 -0.0224
-2 29 15 -1.3279 0.0413
-2 29 16 -0.4960 0.0302
-2 29 17 -0.2905 -0.0379
-2 29 18 0.2965 0.0099
-2 29 19 -0.1784 0.0166
-2 30 1 -0.5574 -0.0094
-2 30 2 -3.8214 0.0246
-2 30 3 -0.3334 -0.0274
-2 30 4 -3.6622 -0.0115
-2 30 5 1.0630 -0.0089
-2 30 6 0.9894 0.0466
-2 30 7 1.4124 -0.0115
-2 30 8 -0.0606 -0.0261
-2 30 9 0.7802 -0.0228
-2 30 10 -1.6988 -0.0307
-2 30 11 1.2583 -0.0262
-2 30 12 1.5902 0.0276
-2 30 13 -0.7802 0.0166
-2 30 14 -0.8801 -0.0336
-2 30 15 1.0487 -0.0169
-2 30 16 -0.3435 -0.0069
-2 30 17 -1.1256 0.0263
-2 30 18 -0.4673 0.0482
-2 31 1 0.7551 -0.0834
-2 31 2 5.1346 -0.0002
-2 31 3 0.2564 0.0086
-2 31 4 -5.2972 -0.0272
-2 31 5 0.0025 -0.0197
-2 31 6 0.2986 0.0126
-2 31 7 -0.7098 -0.0287
-2 31 8 -1.5586 -0.0085
-2 31 9 3.0856 0.0193
-2 31 10 -0.2822 -0.0111
-2 31 11 -0.0868 -0.0149
-2 31 12 -0.4575 -0.0128
-2 31 13 0.0296 0.0090
-2 31 14 -1.6177 -0.0424
-2 31 15 -1.0410 0.0383
-2 31 16 -0.7864 -0.0329
-2 31 17 -0.6774 -0.0269
-2 31 18 -0.5366 -0.0189
-2 32 1 3.1211 -0.0110
-2 32 2 -3.2844 -0.0010
-2 32 3 2.2132 -0.0056
-2 32 4 -3.6767 -0.0068
-2 32 5 -0.4165 0.0238
-2 32 6 -0.2067 0.0076
-2 32 7 -0.8065 0.0009
-2 32 8 1.1389 -0.0249
-2 32 9 2.5363 0.0179
-2 32 10 -1.1399 -0.0019
-2 32 11 1.7692 -0.0063
-2 32 12 1.9607 0.0007
-2 32 13 -0.8120 -0.0098
-2 32 14 -0.5174 -0.0256
-2 32 15 1.0272 0.0113
-2 32 16 0.4158 0.0095
-2 32 17 -1.1380 0.0345
-2 32 18 -1.0112 -0.0112
-2 33 1 -3.2045 -0.0205
-2 33 2 4.1750 0.0231
-2 33 3 3.7713 -0.0013
-2 33 4 -4.9083 -0.0433
-2 33 5 1.4307 -0.0106
-2 33 6 -0.6984 -0.0144
-2 33 7 -2.4379 -0.0174
-2 33 8 -1.9971 -0.0334
-2 33 9 0.4714 0.0198
-2 33 10 -0.9728 -0.0448
-2 33 11 1.6171 0.0181
-2 33 12 -0.1033 -0.0122
-2 33 13 0.0527 0.0116
-2 33 14 -0.7048 -0.0519
-2 33 15 -1.2790 -0.0013
-2 33 16 -0.5950 -0.0562
-2 33 17 -1.1010 -0.0144
-2 33 18 -0.6881 -0.0447
-2 34 1 1.2922 -0.0131
-2 34 2 -1.2421 -0.0164
-2 34 3 0.5680 0.0231
-2 34 4 -3.5782 0.0046
-2 34 5 1.9060 0.0683
-2 34 6 -0.0956 -0.0085
-2 34 7 0.0590 0.0140
-2 34 8 1.9134 -0.0152
-2 34 9 1.5328 0.0175
-2 34 10 -0.8866 -0.0021
-2 34 11 0.4421 0.0216
-2 34 12 1.1427 -0.0233
-2 34 13 0.7165 0.0018
-2 34 14 0.3230 -0.0115
-2 34 15 1.5463 0.0206
-2 34 16 1.3671 0.0263
-2 34 17 -1.1925 -0.0050
-2 35 1 -2.5840 0.0325
-2 35 2 5.0590 0.0447
-2 35 3 2.9365 -0.0210
-2 35 4 -3.5392 -0.0551
-2 35 5 0.4320 0.0063
-2 35 6 -3.2056 -0.0443
-2 35 7 -1.9927 0.0282
-2 35 8 -1.5925 -0.0186
-2 35 9 0.1140 0.0187
-2 35 10 -0.1866 -0.0481
-2 35 11 1.2783 0.0310
-2 35 12 -0.2228 -0.0308
-2 35 13 -1.0902 0.0352
-2 35 14 -0.8235 -0.0526
-2 35 15 -0.7247 0.0017
-2 35 16 -0.2429 -0.0671
-2 35 17 -1.1127 -0.0123
-2 36 1 0.3668 -0.0126
-2 36 2 0.1461 -0.0066
-2 36 3 0.6997 0.0319
-2 36 4 -0.0954 0.0402
-2 36 5 2.5830 0.0651
-2 36 6 0.5354 -0.0348
-2 36 7 -0.2142 0.0097
-2 36 8 -0.3012 -0.0140
-2 36 9 1.0783 0.0127
-2 36 10 0.1294 0.0307
-2 36 11 0.1620 0.0344
-2 36 12 1.5671 -0.0270
-2 36 13 1.4099 0.0019
-2 36 14 1.2488 -0.0194
-2 36 15 1.4174 0.0500
-2 36 16 1.7777 0.0220
-2 36 17 -0.7535 0.0067
-2 37 1 -0.2911 0.0714
-2 37 2 1.3460 0.0316
-2 37 3 1.4309 -0.0346
-2 37 4 -2.4230 -0.0356
-2 37 5 0.1390 0.0237
-2 37 6 -1.5495 -0.0335
-2 37 7 -1.2234 0.0620
-2 37 8 -1.3391 -0.0188
-2 37 9 0.0076 -0.0090
-2 37 10 -1.6581 -0.0428
-2 37 11 -0.0271 0.0231
-2 37 12 -0.1583 -0.0068
-2 37 13 -2.0119 0.0399
-2 37 14 -0.1596 -0.0320
-2 37 15 -0.3914 -0.0160
-2 37 16 0.2887 -0.0980
-2 38 1 0.1506 0.0016
-2 38 2 1.0238 0.0012
-2 38 3 2.8179 0.0266
-2 38 4 -0.5617 0.0525
-2 38 5 1.8297 0.0219
-2 38 6 1.0203 -0.0306
-2 38 7 -0.8100 0.0167
-2 38 8 -0.0474 0.0133
-2 38 9 1.9084 0.0221
-2 38 10 0.8323 0.0407
-2 38 11 0.6406 0.0130
-2 38 12 0.3356 -0.0220
-2 38 13 0.8368 -0.0052
-2 38 14 2.0591 0.0170
-2 38 15 0.6555 0.0620
-2 38 16 2.1553 0.0277
-2 39 1 -1.4843 0.0760
-2 39 2 0.3052 -0.0040
-2 39 3 1.2607 -0.0191
-2 39 4 -1.7572 -0.0228
-2 39 5 2.1856 0.0275
-2 39 6 -1.0883 -0.0253
-2 39 7 -1.8417 0.0404
-2 39 8 -1.3846 -0.0089
-2 39 9 -0.5649 -0.0183
-2 39 10 -1.7323 -0.0132
-2 39 11 -0.0529 0.0300
-2 39 12 -0.3353 0.0060
-2 39 13 -1.7110 0.0079
-2 39 14 -0.4516 -0.0056
-2 39 15 -0.5087 -0.0512
-2 40 1 -2.3038 0.0052
-2 40 2 2.0044 0.0152
-2 40 3 1.5001 0.0058
-2 40 4 -1.0793 0.0391
-2 40 5 2.3615 0.0034
-2 40 6 1.2316 -0.0263
-2 40 7 0.4137 0.0196
-2 40 8 0.3463 0.0231
-2 40 9 1.2762 -0.0058
-2 40 10 0.8691 0.0286
-2 40 11 0.2836 0.0042
-2 40 12 -0.6056 -0.0104
-2 40 13 0.6386 0.0182
-2 40 14 2.0832 0.0267
-2 40 15 0.2348 0.0306
-2 41 1 -0.7969 0.0590
-2 41 2 2.0031 -0.0203
-2 41 3 -0.8130 -0.0131
-2 41 4 -0.7803 -0.0042
-2 41 5 1.7462 0.0173
-2 41 6 -1.1882 -0.0168
-2 41 7 -0.8971 0.0343
-2 41 8 -1.1629 0.0159
-2 41 9 0.2777 -0.0146
-2 41 10 -0.5105 0.0138
-2 41 11 -0.7717 0.0090
-2 41 12 -0.6127 0.0030
-2 41 13 -1.5349 -0.0059
-2 41 14 -0.9876 0.0203
-2 41 15 -0.4969 -0.0417
-2 42 1 -2.4951 0.0063
-2 42 2 1.2837 0.0262
-2 42 3 0.7000 -0.0210
-2 42 4 0.6966 0.0250
-2 42 5 1.1454 -0.0270
-2 42 6 1.3993 -0.0363
-2 42 7 0.1195 0.0102
-2 42 8 -0.3760 0.0133
-2 42 9 1.3468 -0.0143
-2 42 10 0.8069 0.0317
-2 42 11 0.2216 0.0050
-2 42 12 -0.1507 -0.0026
-2 42 13 -0.2963 0.0284
-2 42 14 1.6464 0.0050
-2 43 1 0.6004 0.0352
-2 43 2 0.3626 -0.0333
-2 43 3 -1.5033 -0.0054
-2 43 4 -0.8873 0.0298
-2 43 5 0.8040 -0.0042
-2 43 6 0.9457 0.0101
-2 43 7 -0.3150 0.0120
-2 43 8 -0.8194 0.0076
-2 43 9 0.7932 -0.0214
-2 43 10 -0.1841 0.0225
-2 43 11 -0.6499 -0.0136
-2 43 12 -0.5179 0.0262
-2 43 13 -1.2418 -0.0111
-2 43 14 -0.7832 0.0294
-2 44 1 -0.9615 0.0207
-2 44 2 0.3464 0.0238
-2 44 3 1.6449 -0.0221
-2 44 4 -0.4031 -0.0092
-2 44 5 -0.2045 -0.0466
-2 44 6 0.9360 -0.0163
-2 44 7 -1.1666 0.0054
-2 44 8 0.4406 0.0222
-2 44 9 1.5771 -0.0049
-2 44 10 0.3553 0.0112
-2 44 11 0.1864 -0.0049
-2 44 12 -0.2108 0.0051
-2 44 13 -0.6165 0.0304
-2 45 1 -1.0130 -0.0112
-2 45 2 -0.0570 -0.0270
-2 45 3 -0.3237 0.0151
-2 45 4 -1.5851 0.0391
-2 45 5 1.5045 -0.0136
-2 45 6 1.2426 0.0043
-2 45 7 -0.4778 -0.0251
-2 45 8 -0.4712 0.0006
-2 45 9 0.3662 -0.0166
-2 45 10 0.9666 0.0370
-2 45 11 0.3097 -0.0154
-2 45 12 -0.4707 0.0395
-2 46 1 -0.7479 0.0245
-2 46 2 0.5414 0.0128
-2 46 3 0.3001 -0.0233
-2 46 4 -1.4274 -0.0335
-2 46 5 -0.1388 -0.0279
-2 46 6 -0.0505 0.0038
-2 46 7 -1.2214 0.0104
-2 46 8 0.4551 0.0020
-2 46 9 0.9151 -0.0058
-2 46 10 0.0973 -0.0278
-2 46 11 -0.4243 -0.0000
-2 46 12 0.2949 0.0235
-2 47 1 -0.7380 -0.0401
-2 47 2 1.1563 0.0017
-2 47 3 -0.3130 0.0213
-2 47 4 -1.2100 0.0318
-2 47 5 0.7548 -0.0199
-2 47 6 0.6874 -0.0096
-2 47 7 -0.0177 -0.0238
-2 47 8 -0.5705 0.0080
-2 47 9 0.2960 -0.0007
-2 47 10 1.6675 0.0226
-2 47 11 0.4252 -0.0105
-2 48 1 0.5320 0.0170
-2 48 2 0.0958 -0.0058
-2 48 3 -0.1374 -0.0205
-2 48 4 -0.4806 -0.0242
-2 48 5 -0.7714 -0.0239
-2 48 6 -0.0162 0.0136
-2 48 7 -1.5698 0.0061
-2 48 8 -0.4882 -0.0288
-2 48 9 0.9587 0.0130
-2 48 10 -0.2777 -0.0403
-2 48 11 -0.7884 0.0175
-2 49 1 0.7616 -0.0554
-2 49 2 -0.1969 0.0095
-2 49 3 0.2415 0.0271
-2 49 4 -1.3597 0.0073
-2 49 5 0.0899 -0.0209
-2 49 6 1.4396 0.0018
-2 49 7 -0.6445 -0.0320
-2 49 8 -0.4636 0.0131
-2 49 9 0.0874 -0.0161
-2 49 10 1.0874 -0.0122
-2 50 1 2.1350 0.0061
-2 50 2 -0.2470 -0.0110
-2 50 3 1.3377 -0.0098
-2 50 4 -1.0956 -0.0236
-2 50 5 -0.7039 -0.0147
-2 50 6 0.2489 0.0127
-2 50 7 -1.7991 0.0144
-2 50 8 -0.4256 -0.0232
-2 50 9 0.4787 0.0240
-2 51 1 0.2712 -0.0620
-2 51 2 -0.5168 0.0186
-2 51 3 1.1494 0.0347
-2 51 4 -1.9187 -0.0266
-2 51 5 1.2151 -0.0113
-2 51 6 1.1535 -0.0124
-2 51 7 -1.4066 -0.0420
-2 51 8 0.0786 0.0066
-2 52 1 1.7896 -0.0158
-2 52 2 0.0702 -0.0088
-2 52 3 1.1323 -0.0144
-2 52 4 -1.2835 -0.0101
-2 52 5 0.2576 0.0142
-2 52 6 -0.0518 -0.0095
-2 52 7 -0.5994 0.0395
-2 53 1 0.4813 -0.0313
-2 53 2 0.6227 0.0275
-2 53 3 0.4824 0.0242
-2 53 4 -1.5497 -0.0424
-2 53 5 1.4426 -0.0230
-2 54 1 1.5092 -0.0337
-2 54 2 -0.1626 -0.0070
-2 54 3 0.7545 0.0014
-2 54 4 -0.0096 0.0170
-1 0 2 -69.9669 0.3516
-1 0 4 -19.0430 0.2341
-1 0 6 -7.8251 0.1647
-1 0 8 0.6898 0.6948
-1 0 10 0.5973 -0.3344
-1 0 12 1.9709 0.1613
-1 0 14 -6.3736 0.2374
-1 0 16 -0.6427 -0.3713
-1 0 18 0.0892 0.2689
-1 0 20 1.5562 -0.1453
-1 1 1 -59.2918 0.0507
-1 1 2 -4.0689 -0.7531
-1 1 3 27.9824 -0.0276
-1 1 4 -2.5342 -0.0797
-1 1 5 8.5156 -0.0826
-1 1 6 1.1990 -0.1860
-1 1 7 7.9569 -0.2708
-1 1 8 -6.8699 -0.4780
-1 1 9 5.1094 -0.2037
-1 1 10 -1.5224 -0.0780
-1 1 11 5.0722 -0.0209
-1 1 12 3.9088 0.0164
-1 1 13 2.8129 -0.0705
-1 1 14 0.7414 -0.4383
-1 1 15 -2.6893 -0.0997
-1 1 16 -1.3093 0.2867
-1 1 17 0.1148 0.0187
-1 1 18 -0.1382 -0.0428
-1 1 19 -2.9129 -0.0561
-1 1 20 0.5885 -0.0497
-1 1 21 -1.2705 -0.0379
-1 1 22 -0.6746 0.2237
-1 2 1 39.9654 0.4549
-1 2 2 -77.7141 0.1578
-1 2 3 -9.4228 0.1659
-1 2 4 -22.7518 0.0856
-1 2 5 -10.1366 0.0608
-1 2 6 3.5747 0.0103
-1 2 7 6.8091 0.6817
-1 2 8 2.6746 0.4283
-1 2 9 4.0740 0.1343
-1 2 10 -6.0607 -0.3120
-1 2 11 -2.0078 0.1684
-1 2 12 1.2130 0.1902
-1 2 13 0.2666 0.4724
-1 2 14 -1.8669 0.1410
-1 2 15 1.1675 0.0437
-1 2 16 -0.5567 -0.3195
-1 2 17 0.0887 0.2366
-1 2 18 -1.9640 0.2741
-1 2 19 -0.3849 0.1311
-1 2 20 1.6639 -0.1469
-1 2 21 -2.1480 -0.0218
-1 2 22 2.1775 0.0132
-1 3 1 -34.4188 -0.2285
-1 3 2 -7.9463 -0.8060
-1 3 3 49.8454 -0.0213
-1 3 4 -29.6692 0.0152
-1 3 5 -3.8026 -0.1023
-1 3 6 -0.8711 -0.0425
-1 3 7 -1.6880 -0.2421
-1 3 8 -4.7014 -0.4831
-1 3 9 9.5661 -0.2068
-1 3 10 -2.8039 -0.1508
-1 3 11 7.8162 -0.1306
-1 3 12 2.7468 0.0194
-1 3 13 -1.3172 -0.1352
-1 3 14 1.8525 -0.3535
-1 3 15 -3.8458 -0.1245
-1 3 16 1.2419 0.2253
-1 3 17 1.6676 -0.0455
-1 3 18 -0.2059 -0.0414
-1 3 19 -0.1818 -0.0470
-1 3 20 -0.4347 -0.0353
-1 3 21 -1.7646 -0.0223
-1 3 22 -1.5489 0.1836
-1 4 1 41.5043 0.3049
-1 4 2 -53.3491 -0.2062
-1 4 3 4.0554 -0.0101
-1 4 4 -25.6448 -0.2169
-1 4 5 1.0579 -0.0520
-1 4 6 2.5766 0.0226
-1 4 7 1.2478 0.5785
-1 4 8 3.5970 0.3404
-1 4 9 -2.4531 0.1706
-1 4 10 -6.4413 -0.3105
-1 4 11 3.2456 0.1466
-1 4 12 -0.4611 0.0897
-1 4 13 4.8331 0.3638
-1 4 14 -0.3533 0.0547
-1 4 15 -2.0398 0.0236
-1 4 16 -0.8115 -0.2277
-1 4 17 -3.1441 0.1742
-1 4 18 -1.9262 0.2178
-1 4 19 0.8180 0.0619
-1 4 20 2.1810 -0.1243
-1 4 21 -1.8197 -0.0437
-1 4 22 0.8761 0.0486
-1 5 1 -25.8306 -0.2630
-1 5 2 -9.6296 -0.5870
-1 5 3 48.3795 0.1377
-1 5 4 -47.6310 -0.0338
-1 5 5 -1.6091 -0.1887
-1 5 6 -4.3316 -0.1015
-1 5 7 5.6103 -0.3611
-1 5 8 -0.7069 -0.3741
-1 5 9 4.0642 -0.1939
-1 5 10 -2.2073 -0.0663
-1 5 11 1.5679 -0.1167
-1 5 12 0.7106 0.0135
-1 5 13 0.8598 -0.1513
-1 5 14 2.3379 -0.2923
-1 5 15 0.7209 -0.1275
-1 5 16 4.0263 0.1278
-1 5 17 -0.0426 -0.0546
-1 5 18 -0.9777 -0.0434
-1 5 19 0.1977 -0.0223
-1 5 20 -0.9126 -0.0364
-1 5 21 -0.7826 -0.0402
-1 5 22 -1.2512 0.1116
-1 6 1 46.5440 0.1093
-1 6 2 -6.3164 -0.4531
-1 6 3 7.9126 -0.0455
-1 6 4 -25.1567 -0.2820
-1 6 5 -5.1183 0.0981
-1 6 6 -11.2878 0.0389
-1 6 7 3.3272 0.4341
-1 6 8 1.3616 0.1321
-1 6 9 1.2999 0.0090
-1 6 10 -0.1684 -0.2631
-1 6 11 2.2423 0.0584
-1 6 12 -2.2464 0.0538
-1 6 13 2.5333 0.2541
-1 6 14 -2.7226 0.0128
-1 6 15 -1.3023 -0.0253
-1 6 16 -0.5406 -0.1134
-1 6 17 -2.6709 0.0828
-1 6 18 0.3226 0.1291
-1 6 19 0.0376 0.0168
-1 6 20 2.1956 -0.0835
-1 6 21 -1.7326 -0.0521
-1 6 22 -1.0902 0.1002
-1 7 1 -8.1108 -0.2289
-1 7 2 -12.0650 -0.3948
-1 7 3 54.9188 0.0837
-1 7 4 -27.2318 -0.2076
-1 7 5 -3.5875 -0.2364
-1 7 6 -3.4536 -0.1224
-1 7 7 5.2583 -0.1918
-1 7 8 -10.8279 -0.1940
-1 7 9 2.1843 -0.0729
-1 7 10 -1.3292 -0.0109
-1 7 11 -0.2605 -0.1511
-1 7 12 6.4638 -0.0111
-1 7 13 1.0672 -0.1446
-1 7 14 1.3092 -0.2144
-1 7 15 2.5924 -0.0898
-1 7 16 1.5287 0.0467
-1 7 17 -0.5168 -0.0651
-1 7 18 -2.0537 -0.0406
-1 7 19 1.1942 -0.0030
-1 7 20 1.1877 -0.0720
-1 7 21 -0.7857 -0.0314
-1 7 22 -0.3915 0.0452
-1 8 1 37.6944 0.0917
-1 8 2 -1.2451 -0.3495
-1 8 3 14.1303 0.0024
-1 8 4 -27.1899 -0.2070
-1 8 5 -13.0355 0.0522
-1 8 6 -0.9160 -0.0867
-1 8 7 4.6980 0.1845
-1 8 8 0.1443 -0.1217
-1 8 9 5.8808 -0.0180
-1 8 10 -6.7956 -0.1419
-1 8 11 0.3496 0.0257
-1 8 12 -2.8838 0.0507
-1 8 13 -0.8032 0.0922
-1 8 14 2.1381 -0.0214
-1 8 15 0.6712 -0.0749
-1 8 16 0.3045 0.0041
-1 8 17 -1.5371 -0.0052
-1 8 18 -1.3420 0.0632
-1 8 19 -1.0405 -0.0421
-1 8 20 1.2118 -0.0562
-1 8 21 -0.6586 -0.0624
-1 8 22 -0.6612 0.0798
-1 9 1 14.7886 -0.1838
-1 9 2 -8.3461 -0.1788
-1 9 3 69.0794 0.1253
-1 9 4 -21.9896 -0.1101
-1 9 5 -9.3592 -0.1304
-1 9 6 -3.9772 0.0427
-1 9 7 -5.8325 -0.0774
-1 9 8 -5.7559 -0.1159
-1 9 9 4.8540 -0.0028
-1 9 10 0.3346 -0.0761
-1 9 11 3.3957 -0.0836
-1 9 12 3.3595 0.0008
-1 9 13 -1.8727 -0.0574
-1 9 14 -0.7089 -0.1216
-1 9 15 1.2297 -0.0342
-1 9 16 3.4070 -0.0343
-1 9 17 1.4844 -0.0498
-1 9 18 -1.8835 -0.0011
-1 9 19 2.0182 0.0132
-1 9 20 0.8746 -0.0584
-1 9 21 -1.6694 -0.0067
-1 9 22 0.2754 -0.0106
-1 10 1 -0.9026 0.0379
-1 10 2 1.2750 -0.2707
-1 10 3 35.3234 -0.0594
-1 10 4 -25.1352 -0.1854
-1 10 5 -1.2743 -0.0211
-1 10 6 2.5198 -0.0346
-1 10 7 -3.4925 0.0059
-1 10 8 -2.4536 -0.1186
-1 10 9 -0.9061 -0.0477
-1 10 10 -8.2453 -0.0564
-1 10 11 4.1458 -0.0433
-1 10 12 -1.6689 -0.0124
-1 10 13 0.5463 -0.0497
-1 10 14 3.1020 -0.0219
-1 10 15 -1.4868 -0.0770
-1 10 16 0.1538 0.0751
-1 10 17 -2.6005 -0.0492
-1 10 18 -1.2432 -0.0191
-1 10 19 -0.0599 -0.0942
-1 10 20 0.3730 -0.0152
-1 10 21 1.0989 -0.0763
-1 10 22 -0.6311 0.0580
-1 11 1 6.9336 0.0397
-1 11 2 -1.2274 0.1114
-1 11 3 52.5121 0.2337
-1 11 4 -19.5955 -0.0427
-1 11 5 2.5112 -0.0642
-1 11 6 -3.3687 0.0601
-1 11 7 -1.7852 -0.0579
-1 11 8 2.2935 0.0058
-1 11 9 -0.4005 0.0646
-1 11 10 1.1733 -0.0255
-1 11 11 0.4109 0.0284
-1 11 12 -1.1386 0.0216
-1 11 13 1.2396 0.0122
-1 11 14 -1.3210 -0.0498
-1 11 15 2.9444 -0.0053
-1 11 16 5.6698 -0.0766
-1 11 17 0.9002 0.0045
-1 11 18 -1.4611 0.0192
-1 11 19 -0.2566 0.0360
-1 11 20 0.2748 -0.0476
-1 11 21 -1.1154 -0.0224
-1 11 22 0.7621 -0.0427
-1 12 1 -16.7976 -0.0838
-1 12 2 9.7410 -0.1765
-1 12 3 36.1361 -0.0168
-1 12 4 -17.6978 -0.0110
-1 12 5 -3.7443 0.0852
-1 12 6 -6.5178 0.0491
-1 12 7 -1.7087 -0.1178
-1 12 8 -6.4368 -0.1257
-1 12 9 -0.5287 -0.1580
-1 12 10 -2.3966 0.0211
-1 12 11 1.6897 -0.0966
-1 12 12 -0.5095 -0.0139
-1 12 13 -2.2845 -0.1117
-1 12 14 -1.2249 0.0122
-1 12 15 -0.7864 -0.0708
-1 12 16 0.3559 0.1219
-1 12 17 -0.3906 -0.0594
-1 12 18 1.1847 -0.0715
-1 12 19 -0.1032 -0.0690
-1 12 20 -0.2494 0.0207
-1 12 21 0.5310 -0.0544
-1 12 22 -0.4105 0.0419
-1 13 1 -2.2273 0.1899
-1 13 2 3.7241 0.1990
-1 13 3 37.8560 0.1365
-1 13 4 2.4918 -0.0546
-1 13 5 9.7528 0.0088
-1 13 6 3.0610 0.0995
-1 13 7 -1.3410 0.1059
-1 13 8 -3.8841 0.1272
-1 13 9 -1.2655 0.1335
-1 13 10 0.1641 -0.0085
-1 13 11 0.5732 0.0556
-1 13 12 2.3053 0.0223
-1 13 13 2.8773 0.0513
-1 13 14 -1.6848 0.0128
-1 13 15 1.3876 -0.0018
-1 13 16 2.5241 -0.0671
-1 13 17 0.6349 0.0193
-1 13 18 -0.6969 0.0351
-1 13 19 -1.0677 0.0412
-1 13 20 1.0069 -0.0397
-1 13 21 -0.8848 -0.0135
-1 14 1 -17.8003 -0.1209
-1 14 2 -13.5497 -0.0022
-1 14 3 25.6167 0.0420
-1 14 4 -12.6292 0.1312
-1 14 5 -10.0015 0.0455
-1 14 6 3.3374 0.0449
-1 14 7 2.4714 -0.2117
-1 14 8 -6.3382 -0.0926
-1 14 9 1.3407 -0.1280
-1 14 10 -6.6814 0.1000
-1 14 11 -2.2766 -0.0724
-1 14 12 0.2315 -0.0171
-1 14 13 -4.0375 -0.1216
-1 14 14 0.2466 0.0191
-1 14 15 1.6092 -0.0324
-1 14 16 0.6009 0.1359
-1 14 17 1.3423 -0.0545
-1 14 18 0.4247 -0.0702
-1 14 19 -0.3962 -0.0469
-1 14 20 -0.3955 0.0362
-1 14 21 0.0662 -0.0353
-1 15 1 -2.9025 0.1759
-1 15 2 8.6626 0.1789
-1 15 3 35.5327 0.0410
-1 15 4 2.4331 0.0193
-1 15 5 5.9616 0.1152
-1 15 6 8.7338 0.1582
-1 15 7 -8.8904 0.1504
-1 15 8 -0.3204 0.1463
-1 15 9 3.4646 0.1029
-1 15 10 -0.3647 -0.0103
-1 15 11 3.9121 0.0809
-1 15 12 -0.0577 0.0477
-1 15 13 -0.0700 0.0842
-1 15 14 -2.1837 0.0344
-1 15 15 -2.1214 0.0063
-1 15 16 2.0145 -0.0604
-1 15 17 2.4234 0.0432
-1 15 18 0.5960 0.0600
-1 15 19 -0.4762 0.0334
-1 15 20 -0.3683 0.0082
-1 15 21 -0.8507 -0.0054
-1 16 1 -26.7323 -0.1342
-1 16 2 -26.2359 0.0656
-1 16 3 22.8828 -0.0233
-1 16 4 -8.5045 0.1468
-1 16 5 -0.4169 -0.0104
-1 16 6 8.0243 0.0817
-1 16 7 -2.1451 -0.1748
-1 16 8 -3.9636 0.0186
-1 16 9 -4.8432 -0.0835
-1 16 10 -6.9285 0.1037
-1 16 11 0.0267 -0.0629
-1 16 12 1.4080 -0.0196
-1 16 13 -0.9556 -0.0933
-1 16 14 0.1002 0.0313
-1 16 15 0.0370 0.0217
-1 16 16 -0.5893 0.0807
-1 16 17 -0.2045 -0.0208
-1 16 18 0.3907 -0.0744
-1 16 19 0.6973 -0.0138
-1 16 20 0.2529 0.0521
-1 16 21 0.3105 -0.0231
-1 17 1 -16.9487 0.1741
-1 17 2 11.2098 0.1345
-1 17 3 18.5771 -0.0342
-1 17 4 -6.7503 0.0186
-1 17 5 9.1800 0.1027
-1 17 6 11.9981 0.0872
-1 17 7 -3.6275 0.1065
-1 17 8 5.3867 0.1438
-1 17 9 1.1586 0.0706
-1 17 10 -0.3652 0.0318
-1 17 11 0.3965 0.0771
-1 17 12 -3.3715 0.0598
-1 17 13 0.7638 0.0519
-1 17 14 -0.7460 0.0451
-1 17 15 -1.1992 -0.0041
-1 17 16 2.3942 -0.0403
-1 17 17 2.0024 0.0692
-1 17 18 0.7768 0.0323
-1 17 19 -1.1652 0.0242
-1 17 20 -1.2870 0.0169
-1 17 21 0.2285 -0.0115
-1 18 1 -17.6136 -0.0985
-1 18 2 -15.7657 0.0774
-1 18 3 8.9599 -0.0434
-1 18 4 -5.0836 0.1667
-1 18 5 -0.4865 -0.0039
-1 18 6 1.1305 0.0643
-1 18 7 -1.0525 -0.1008
-1 18 8 -1.7458 0.0315
-1 18 9 -3.7643 -0.0470
-1 18 10 -0.2728 0.0592
-1 18 11 -0.7363 -0.0098
-1 18 12 1.1646 0.0076
-1 18 13 -1.7670 -0.0392
-1 18 14 -3.3711 0.0549
-1 18 15 -0.2555 0.0332
-1 18 16 -0.9313 0.0364
-1 18 17 -0.1511 0.0153
-1 18 18 1.5807 -0.0498
-1 18 19 0.7662 0.0447
-1 18 20 0.5731 0.0407
-1 18 21 -0.3900 -0.0036
-1 19 1 -21.7902 0.1357
-1 19 2 9.0451 0.0015
-1 19 3 8.3410 -0.1200
-1 19 4 0.5099 -0.0293
-1 19 5 6.3896 0.0429
-1 19 6 14.5816 0.0412
-1 19 7 0.0917 0.0703
-1 19 8 -0.7553 0.1006
-1 19 9 -0.1252 0.0210
-1 19 10 0.1744 0.0025
-1 19 11 -0.9579 0.0465
-1 19 12 0.3677 0.0179
-1 19 13 1.2860 0.0269
-1 19 14 0.1840 0.0310
-1 19 15 -1.0874 -0.0276
-1 19 16 -0.6627 -0.0116
-1 19 17 1.1069 0.0415
-1 19 18 0.4746 0.0031
-1 19 19 -0.6840 0.0072
-1 19 20 -0.6365 0.0130
-1 19 21 0.5308 0.0110
-1 20 1 -3.9020 -0.0167
-1 20 2 -16.8517 0.1108
-1 20 3 -5.2297 -0.0170
-1 20 4 -5.8802 0.1092
-1 20 5 -5.1698 -0.0248
-1 20 6 7.7560 -0.0070
-1 20 7 1.6365 -0.0247
-1 20 8 0.9661 0.0453
-1 20 9 0.2886 0.0089
-1 20 10 -1.4181 0.0117
-1 20 11 -3.0538 0.0424
-1 20 12 0.4479 0.0024
-1 20 13 -2.9188 0.0330
-1 20 14 -1.4558 0.0383
-1 20 15 1.3621 0.0529
-1 20 16 -0.4837 -0.0092
-1 20 17 -0.1386 0.0252
-1 20 18 0.1835 -0.0130
-1 20 19 0.4861 0.0464
-1 20 20 0.4107 0.0104
-1 20 21 -0.2679 -0.0134
-1 21 1 -12.2951 0.0346
-1 21 2 5.9226 -0.0906
-1 21 3 10.7759 -0.1288
-1 21 4 -2.6206 -0.0231
-1 21 5 -4.3849 0.0019
-1 21 6 13.5411 -0.0081
-1 21 7 -3.5178 -0.0069
-1 21 8 0.1884 0.0128
-1 21 9 2.7079 -0.0425
-1 21 10 1.6523 -0.0133
-1 21 11 1.3144 0.0134
-1 21 12 0.2490 -0.0175
-1 21 13 -1.9227 0.0080
-1 21 14 -0.4872 -0.0192
-1 21 15 -2.2429 -0.0086
-1 21 16 -1.0465 -0.0049
-1 21 17 1.6514 0.0402
-1 21 18 0.6573 -0.0105
-1 21 19 0.2570 -0.0041
-1 21 20 -1.0440 0.0154
-1 22 1 -6.0328 0.0641
-1 22 2 -11.2186 0.1127
-1 22 3 -3.5632 -0.0092
-1 22 4 -8.1811 0.0227
-1 22 5 -0.2560 -0.0031
-1 22 6 11.4727 -0.0467
-1 22 7 -2.9590 0.0679
-1 22 8 1.8439 0.0350
-1 22 9 -1.7634 0.0154
-1 22 10 -0.8766 -0.0462
-1 22 11 -0.2164 0.0361
-1 22 12 1.2532 0.0195
-1 22 13 -0.7161 0.0654
-1 22 14 0.2461 0.0160
-1 22 15 0.1176 0.0495
-1 22 16 -1.0587 -0.0802
-1 22 17 -1.7685 0.0358
-1 22 18 -0.6887 -0.0017
-1 22 19 0.9638 0.0521
-1 22 20 0.3335 -0.0113
-1 23 1 -10.2562 -0.0232
-1 23 2 3.7806 -0.1157
-1 23 3 4.4967 -0.0912
-1 23 4 -9.4136 0.0071
-1 23 5 -5.6962 -0.0436
-1 23 6 10.1144 -0.0539
-1 23 7 -0.4016 -0.0263
-1 23 8 4.4031 -0.0580
-1 23 9 0.4561 -0.0338
-1 23 10 1.6834 -0.0320
-1 23 11 -0.5314 -0.0255
-1 23 12 -1.5001 -0.0410
-1 23 13 -1.9349 -0.0353
-1 23 14 -0.0474 -0.0254
-1 23 15 -0.8026 0.0092
-1 23 16 0.3956 0.0017
-1 23 17 0.8162 0.0341
-1 23 18 0.4660 -0.0477
-1 23 19 -0.1281 -0.0160
-1 23 20 -0.9196 -0.0227
-1 24 1 -4.8542 0.1210
-1 24 2 4.4134 0.0516
-1 24 3 -2.8651 0.0203
-1 24 4 -9.6325 -0.0306
-1 24 5 -2.0336 0.0123
-1 24 6 5.2228 -0.0485
-1 24 7 -3.1692 0.1006
-1 24 8 1.2381 -0.0021
-1 24 9 -0.3403 0.0314
-1 24 10 4.5836 -0.0899
-1 24 11 0.8825 0.0526
-1 24 12 1.0192 0.0202
-1 24 13 -1.0150 0.0595
-1 24 14 -1.2545 0.0053
-1 24 15 -0.6461 0.0102
-1 24 16 -1.0950 -0.0847
-1 24 17 -1.7581 0.0443
-1 24 18 -0.1342 0.0266
-1 24 19 0.6413 0.0676
-1 24 20 0.2790 -0.0299
-1 25 1 -6.4733 -0.0502
-1 25 2 2.8577 -0.1079
-1 25 3 0.8515 -0.0175
-1 25 4 -3.0086 0.0331
-1 25 5 -5.2884 -0.0459
-1 25 6 6.5718 -0.0427
-1 25 7 0.5013 -0.0229
-1 25 8 -0.0074 -0.0907
-1 25 9 -1.1516 -0.0198
-1 25 10 0.9970 -0.0601
-1 25 11 -0.9718 -0.0270
-1 25 12 2.0376 -0.0681
-1 25 13 -0.4521 -0.0369
-1 25 14 0.0749 -0.0356
-1 25 15 -0.6260 0.0043
-1 25 16 -0.4744 0.0020
-1 25 17 -0.4463 -0.0076
-1 25 18 0.0111 -0.0477
-1 25 19 -0.1760 -0.0337
-1 25 20 -0.1326 -0.0263
-1 26 1 -1.9701 0.1077
-1 26 2 4.7111 -0.0190
-1 26 3 -2.4408 0.0398
-1 26 4 -9.8495 -0.0746
-1 26 5 -6.9763 0.0154
-1 26 6 6.6213 -0.0059
-1 26 7 -0.1798 0.0977
-1 26 8 0.5416 0.0069
-1 26 9 1.7314 0.0319
-1 26 10 3.3838 -0.0849
-1 26 11 -0.3966 0.0476
-1 26 12 0.1578 0.0001
-1 26 13 -1.3151 0.0659
-1 26 14 0.4427 -0.0141
-1 26 15 0.5300 -0.0005
-1 26 16 -0.3907 -0.0680
-1 26 17 -1.3229 0.0329
-1 26 18 -0.5259 0.0330
-1 26 19 0.0173 0.0437
-1 27 1 1.3676 -0.0740
-1 27 2 3.5486 -0.0549
-1 27 3 4.7516 0.0488
-1 27 4 -2.3136 0.0297
-1 27 5 -7.8787 -0.0201
-1 27 6 3.1493 -0.0370
-1 27 7 -3.9503 -0.0149
-1 27 8 -0.7109 -0.0725
-1 27 9 1.9253 -0.0005
-1 27 10 0.8238 -0.0240
-1 27 11 0.4707 -0.0321
-1 27 12 2.9903 -0.0543
-1 27 13 -1.3104 -0.0328
-1 27 14 -0.9959 -0.0464
-1 27 15 -1.9413 0.0238
-1 27 16 -0.2757 0.0010
-1 27 17 -0.4076 -0.0136
-1 27 18 -0.1392 -0.0189
-1 27 19 -0.1445 -0.0384
-1 28 1 -6.8741 0.0716
-1 28 2 2.1166 -0.0586
-1 28 3 5.0130 0.0226
-1 28 4 -7.9436 -0.0696
-1 28 5 -4.5113 0.0169
-1 28 6 6.6512 0.0354
-1 28 7 -2.2770 0.0722
-1 28 8 -0.7542 -0.0119
-1 28 9 -0.8481 0.0201
-1 28 10 1.2336 -0.0470
-1 28 11 1.8258 0.0243
-1 28 12 0.7240 0.0205
-1 28 13 0.9352 0.0370
-1 28 14 2.2840 -0.0214
-1 28 15 0.2004 -0.0206
-1 28 16 -0.3581 -0.0576
-1 28 17 -1.9030 0.0237
-1 28 18 -0.5780 0.0065
-1 28 19 -0.3729 0.0402
-1 29 1 0.1425 -0.0560
-1 29 2 5.0839 -0.0044
-1 29 3 3.4932 0.0839
-1 29 4 -5.5123 0.0119
-1 29 5 -3.7483 0.0016
-1 29 6 1.4325 -0.0050
-1 29 7 -3.7160 0.0094
-1 29 8 1.2222 -0.0300
-1 29 9 1.6862 0.0316
-1 29 10 -0.3669 -0.0051
-1 29 11 -1.6011 -0.0298
-1 29 12 1.2400 -0.0068
-1 29 13 -0.0888 -0.0268
-1 29 14 -0.8600 -0.0012
-1 29 15 -1.2345 0.0235
-1 29 16 1.0432 0.0117
-1 29 17 -0.2791 -0.0287
-1 29 18 -0.2786 -0.0029
-1 29 19 -0.8131 -0.0466
-1 30 1 -7.3933 0.0251
-1 30 2 4.5715 -0.0793
-1 30 3 7.1005 -0.0060
-1 30 4 -4.8338 -0.0458
-1 30 5 -3.6731 -0.0039
-1 30 6 0.7174 0.0514
-1 30 7 -2.3274 0.0201
-1 30 8 -0.9405 -0.0228
-1 30 9 -0.8113 0.0266
-1 30 10 2.3450 -0.0099
-1 30 11 2.8467 0.0225
-1 30 12 0.5447 0.0122
-1 30 13 1.0041 0.0018
-1 30 14 1.3121 -0.0067
-1 30 15 -0.0447 -0.0320
-1 30 16 -0.1598 0.0015
-1 30 17 -1.4125 0.0159
-1 30 18 -0.0376 -0.0070
-1 30 19 -0.8321 0.0309
-1 31 1 -2.2780 -0.0162
-1 31 2 5.8123 0.0354
-1 31 3 2.7293 0.0985
-1 31 4 -1.3316 -0.0076
-1 31 5 0.6268 0.0126
-1 31 6 1.0329 0.0314
-1 31 7 -3.4453 -0.0017
-1 31 8 -2.1415 0.0106
-1 31 9 0.1820 0.0293
-1 31 10 -0.8103 0.0107
-1 31 11 -2.6815 -0.0026
-1 31 12 2.1728 0.0263
-1 31 13 2.1855 -0.0010
-1 31 14 -0.3556 0.0168
-1 31 15 -0.7064 -0.0040
-1 31 16 0.9255 0.0177
-1 31 17 0.0384 -0.0489
-1 31 18 -0.4266 0.0259
-1 32 1 -3.7077 -0.0391
-1 32 2 0.1188 -0.0661
-1 32 3 4.3987 -0.0270
-1 32 4 -1.8695 -0.0173
-1 32 5 -3.5055 -0.0029
-1 32 6 0.9026 0.0488
-1 32 7 -0.0076 -0.0225
-1 32 8 -0.4631 -0.0197
-1 32 9 0.4736 0.0032
-1 32 10 -0.1148 0.0212
-1 32 11 0.7969 0.0072
-1 32 12 -0.0904 0.0041
-1 32 13 0.0809 0.0063
-1 32 14 1.5480 0.0085
-1 32 15 0.8973 -0.0095
-1 32 16 0.5942 0.0441
-1 32 17 -0.2977 -0.0022
-1 32 18 0.0515 -0.0382
-1 33 1 -0.9586 0.0143
-1 33 2 4.8115 0.0563
-1 33 3 5.8426 0.0636
-1 33 4 -0.5660 -0.0241
-1 33 5 0.3724 0.0017
-1 33 6 1.2535 0.0494
-1 33 7 -4.9898 -0.0076
-1 33 8 -2.5924 0.0407
-1 33 9 1.3543 0.0163
-1 33 10 0.0418 0.0259
-1 33 11 -1.3823 -0.0148
-1 33 12 1.4420 0.0438
-1 33 13 1.8240 0.0039
-1 33 14 -0.6229 0.0220
-1 33 15 -1.1670 -0.0065
-1 33 16 1.0299 0.0252
-1 33 17 0.9387 -0.0227
-1 33 18 -0.0816 0.0422
-1 34 1 -4.1593 -0.0709
-1 34 2 -3.5526 -0.0357
-1 34 3 4.4163 -0.0226
-1 34 4 -0.3518 0.0102
-1 34 5 0.9583 0.0029
-1 34 6 2.0810 0.0213
-1 34 7 -1.2003 -0.0611
-1 34 8 -0.8341 -0.0250
-1 34 9 -0.6309 -0.0076
-1 34 10 -2.2437 0.0379
-1 34 11 0.4123 -0.0024
-1 34 12 0.3019 0.0115
-1 34 13 0.6133 -0.0168
-1 34 14 1.5783 0.0127
-1 34 15 0.7535 -0.0082
-1 34 16 0.7208 0.0563
-1 35 1 -2.6408 0.0263
-1 35 2 3.2893 0.0467
-1 35 3 4.9692 0.0056
-1 35 4 -2.7070 -0.0271
-1 35 5 2.0556 0.0006
-1 35 6 2.2459 0.0590
-1 35 7 -2.8416 -0.0087
-1 35 8 -0.1976 0.0430
-1 35 9 0.5400 -0.0102
-1 35 10 -0.0242 0.0045
-1 35 11 -1.2145 -0.0177
-1 35 12 -0.7283 0.0517
-1 35 13 1.4273 0.0101
-1 35 14 -0.3853 0.0452
-1 35 15 -0.5485 -0.0199
-1 35 16 1.4271 0.0279
-1 35 17 1.7000 0.0013
-1 36 1 -3.6497 -0.0701
-1 36 2 -1.1191 -0.0100
-1 36 3 2.0777 -0.0080
-1 36 4 -0.5834 0.0147
-1 36 5 3.0738 0.0069
-1 36 6 0.0799 -0.0114
-1 36 7 -1.3398 -0.0675
-1 36 8 -0.7935 -0.0068
-1 36 9 -0.2179 -0.0086
-1 36 10 -0.8376 0.0190
-1 36 11 -0.2988 -0.0130
-1 36 12 0.0089 -0.0173
-1 36 13 0.0629 -0.0377
-1 36 14 -0.0564 0.0194
-1 36 15 -0.1141 -0.0098
-1 36 16 0.3999 0.0778
-1 36 17 0.5859 -0.0248
-1 37 1 -3.2821 0.0119
-1 37 2 1.6769 0.0309
-1 37 3 2.7431 -0.0535
-1 37 4 -0.3636 -0.0189
-1 37 5 2.8700 0.0052
-1 37 6 2.8701 0.0325
-1 37 7 -0.5864 -0.0068
-1 37 8 -0.7226 0.0345
-1 37 9 -0.6126 -0.0269
-1 37 10 -0.0722 0.0026
-1 37 11 -0.1424 0.0025
-1 37 12 -0.2170 0.0222
-1 37 13 1.2493 0.0128
-1 37 14 0.0395 0.0253
-1 37 15 -0.1686 -0.0446
-1 37 16 0.8483 0.0190
-1 38 1 -1.1112 -0.0383
-1 38 2 -1.6054 0.0115
-1 38 3 -1.2105 -0.0024
-1 38 4 -1.8163 0.0250
-1 38 5 2.2581 -0.0015
-1 38 6 1.3041 -0.0335
-1 38 7 0.0997 -0.0483
-1 38 8 -0.6260 -0.0081
-1 38 9 0.6028 -0.0212
-1 38 10 -0.8784 -0.0038
-1 38 11 -2.0454 -0.0192
-1 38 12 -0.9764 -0.0193
-1 38 13 -0.8367 -0.0161
-1 38 14 -0.3601 0.0147
-1 38 15 -0.8029 -0.0052
-1 38 16 0.4463 0.0659
-1 39 1 -0.6562 0.0003
-1 39 2 0.2114 0.0081
-1 39 3 2.9626 -0.0832
-1 39 4 0.0733 -0.0030
-1 39 5 0.8692 0.0058
-1 39 6 2.7241 0.0169
-1 39 7 -0.3173 0.0057
-1 39 8 -0.0424 0.0257
-1 39 9 0.7465 -0.0243
-1 39 10 0.3756 -0.0119
-1 39 11 1.9983 -0.0053
-1 39 12 0.1782 -0.0222
-1 39 13 0.1146 0.0022
-1 39 14 -0.3041 0.0100
-1 39 15 -0.6087 -0.0312
-1 39 16 0.1898 0.0051
-1 40 1 -1.9670 0.0057
-1 40 2 -2.5117 0.0210
-1 40 3 -0.8878 0.0030
-1 40 4 -3.4481 0.0205
-1 40 5 2.4357 -0.0253
-1 40 6 2.2263 -0.0413
-1 40 7 -0.5742 -0.0273
-1 40 8 -0.9226 0.0021
-1 40 9 -0.3576 -0.0066
-1 40 10 -0.9186 -0.0025
-1 40 11 -1.8448 -0.0071
-1 40 12 -1.4108 -0.0034
-1 40 13 -0.5056 -0.0173
-1 40 14 0.0869 -0.0061
-1 40 15 -1.5056 -0.0185
-1 41 1 -0.2825 -0.0038
-1 41 2 0.4178 -0.0121
-1 41 3 1.4804 -0.0630
-1 41 4 -1.5576 0.0047
-1 41 5 0.6453 0.0209
-1 41 6 2.0107 -0.0037
-1 41 7 0.8689 -0.0058
-1 41 8 1.2820 -0.0010
-1 41 9 1.4041 -0.0250
-1 41 10 0.4019 -0.0347
-1 41 11 2.5341 0.0089
-1 41 12 -0.0062 -0.0312
-1 41 13 -0.2279 0.0022
-1 41 14 -0.6392 0.0362
-1 41 15 -0.5663 -0.0218
-1 42 1 -2.7025 0.0363
-1 42 2 -0.1240 0.0397
-1 42 3 -1.0119 -0.0002
-1 42 4 -3.7906 0.0102
-1 42 5 1.0608 -0.0196
-1 42 6 0.4420 -0.0327
-1 42 7 -0.7399 0.0218
-1 42 8 -0.9520 0.0235
-1 42 9 -0.5423 -0.0003
-1 42 10 0.3431 -0.0176
-1 42 11 -1.3059 -0.0024
-1 42 12 -1.5187 -0.0148
-1 42 13 -0.6355 -0.0146
-1 42 14 0.2241 -0.0022
-1 43 1 -0.4296 -0.0087
-1 43 2 1.1839 -0.0230
-1 43 3 -0.2767 -0.0322
-1 43 4 -0.3197 0.0148
-1 43 5 0.4095 0.0166
-1 43 6 1.2172 -0.0374
-1 43 7 1.1068 -0.0070
-1 43 8 -0.0299 -0.0257
-1 43 9 1.7678 0.0100
-1 43 10 0.4308 -0.0262
-1 43 11 2.6436 0.0390
-1 43 12 0.9235 -0.0445
-1 43 13 0.0176 0.0018
-1 43 14 -0.3683 0.0446
-1 44 1 -1.1253 0.0529
-1 44 2 -0.0716 0.0485
-1 44 3 -1.4829 -0.0066
-1 44 4 -2.7950 0.0164
-1 44 5 -1.3774 -0.0141
-1 44 6 0.4774 -0.0065
-1 44 7 -0.5120 0.0439
-1 44 8 -0.6598 0.0116
-1 44 9 -0.2676 -0.0111
-1 44 10 -0.0391 -0.0351
-1 44 11 -1.0613 0.0216
-1 44 12 -1.4837 -0.0113
-1 44 13 -0.8485 0.0291
-1 45 1 0.7764 -0.0026
-1 45 2 1.3136 -0.0324
-1 45 3 0.8160 0.0098
-1 45 4 0.0484 0.0241
-1 45 5 -0.6352 0.0005
-1 45 6 0.7393 -0.0299
-1 45 7 -0.4282 0.0007
-1 45 8 -0.8809 -0.0298
-1 45 9 2.4007 0.0371
-1 45 10 0.5919 -0.0242
-1 45 11 2.8908 0.0225
-1 45 12 1.1204 -0.0597
-1 45 13 0.1540 0.0057
-1 46 1 -1.2802 0.0401
-1 46 2 -0.9095 0.0297
-1 46 3 -0.1384 -0.0003
-1 46 4 -1.8444 0.0001
-1 46 5 -1.3852 -0.0091
-1 46 6 0.7544 0.0227
-1 46 7 -1.3170 0.0307
-1 46 8 -0.1359 0.0139
-1 46 9 -0.8080 -0.0037
-1 46 10 -0.7235 -0.0264
-1 46 11 -0.3499 0.0436
-1 46 12 -1.2299 0.0036
-1 47 1 0.3227 -0.0041
-1 47 2 1.6910 -0.0291
-1 47 3 1.3392 0.0453
-1 47 4 -0.6853 0.0124
-1 47 5 -0.0997 0.0012
-1 47 6 0.0748 -0.0317
-1 47 7 -1.0462 -0.0010
-1 47 8 -1.0826 -0.0386
-1 47 9 1.6163 0.0318
-1 47 10 0.8091 -0.0185
-1 47 11 2.1116 0.0056
-1 47 12 0.8603 -0.0317
-1 48 1 -1.6535 0.0208
-1 48 2 0.2296 0.0059
-1 48 3 0.3223 0.0009
-1 48 4 -0.5347 -0.0113
-1 48 5 -0.7660 0.0099
-1 48 6 0.2153 0.0432
-1 48 7 -1.0622 0.0292
-1 48 8 0.1535 0.0028
-1 48 9 -0.7002 0.0080
-1 48 10 -0.8675 -0.0491
-1 48 11 -0.4160 0.0374
-1 49 1 -0.3314 -0.0088
-1 49 2 1.5301 -0.0155
-1 49 3 0.9089 0.0518
-1 49 4 0.3410 -0.0029
-1 49 5 0.2147 -0.0142
-1 49 6 -0.2440 -0.0328
-1 49 7 -1.1243 0.0037
-1 49 8 -1.7543 -0.0303
-1 49 9 0.7860 0.0437
-1 49 10 0.8797 -0.0032
-1 50 1 -0.7638 0.0068
-1 50 2 -0.1608 -0.0277
-1 50 3 0.3533 0.0032
-1 50 4 0.4032 0.0007
-1 50 5 -0.7116 0.0077
-1 50 6 1.1267 0.0596
-1 50 7 -0.3859 -0.0042
-1 50 8 0.1116 -0.0309
-1 50 9 0.0208 0.0006
-1 51 1 0.2755 -0.0022
-1 51 2 0.5104 -0.0012
-1 51 3 1.3710 0.0530
-1 51 4 0.6373 -0.0257
-1 51 5 0.0640 -0.0255
-1 51 6 -0.0439 0.0052
-1 51 7 -1.5434 0.0011
-1 51 8 -1.1091 0.0171
-1 51 9 0.3613 0.0296
-1 52 1 -0.8460 -0.0062
-1 52 2 -1.3966 -0.0477
-1 52 3 1.2751 0.0141
-1 52 4 -0.1111 0.0068
-1 52 5 -0.0002 0.0059
-1 52 6 1.8389 0.0465
-1 52 7 -0.0548 -0.0433
-1 52 8 0.2560 -0.0413
-1 53 1 0.2933 0.0040
-1 53 2 0.0604 0.0128
-1 53 3 1.1373 0.0444
-1 53 4 -0.0867 -0.0431
-1 53 5 0.6924 -0.0111
-1 53 6 -0.4222 0.0347
-1 54 1 -1.1115 -0.0069
-1 54 2 -1.5778 -0.0464
-1 54 3 1.4405 0.0115
-1 54 4 -0.7215 0.0214
-1 54 5 0.3898 0.0066
-1 55 1 0.2434 0.0177
-1 55 2 0.2531 0.0230
-1 55 3 0.1860 0.0290
0 0 2 -9.1790 0.0646
0 0 4 10.1923 -0.3422
0 0 6 7.6902 -0.5275
0 0 8 14.9141 0.2078
0 0 10 3.2536 -0.5812
0 0 12 2.3577 -0.0398
0 0 14 5.9250 0.2837
0 0 16 0.8269 -0.3474
0 0 18 -0.7326 0.4026
0 0 20 -2.4574 -0.0618
0 1 1 -34.0715 -0.2544
0 1 2 25.3391 -0.1694
0 1 3 -24.5870 -0.0374
0 1 4 -0.9536 0.5724
0 1 5 -26.5539 0.1493
0 1 6 -7.5892 0.3566
0 1 7 -25.9343 0.1794
0 1 8 -0.5888 0.1356
0 1 9 -8.7486 0.1472
0 1 10 2.3153 0.1101
0 1 11 -1.8914 0.1397
0 1 12 -0.7633 0.1477
0 1 13 4.9394 0.0130
0 1 14 -1.5232 -0.2176
0 1 15 -2.6990 0.0071
0 1 16 0.8163 0.0973
0 1 17 -0.0309 0.0234
0 1 18 1.4370 -0.1170
0 1 19 -0.2021 -0.0652
0 1 20 0.4739 -0.1773
0 1 21 -0.0998 0.0040
0 2 1 13.1736 0.8471
0 2 2 -9.7966 0.0821
0 2 3 5.8795 -0.5677
0 2 4 28.6267 -0.2976
0 2 5 -1.5610 -0.6866
0 2 6 8.1403 -0.3934
0 2 7 8.3061 -0.1155
0 2 8 5.4114 0.2731
0 2 9 -5.6861 -0.5104
0 2 10 2.8084 -0.3911
0 2 11 -5.6365 -0.2901
0 2 12 6.9449 0.0352
0 2 13 1.9907 -0.0864
0 2 14 4.8393 0.2192
0 2 15 2.1741 -0.4699
0 2 16 -1.9236 -0.3334
0 2 17 -1.0343 0.0053
0 2 18 -1.0724 0.2897
0 2 19 -0.1410 -0.0338
0 2 20 -0.5115 -0.1171
0 2 21 -0.0948 -0.0643
0 2 22 -1.8202 -0.0795
0 3 1 -27.5995 -0.2466
0 3 2 35.8629 0.0011
0 3 3 -20.6881 0.1729
0 3 4 -4.3359 0.5598
0 3 5 -37.3907 0.1541
0 3 6 0.4035 0.2486
0 3 7 -16.3457 0.1874
0 3 8 0.3525 0.0499
0 3 9 0.2288 0.1684
0 3 10 -4.7401 0.1317
0 3 11 -5.5044 0.1408
0 3 12 -1.4058 0.1650
0 3 13 -0.0945 0.0753
0 3 14 2.2052 -0.1495
0 3 15 0.2427 0.0376
0 3 16 2.0753 0.1299
0 3 17 1.5674 0.0120
0 3 18 0.1710 -0.0755
0 3 19 -1.3073 -0.0535
0 3 20 0.7380 -0.1374
0 3 21 0.3093 -0.0319
0 3 22 -0.9536 0.0933
0 4 0 112.5137 0.6827
0 4 1 38.6980 0.7457
0 4 3 33.3148 -0.4233
0 4 4 32.3325 -0.0633
0 4 5 -15.6408 -0.5093
0 4 6 4.7582 -0.0908
0 4 7 -2.4938 -0.0252
0 4 8 6.2680 0.2242
0 4 9 -2.0093 -0.4081
0 4 10 2.6384 -0.2900
0 4 11 -2.1469 -0.2374
0 4 12 4.9823 0.0679
0 4 13 -2.1034 -0.0530
0 4 14 2.8926 0.1212
0 4 15 -0.0501 -0.3638
0 4 16 -0.7879 -0.2614
0 4 17 1.4722 0.0359
0 4 18 -1.3869 0.2042
0 4 19 1.5039 0.0117
0 4 20 0.6389 -0.1361
0 4 21 -1.0117 -0.0279
0 4 22 -1.7108 -0.0633
0 5 1 -53.2837 -0.2840
0 5 2 28.3308 0.0922
0 5 3 14.7050 0.2098
0 5 4 -3.7176 0.4080
0 5 5 -21.2816 0.0351
0 5 6 8.9621 0.2162
0 5 7 -18.1518 0.1753
0 5 8 1.0084 0.0873
0 5 9 -3.6439 0.2298
0 5 10 -10.0630 0.1204
0 5 11 -0.3973 0.1562
0 5 12 -0.7283 0.1484
0 5 13 -0.0895 0.1034
0 5 14 4.8194 -0.0724
0 5 15 -2.3133 0.0467
0 5 16 2.5454 0.1192
0 5 17 -0.5107 -0.0245
0 5 18 -1.6127 -0.0316
0 5 19 -0.1475 -0.0493
0 5 20 0.3743 -0.0841
0 5 21 2.6637 -0.0203
0 5 22 -0.5085 0.0893
0 6 0 83.2944 0.7928
0 6 1 24.7023 0.6443
0 6 2 -8.8806 0.1052
0 6 3 32.1825 -0.2053
0 6 4 15.9463 0.1421
0 6 5 -9.3021 -0.3520
0 6 6 -0.3381 0.1197
0 6 7 0.0047 -0.0767
0 6 8 17.3363 0.1656
0 6 9 -6.4517 -0.2986
0 6 10 2.5658 -0.1399
0 6 11 -4.1910 -0.0931
0 6 12 -2.5673 0.0720
0 6 13 -0.0850 0.0392
0 6 14 1.4685 0.0296
0 6 15 1.2502 -0.1794
0 6 16 3.8639 -0.1505
0 6 17 1.0985 0.0915
0 6 18 -1.5160 0.1045
0 6 19 0.1749 0.0344
0 6 20 0.3087 -0.1465
0 6 21 -0.4415 -0.0013
0 6 22 -1.7938 -0.0512
0 7 1 -62.5107 -0.3035
0 7 2 37.0726 0.0944
0 7 3 37.0735 0.2742
0 7 4 4.0629 0.2538
0 7 5 -12.5955 0.0703
0 7 6 -6.8494 0.2373
0 7 7 -11.9875 0.1544
0 7 8 -1.5434 0.1352
0 7 9 -3.0815 0.1199
0 7 10 -1.2284 0.0949
0 7 11 0.3835 0.0758
0 7 12 0.4152 0.1334
0 7 13 -2.9319 0.0882
0 7 14 -0.8748 -0.0064
0 7 15 -2.6147 0.0430
0 7 16 2.8839 0.1065
0 7 17 -0.1421 -0.0116
0 7 18 0.2022 0.0485
0 7 19 -0.0349 -0.0101
0 7 20 -0.2591 -0.0212
0 7 21 3.1185 -0.0059
0 7 22 -0.7391 0.0587
0 8 0 25.9719 0.6736
0 8 1 -4.6750 0.4082
0 8 2 -14.1235 0.0067
0 8 3 22.7012 -0.1235
0 8 4 27.2154 0.1285
0 8 5 1.4502 -0.1835
0 8 6 2.0124 0.1790
0 8 7 3.9296 0.0175
0 8 8 8.1442 0.1284
0 8 9 -9.3533 -0.1051
0 8 10 0.6037 0.0263
0 8 11 -5.0272 0.0095
0 8 12 0.5962 0.0533
0 8 13 2.3536 0.0868
0 8 14 -0.1258 -0.0496
0 8 15 1.4058 -0.0412
0 8 16 2.0778 -0.0611
0 8 17 0.3367 0.0958
0 8 18 -1.2698 0.0101
0 8 19 -0.8133 0.0512
0 8 20 1.7948 -0.0932
0 8 21 0.1937 0.0217
0 8 22 -2.0092 -0.0082
0 9 1 -46.4255 -0.2042
0 9 2 7.0793 0.1323
0 9 3 35.4014 0.3109
0 9 4 8.9656 0.0959
0 9 5 -16.2570 0.0335
0 9 6 -3.1011 0.1244
0 9 7 1.0042 0.0809
0 9 8 -1.4918 0.0535
0 9 9 3.0058 0.0474
0 9 10 -2.7849 0.0603
0 9 11 -3.1889 0.0234
0 9 12 1.6344 0.1392
0 9 13 -6.8004 0.0605
0 9 14 -0.7808 0.0494
0 9 15 0.1394 0.0426
0 9 16 2.7367 0.0935
0 9 17 1.9254 -0.0004
0 9 18 -1.1597 0.0897
0 9 19 -1.1036 0.0009
0 9 20 -1.1485 -0.0004
0 9 21 2.0552 -0.0157
0 9 22 0.4951 0.0523
0 10 0 3.3979 0.4145
0 10 1 -14.3793 0.0613
0 10 2 -21.4085 -0.0683
0 10 3 32.5302 -0.0638
0 10 4 22.3359 0.1295
0 10 5 -3.1812 0.0247
0 10 6 7.2233 0.2215
0 10 7 -6.7018 0.1142
0 10 8 5.0694 0.0184
0 10 9 -2.2113 0.0677
0 10 10 -1.5750 0.0500
0 10 11 1.5942 0.1001
0 10 12 -0.0586 -0.0034
0 10 13 -1.0914 0.1083
0 10 14 -1.2866 -0.1039
0 10 15 -2.3572 0.0603
0 10 16 1.9804 0.0217
0 10 17 2.6030 0.1052
0 10 18 -0.0534 -0.0233
0 10 19 0.8036 0.0841
0 10 20 0.9784 -0.0274
0 10 21 -0.2848 0.0255
0 10 22 -2.5659 0.0233
0 11 1 -45.6660 -0.1537
0 11 2 -26.3861 0.0908
0 11 3 41.0747 0.1602
0 11 4 8.4771 -0.0887
0 11 5 0.7471 -0.0840
0 11 6 3.6675 0.0588
0 11 7 -0.2187 0.0089
0 11 8 1.2536 0.0370
0 11 9 -3.5957 0.0104
0 11 10 -5.2075 -0.0028
0 11 11 0.6936 -0.0064
0 11 12 2.3812 0.0791
0 11 13 -3.3944 0.0325
0 11 14 -0.5652 0.0345
0 11 15 -2.1601 0.0201
0 11 16 1.2563 0.0200
0 11 17 0.2272 -0.0105
0 11 18 -1.8972 0.0817
0 11 19 -0.0534 0.0251
0 11 20 -1.0953 0.0016
0 11 21 2.0100 0.0093
0 11 22 0.7369 0.0385
0 12 0 21.7573 0.1610
0 12 1 -34.4136 -0.1517
0 12 2 -27.2735 -0.0590
0 12 3 22.5024 0.0050
0 12 4 -2.5230 0.0694
0 12 5 2.1641 0.1277
0 12 6 10.4040 0.1324
0 12 7 -2.1585 0.0824
0 12 8 11.3807 -0.0534
0 12 9 -1.8185 0.1573
0 12 10 -2.0716 0.0882
0 12 11 1.3586 0.1658
0 12 12 -4.5875 -0.0368
0 12 13 0.4916 0.1101
0 12 14 -0.4426 -0.1085
0 12 15 -1.8665 0.1257
0 12 16 3.6959 0.0703
0 12 17 1.8224 0.0816
0 12 18 0.7152 -0.0552
0 12 19 0.4538 0.0687
0 12 20 -0.8934 0.0030
0 12 21 -0.0278 0.0399
0 13 1 -31.7751 -0.0749
0 13 2 -21.0794 0.0268
0 13 3 31.4618 0.0076
0 13 4 5.0827 -0.1608
0 13 5 8.7188 -0.1017
0 13 6 -9.6191 0.0094
0 13 7 0.5603 -0.0409
0 13 8 1.9970 -0.0260
0 13 9 -5.6904 -0.0787
0 13 10 2.2646 -0.0674
0 13 11 1.2570 -0.0511
0 13 12 1.5911 0.0255
0 13 13 -1.9392 0.0015
0 13 14 -5.7341 0.0061
0 13 15 -3.0282 -0.0073
0 13 16 0.3716 -0.0291
0 13 17 0.0198 0.0039
0 13 18 1.0182 0.0835
0 13 19 0.2943 0.0353
0 13 20 -0.2592 -0.0021
0 13 21 0.7883 0.0051
0 14 0 20.5336 -0.0874
0 14 1 -45.1890 -0.2309
0 14 2 -31.1795 -0.1040
0 14 3 8.3724 0.0277
0 14 4 -0.4273 -0.0471
0 14 5 6.4831 0.1438
0 14 6 14.2457 0.0254
0 14 7 7.7404 0.0847
0 14 8 2.2408 -0.0758
0 14 9 -1.7986 0.2024
0 14 10 -2.1167 0.0825
0 14 11 0.4363 0.1469
0 14 12 0.0330 -0.0592
0 14 13 3.0760 0.0604
0 14 14 0.4599 -0.0834
0 14 15 -1.1740 0.1012
0 14 16 -0.4050 0.0619
0 14 17 -0.3724 0.0121
0 14 18 0.6148 -0.0629
0 14 19 0.3420 0.0359
0 14 20 -0.0522 0.0620
0 14 21 -0.2614 0.0308
0 15 1 -5.1216 0.0261
0 15 2 -25.0314 -0.0031
0 15 3 9.2216 -0.0848
0 15 4 -3.8227 -0.1848
0 15 5 -0.0175 -0.1082
0 15 6 -6.4130 -0.0672
0 15 7 5.0675 -0.0870
0 15 8 2.8724 -0.1037
0 15 9 0.1341 -0.0861
0 15 10 -0.0667 -0.1059
0 15 11 -2.0070 -0.0319
0 15 12 -0.0247 -0.0213
0 15 13 -2.2331 -0.0032
0 15 14 -4.3434 -0.0100
0 15 15 -0.4017 -0.0192
0 15 16 0.4950 -0.0469
0 15 17 0.8088 0.0024
0 15 18 0.6713 0.0427
0 15 19 -0.3580 -0.0005
0 15 20 0.2384 -0.0100
0 15 21 -0.1822 -0.0340
0 16 0 27.6727 -0.2035
0 16 1 -26.3865 -0.2204
0 16 2 -29.3505 -0.0834
0 16 3 14.0795 0.0612
0 16 4 -2.0083 -0.0931
0 16 5 -3.8229 0.1261
0 16 6 14.5177 -0.0298
0 16 7 4.3459 0.0311
0 16 8 -0.7469 -0.0812
0 16 9 4.4354 0.1428
0 16 10 -1.4203 0.0243
0 16 11 5.2497 0.1015
0 16 12 1.1112 -0.0778
0 16 13 0.5181 0.0241
0 16 14 0.2652 -0.0594
0 16 15 -2.6179 0.0586
0 16 16 -2.2044 0.0431
0 16 17 -0.0475 -0.0206
0 16 18 0.6285 -0.0391
0 16 19 1.4929 0.0245
0 16 20 -0.3560 0.0669
0 16 21 -1.2299 -0.0172
0 17 1 -2.6171 0.0378
0 17 2 -26.3160 0.0078
0 17 3 7.1633 -0.1517
0 17 4 -13.6736 -0.1687
0 17 5 2.8806 -0.0485
0 17 6 2.2052 -0.0845
0 17 7 -1.4841 -0.0785
0 17 8 3.3312 -0.0931
0 17 9 -2.3284 -0.0846
0 17 10 -3.6391 -0.1045
0 17 11 0.7137 -0.0290
0 17 12 -0.8161 -0.0593
0 17 13 1.7487 0.0007
0 17 14 -1.7227 -0.0360
0 17 15 -1.0864 -0.0258
0 17 16 0.0148 -0.0700
0 17 17 -1.1374 -0.0152
0 17 18 -0.3421 -0.0010
0 17 19 0.4617 -0.0065
0 17 20 0.7487 -0.0199
0 17 21 0.6331 -0.0260
0 18 0 44.4148 -0.2422
0 18 1 -14.8211 -0.1199
0 18 2 -21.6134 0.0046
0 18 3 9.1324 0.0293
0 18 4 -14.8894 -0.0770
0 18 5 -4.9463 0.0497
0 18 6 9.6823 -0.0872
0 18 7 7.3520 -0.0150
0 18 8 6.2517 -0.0390
0 18 9 3.6428 0.0525
0 18 10 -0.4589 0.0160
0 18 11 4.7097 0.0248
0 18 12 -1.9747 -0.0514
0 18 13 1.0273 -0.0156
0 18 14 0.9151 -0.0191
0 18 15 -0.1286 0.0212
0 18 16 -0.3650 0.0141
0 18 17 -1.0326 -0.0466
0 18 18 0.0488 -0.0213
0 18 19 0.2767 -0.0105
0 18 20 -1.2432 0.0202
0 18 21 -1.1080 -0.0309
0 19 1 -2.3614 0.0816
0 19 2 -3.4800 0.0238
0 19 3 7.7384 -0.1376
0 19 4 -18.0506 -0.0654
0 19 5 0.1217 0.0307
0 19 6 -4.6538 -0.0670
0 19 7 -4.8190 -0.0419
0 19 8 0.9770 -0.0897
0 19 9 -2.5167 -0.0649
0 19 10 1.7731 -0.0691
0 19 11 1.5879 -0.0300
0 19 12 -1.7350 -0.0343
0 19 13 2.4087 -0.0167
0 19 14 -4.0929 -0.0211
0 19 15 -1.1812 -0.0254
0 19 16 0.1710 -0.0472
0 19 17 -0.9189 -0.0080
0 19 18 0.9326 0.0054
0 19 19 0.5642 -0.0201
0 19 20 1.1653 -0.0194
0 19 21 0.3677 -0.0321
0 20 0 31.3624 -0.2459
0 20 1 -9.0799 0.0145
0 20 2 -11.9476 0.0474
0 20 3 1.5006 -0.0144
0 20 4 -7.0476 -0.0172
0 20 5 -1.8357 -0.0370
0 20 6 5.3544 -0.0677
0 20 7 10.7283 -0.0155
0 20 8 2.1337 0.0091
0 20 9 0.7590 -0.0165
0 20 10 -0.6814 -0.0288
0 20 11 3.2867 -0.0414
0 20 12 1.8034 -0.0289
0 20 13 2.6902 -0.0522
0 20 14 1.1129 0.0220
0 20 15 1.8992 -0.0424
0 20 16 -1.6004 -0.0253
0 20 17 -2.2386 -0.0611
0 20 18 -1.0703 0.0089
0 20 19 -0.5260 -0.0319
0 20 20 -0.3656 0.0199
0 21 1 3.7916 0.0954
0 21 2 3.0866 -0.0140
0 21 3 3.5042 -0.0491
0 21 4 -17.7019 0.0188
0 21 5 -11.9902 0.0720
0 21 6 -1.7884 -0.0045
0 21 7 -1.4177 -0.0131
0 21 8 -0.7659 -0.0229
0 21 9 1.3862 0.0003
0 21 10 0.8740 -0.0086
0 21 11 -0.8898 0.0061
0 21 12 -2.9203 -0.0118
0 21 13 0.6955 -0.0120
0 21 14 -2.8226 0.0114
0 21 15 1.2620 -0.0094
0 21 16 1.1715 -0.0040
0 21 17 0.8124 -0.0041
0 21 18 -0.0580 -0.0099
0 21 19 -0.0876 -0.0341
0 21 20 0.7321 -0.0148
0 22 0 17.4182 -0.1286
0 22 1 3.6868 0.0781
0 22 2 -2.6666 0.0840
0 22 3 8.0829 -0.0413
0 22 4 -1.5739 -0.0004
0 22 5 -6.9659 -0.0790
0 22 6 1.9574 -0.0434
0 22 7 2.7004 -0.0387
0 22 8 0.3386 0.0587
0 22 9 3.1226 -0.0908
0 22 10 -0.6822 -0.0432
0 22 11 5.4552 -0.0605
0 22 12 3.4715 -0.0142
0 22 13 0.4082 -0.0413
0 22 14 -0.5054 0.0272
0 22 15 0.9281 -0.0731
0 22 16 -1.3861 -0.0347
0 22 17 -0.8896 -0.0289
0 22 18 -1.3683 0.0470
0 22 19 0.5620 -0.0049
0 22 20 -0.6257 -0.0093
0 23 1 -3.4656 0.0416
0 23 2 -0.6544 -0.0120
0 23 3 10.7923 0.0316
0 23 4 -12.9407 0.0892
0 23 5 -11.5906 0.1146
0 23 6 4.5898 0.0414
0 23 7 -4.0268 0.0285
0 23 8 -1.2981 0.0535
0 23 9 -1.9960 0.0162
0 23 10 -2.2027 0.0642
0 23 11 1.1179 -0.0005
0 23 12 -2.3285 0.0225
0 23 13 2.2299 0.0006
0 23 14 -0.7215 0.0202
0 23 15 0.9315 0.0109
0 23 16 0.8657 0.0080
0 23 17 0.1019 -0.0173
0 23 18 -1.2470 -0.0218
0 23 19 0.1944 -0.0031
0 23 20 0.0989 -0.0197
0 24 0 15.8785 -0.0292
0 24 1 3.2414 0.0649
0 24 2 3.5748 0.0815
0 24 3 8.4886 -0.1088
0 24 4 -7.3883 -0.0014
0 24 5 -5.7080 -0.0850
0 24 6 -0.1627 -0.0329
0 24 7 -0.3140 -0.0037
0 24 8 4.8593 0.0831
0 24 9 1.8353 -0.0980
0 24 10 -0.6490 -0.0128
0 24 11 2.9539 -0.0712
0 24 12 0.9724 0.0261
0 24 13 0.2057 -0.0322
0 24 14 -1.0830 0.0342
0 24 15 2.0661 -0.0594
0 24 16 0.9314 -0.0254
0 24 17 -0.0708 0.0018
0 24 18 -1.3456 0.0720
0 24 19 0.4132 0.0006
0 24 20 -1.1136 -0.0505
0 25 1 -8.1798 0.0272
0 25 2 6.0458 -0.0055
0 25 3 15.0907 0.0526
0 25 4 -5.5511 0.1354
0 25 5 -9.2836 0.0640
0 25 6 -0.8023 0.0361
0 25 7 -5.3793 0.0454
0 25 8 -1.4936 0.0550
0 25 9 -3.7008 0.0342
0 25 10 0.4333 0.0975
0 25 11 2.8140 -0.0009
0 25 12 -1.4204 0.0662
0 25 13 1.5762 -0.0093
0 25 14 -2.4211 0.0296
0 25 15 -0.0273 0.0221
0 25 16 0.1964 0.0097
0 25 17 0.1669 -0.0087
0 25 18 -0.4669 -0.0042
0 25 19 0.2158 0.0199
0 25 20 -0.2389 -0.0004
0 26 0 5.1509 0.0399
0 26 1 -4.3079 0.0593
0 26 2 5.3727 0.0231
0 26 3 5.7026 -0.1033
0 26 4 -2.4093 0.0129
0 26 5 -0.9427 -0.0734
0 26 6 0.4948 0.0156
0 26 7 0.1526 0.0192
0 26 8 1.2255 0.0564
0 26 9 -1.4749 -0.0646
0 26 10 -0.7592 -0.0219
0 26 11 -0.0456 -0.0461
0 26 12 2.0929 0.0404
0 26 13 2.2436 -0.0180
0 26 14 -0.5383 0.0436
0 26 15 2.6974 -0.0484
0 26 16 0.2836 -0.0175
0 26 17 -0.2221 0.0187
0 26 18 -1.6305 0.0622
0 26 19 0.2446 -0.0033
0 27 1 -4.2800 -0.0190
0 27 2 3.6892 -0.0382
0 27 3 9.7920 0.0492
0 27 4 0.4075 0.0960
0 27 5 -10.1851 -0.0123
0 27 6 -0.6585 0.0309
0 27 7 -2.0246 0.0277
0 27 8 -0.4014 0.0609
0 27 9 -1.0276 0.0380
0 27 10 -1.1209 0.0858
0 27 11 0.9400 0.0192
0 27 12 -1.3481 0.0554
0 27 13 -0.5689 0.0015
0 27 14 -1.7240 0.0230
0 27 15 1.1343 0.0300
0 27 16 0.6469 0.0145
0 27 17 1.0679 0.0067
0 27 18 -0.7713 -0.0120
0 27 19 0.0065 0.0364
0 28 0 -0.1491 0.1310
0 28 1 -4.0838 0.0414
0 28 2 3.9841 -0.0233
0 28 3 9.9405 -0.0518
0 28 4 1.2878 -0.0138
0 28 5 -2.8096 -0.0420
0 28 6 1.7718 0.0287
0 28 7 -3.7373 0.0049
0 28 8 -1.5312 0.0161
0 28 9 -0.5853 -0.0472
0 28 10 0.4852 -0.0089
0 28 11 0.8461 -0.0177
0 28 12 1.3800 0.0284
0 28 13 1.6328 0.0125
0 28 14 -0.8619 0.0202
0 28 15 0.9357 -0.0248
0 28 16 -0.3261 0.0063
0 28 17 0.3756 0.0276
0 28 18 -0.9620 0.0379
0 28 19 0.9967 0.0145
0 29 1 -5.8695 -0.0775
0 29 2 -2.9984 -0.0149
0 29 3 8.5066 0.0365
0 29 4 3.7256 0.0308
0 29 5 -3.5224 -0.0422
0 29 6 3.4867 -0.0007
0 29 7 -2.8720 0.0128
0 29 8 -0.0218 0.0346
0 29 9 -1.7527 0.0063
0 29 10 -4.0906 0.0493
0 29 11 0.9444 0.0060
0 29 12 0.0211 0.0326
0 29 13 0.4093 0.0114
0 29 14 0.0841 -0.0144
0 29 15 1.3365 0.0319
0 29 16 0.6027 -0.0030
0 29 17 0.1452 -0.0054
0 29 18 -1.1554 -0.0194
0 29 19 0.0747 0.0358
0 30 0 5.5047 0.1423
0 30 1 -5.6516 0.0040
0 30 2 0.7837 -0.0491
0 30 3 8.9693 -0.0248
0 30 4 -2.8306 -0.0141
0 30 5 -2.1445 -0.0008
0 30 6 3.1932 0.0240
0 30 7 -2.9710 0.0153
0 30 8 1.1625 -0.0330
0 30 9 -0.9128 -0.0145
0 30 10 0.9158 0.0109
0 30 11 -0.1244 -0.0115
0 30 12 -2.6508 0.0211
0 30 13 0.9830 0.0211
0 30 14 -0.3095 -0.0005
0 30 15 0.9728 0.0199
0 30 16 0.4646 0.0299
0 30 17 0.8351 0.0308
0 30 18 0.2631 0.0139
0 31 1 -6.6873 -0.0758
0 31 2 0.0308 0.0118
0 31 3 6.6952 0.0066
0 31 4 3.7257 -0.0321
0 31 5 2.2719 -0.0719
0 31 6 1.1248 -0.0252
0 31 7 -3.7515 0.0015
0 31 8 -0.3399 -0.0199
0 31 9 -1.0400 -0.0049
0 31 10 -1.6235 -0.0183
0 31 11 1.3377 -0.0036
0 31 12 1.1210 0.0061
0 31 13 0.4278 -0.0053
0 31 14 -0.9801 -0.0485
0 31 15 0.6035 0.0120
0 31 16 0.1034 -0.0327
0 31 17 -0.1269 0.0021
0 31 18 -0.2200 -0.0062
0 32 0 4.9861 0.1048
0 32 1 -7.9384 -0.0158
0 32 2 -2.1928 -0.0501
0 32 3 3.9606 0.0214
0 32 4 -1.0208 0.0143
0 32 5 0.9878 0.0293
0 32 6 4.3977 0.0272
0 32 7 0.0209 0.0117
0 32 8 -0.3272 -0.0557
0 32 9 -2.7896 0.0159
0 32 10 -0.1199 0.0114
0 32 11 -0.7786 0.0032
0 32 12 -3.1964 -0.0092
0 32 13 1.5672 0.0217
0 32 14 1.1396 -0.0099
0 32 15 1.2210 0.0366
0 32 16 -0.4701 0.0350
0 32 17 0.5886 0.0204
0 32 18 0.5655 -0.0477
0 33 1 -2.8756 -0.0558
0 33 2 0.6586 0.0086
0 33 3 1.0648 -0.0098
0 33 4 1.0031 -0.0826
0 33 5 2.4280 -0.0634
0 33 6 1.9267 -0.0206
0 33 7 -0.7370 -0.0033
0 33 8 0.1391 -0.0505
0 33 9 1.6543 -0.0089
0 33 10 -0.3539 -0.0609
0 33 11 -0.4857 0.0024
0 33 12 0.2545 -0.0242
0 33 13 -0.7004 -0.0052
0 33 14 -1.0061 -0.0688
0 33 15 0.7853 -0.0135
0 33 16 0.6082 -0.0268
0 33 17 0.5558 0.0250
0 33 18 0.3241 0.0074
0 34 0 3.2202 0.0637
0 34 1 -4.0430 -0.0392
0 34 2 -3.4760 -0.0252
0 34 3 2.7626 0.0519
0 34 4 0.5068 0.0230
0 34 5 -0.3991 0.0482
0 34 6 3.8210 0.0206
0 34 7 -0.7822 0.0052
0 34 8 -1.4633 -0.0452
0 34 9 -1.3449 0.0216
0 34 10 -0.3784 0.0112
0 34 11 1.1158 0.0005
0 34 12 -2.7184 -0.0424
0 34 13 0.6419 0.0283
0 34 14 0.8045 -0.0342
0 34 15 -0.0983 0.0309
0 34 16 -1.6347 0.0349
0 34 17 0.4166 -0.0086
0 35 1 -2.5217 -0.0176
0 35 2 -1.7609 0.0149
0 35 3 0.2855 -0.0187
0 35 4 -1.9670 -0.0961
0 35 5 3.7808 -0.0280
0 35 6 5.0803 -0.0105
0 35 7 0.0442 0.0123
0 35 8 0.0143 -0.0517
0 35 9 0.7380 0.0068
0 35 10 -0.4309 -0.0521
0 35 11 -0.6424 0.0001
0 35 12 0.0015 -0.0277
0 35 13 0.2468 0.0000
0 35 14 0.0540 -0.0795
0 35 15 0.6803 -0.0193
0 35 16 0.3419 -0.0287
0 35 17 0.0570 0.0171
0 36 0 5.4658 0.0091
0 36 1 -1.4455 -0.0553
0 36 2 -3.2066 0.0045
0 36 3 0.3779 0.0565
0 36 4 -3.1746 0.0249
0 36 5 -0.9290 0.0462
0 36 6 2.5229 0.0058
0 36 7 -0.0988 -0.0114
0 36 8 0.8167 -0.0291
0 36 9 0.1879 0.0249
0 36 10 -1.0418 0.0087
0 36 11 0.8504 0.0023
0 36 12 -3.3359 -0.0346
0 36 13 -0.1689 0.0267
0 36 14 0.0792 -0.0391
0 36 15 0.0088 0.0394
0 36 16 -1.5518 0.0298
0 36 17 0.6289 -0.0008
0 37 1 -2.6492 0.0322
0 37 2 0.8856 0.0167
0 37 3 1.4156 -0.0267
0 37 4 -3.9744 -0.0749
0 37 5 3.4412 0.0212
0 37 6 3.1686 0.0105
0 37 7 -0.2357 0.0310
0 37 8 -0.1432 -0.0291
0 37 9 -0.1082 0.0093
0 37 10 1.8850 -0.0366
0 37 11 0.6264 -0.0065
0 37 12 0.1912 -0.0202
0 37 13 0.1958 -0.0058
0 37 14 -0.4449 -0.0557
0 37 15 -0.0361 -0.0290
0 37 16 -1.0768 -0.0539
0 38 0 3.3069 -0.0410
0 38 1 -1.7548 -0.0479
0 38 2 -1.8906 0.0244
0 38 3 -2.5473 0.0429
0 38 4 -3.2642 0.0075
0 38 5 0.3159 0.0209
0 38 6 1.2935 -0.0172
0 38 7 1.1199 -0.0129
0 38 8 0.1280 0.0112
0 38 9 0.2845 0.0393
0 38 10 -2.2347 0.0164
0 38 11 -0.0475 0.0120
0 38 12 -1.7152 -0.0186
0 38 13 0.6556 0.0197
0 38 14 0.4924 -0.0138
0 38 15 0.3907 0.0277
0 38 16 -1.5588 0.0288
0 39 1 0.1871 0.0684
0 39 2 1.9416 0.0201
0 39 3 0.2970 -0.0244
0 39 4 -4.5269 -0.0251
0 39 5 0.0945 0.0557
0 39 6 2.0081 0.0064
0 39 7 0.8832 0.0191
0 39 8 0.6560 -0.0173
0 39 9 0.4329 -0.0092
0 39 10 2.1707 -0.0014
0 39 11 0.7521 0.0046
0 39 12 -0.6716 -0.0073
0 39 13 -1.0256 0.0067
0 39 14 -0.5242 -0.0089
0 39 15 0.2352 -0.0333
0 39 16 -1.4157 -0.0324
0 40 0 -0.0383 -0.0823
0 40 1 -0.0736 -0.0227
0 40 2 -0.4827 0.0289
0 40 3 -1.1054 0.0189
0 40 4 -2.1067 -0.0002
0 40 5 -0.7941 0.0017
0 40 6 -0.1154 -0.0117
0 40 7 -0.3036 0.0117
0 40 8 -0.9637 0.0356
0 40 9 1.5933 0.0270
0 40 10 -1.9275 0.0057
0 40 11 0.6666 -0.0075
0 40 12 -0.0316 -0.0066
0 40 13 1.0669 0.0222
0 40 14 0.2934 -0.0069
0 40 15 -0.4723 0.0101
0 41 1 0.8541 0.0708
0 41 2 0.0246 0.0109
0 41 3 0.9514 -0.0237
0 41 4 -3.7016 0.0121
0 41 5 -0.7037 0.0425
0 41 6 2.3468 0.0011
0 41 7 -0.0684 -0.0015
0 41 8 0.8517 0.0189
0 41 9 -0.6673 -0.0014
0 41 10 0.4985 0.0435
0 41 11 1.3043 0.0072
0 41 12 -0.8374 0.0030
0 41 13 -0.5990 0.0096
0 41 14 -0.1419 0.0248
0 41 15 1.1970 -0.0035
0 42 0 0.6193 -0.0914
0 42 1 0.5373 0.0151
0 42 2 0.4758 0.0311
0 42 3 0.7496 0.0101
0 42 4 -3.1075 -0.0041
0 42 5 -1.0548 -0.0102
0 42 6 -0.9538 -0.0147
0 42 7 -0.5763 0.0011
0 42 8 -0.0577 0.0278
0 42 9 2.1813 -0.0098
0 42 10 -1.1459 0.0039
0 42 11 0.1633 -0.0161
0 42 12 0.0449 0.0283
0 42 13 0.8057 0.0126
0 42 14 0.1296 -0.0027
0 43 1 -0.0256 0.0342
0 43 2 0.8728 -0.0053
0 43 3 1.6359 -0.0185
0 43 4 -2.1477 0.0402
0 43 5 -0.1896 0.0399
0 43 6 0.4654 0.0138
0 43 7 -1.8150 -0.0031
0 43 8 0.2699 0.0472
0 43 9 -0.9180 -0.0127
0 43 10 0.0609 0.0408
0 43 11 2.1614 -0.0172
0 43 12 -0.2244 0.0053
0 43 13 -0.3702 -0.0175
0 43 14 -0.6863 0.0616
0 44 0 0.1230 -0.0744
0 44 1 -0.6774 0.0394
0 44 2 0.8429 0.0259
0 44 3 0.9565 -0.0160
0 44 4 -1.4590 -0.0239
0 44 5 -0.0501 -0.0241
0 44 6 -0.7378 -0.0317
0 44 7 0.0625 0.0102
0 44 8 -0.5481 0.0339
0 44 9 1.2711 -0.0176
0 44 10 -0.9445 0.0189
0 44 11 -0.5907 -0.0042
0 44 12 0.7128 0.0357
0 44 13 0.6849 -0.0158
0 45 1 0.4578 -0.0056
0 45 2 1.0962 -0.0075
0 45 3 0.2595 -0.0050
0 45 4 -0.6634 0.0691
0 45 5 -0.5759 0.0164
0 45 6 0.1134 0.0025
0 45 7 -2.3217 -0.0152
0 45 8 -0.1503 0.0215
0 45 9 0.3228 -0.0225
0 45 10 -0.9678 0.0262
0 45 11 2.0039 -0.0158
0 45 12 -0.3158 0.0038
0 45 13 -0.7300 -0.0214
0 46 0 -1.0281 -0.0375
0 46 1 -0.3225 0.0437
0 46 2 0.5602 0.0070
0 46 3 1.9960 -0.0382
0 46 4 0.9018 -0.0204
0 46 5 -0.2228 -0.0200
0 46 6 0.0733 -0.0037
0 46 7 -0.7086 0.0263
0 46 8 -0.6312 0.0285
0 46 9 0.6386 -0.0355
0 46 10 -0.5395 0.0025
0 46 11 -0.1234 0.0010
0 46 12 1.0519 0.0103
0 47 1 -0.1765 -0.0375
0 47 2 -0.7407 -0.0101
0 47 3 -0.2247 0.0056
0 47 4 -0.1085 0.0527
0 47 5 0.2612 -0.0288
0 47 6 1.3408 -0.0038
0 47 7 -2.9726 -0.0107
0 47 8 -0.5032 0.0223
0 47 9 0.5359 -0.0009
0 47 10 -1.9959 0.0297
0 47 11 1.6041 -0.0172
0 47 12 -0.2919 -0.0011
0 48 0 0.2422 0.0201
0 48 1 -0.1354 0.0320
0 48 2 0.4400 -0.0045
0 48 3 2.1119 -0.0288
0 48 4 1.0641 -0.0115
0 48 5 0.0735 -0.0064
0 48 6 0.7661 0.0033
0 48 7 -0.9847 0.0011
0 48 8 0.7716 -0.0031
0 48 9 -0.1390 -0.0542
0 48 10 -0.2383 0.0003
0 48 11 -0.2780 0.0173
0 49 1 -1.4201 -0.0559
0 49 2 -1.0981 -0.0037
0 49 3 -0.4094 0.0147
0 49 4 0.0225 0.0209
0 49 5 1.1673 -0.0241
0 49 6 1.3135 0.0065
0 49 7 -2.8950 0.0306
0 49 8 -0.7925 0.0136
0 49 9 0.6066 0.0054
0 49 10 -1.3765 0.0005
0 50 0 0.9457 0.0664
0 50 1 -0.9799 0.0118
0 50 2 0.6487 -0.0108
0 50 3 0.6397 -0.0230
0 50 4 1.3712 -0.0111
0 50 5 0.5332 -0.0085
0 50 6 1.2612 -0.0094
0 50 7 -0.7730 0.0033
0 50 8 1.2895 -0.0209
0 50 9 -0.6712 -0.0145
0 51 1 -1.0439 -0.0534
0 51 2 -1.2552 0.0146
0 51 3 -1.1166 0.0290
0 51 4 0.3053 0.0014
0 51 5 0.6478 -0.0152
0 51 6 1.3952 0.0101
0 51 7 -1.9859 0.0432
0 51 8 -0.5783 -0.0214
0 51 9 0.9249 0.0123
0 52 0 0.8353 0.0923
0 52 1 -1.1742 -0.0115
0 52 2 0.6189 -0.0248
0 52 3 -0.0002 -0.0135
0 52 4 1.2870 -0.0020
0 52 5 0.1782 -0.0042
0 52 6 1.6394 0.0079
0 52 7 -1.2296 0.0130
0 52 8 1.4686 -0.0208
0 53 1 -0.2690 -0.0379
0 53 2 -1.8582 0.0340
0 53 3 -1.1209 0.0362
0 53 4 0.3071 -0.0353
0 53 5 0.1428 -0.0122
0 53 6 1.3540 0.0143
0 54 0 1.3084 0.0816
0 54 1 -1.1804 -0.0360
0 54 2 0.5679 -0.0319
0 54 3 0.1830 0.0072
0 54 4 0.2840 0.0056
0 54 5 0.1419 0.0077
0 55 1 0.2209 -0.0225
0 55 2 -1.5397 0.0394
0 55 3 -1.0310 0.0199
1 0 0 35.5919 0.2562
1 0 2 -27.1371 1.1025
1 0 4 -4.0763 0.4729
1 0 6 0.8230 -0.1517
1 0 8 -10.4592 0.4337
1 0 10 -17.9748 -0.2743
1 0 12 -8.9455 0.0511
1 0 14 3.5463 0.2864
1 0 16 -0.0193 -0.4872
1 0 18 -2.8013 0.1642
1 0 20 1.5530 -0.0934
1 0 22 -1.5862 -0.0807
1 1 0 2.9630 -0.3484
1 1 1 72.5864 0.0230
1 1 2 7.8634 -0.0666
1 1 3 17.7512 -0.3419
1 1 4 -4.4282 0.0992
1 1 5 26.7549 -0.0680
1 1 6 0.7182 -0.2998
1 1 7 -0.2723 -0.1008
1 1 8 9.9729 -0.1156
1 1 9 7.7436 -0.0061
1 1 10 0.0083 -0.2989
1 1 11 2.3959 -0.0020
1 1 12 -3.8718 0.0533
1 1 13 2.4744 -0.0811
1 1 14 -0.4156 -0.0350
1 1 15 3.7194 0.0378
1 1 16 2.2774 0.0927
1 1 17 2.0724 0.0857
1 1 18 -0.0920 0.0543
1 1 19 0.5417 0.0293
1 1 20 -0.2214 -0.0708
1 1 21 -1.4194 0.0410
1 1 22 0.1356 0.1676
1 2 0 33.8260 0.1047
1 2 1 -36.2424 0.7965
1 2 2 -13.9191 0.6905
1 2 3 15.5748 -0.0081
1 2 4 -0.7493 0.3275
1 2 5 -2.0482 0.4083
1 2 6 -14.0927 -0.1159
1 2 7 -1.2641 0.7047
1 2 8 -10.4939 0.3690
1 2 9 -1.8137 0.2110
1 2 10 -9.7510 -0.2455
1 2 11 1.0360 0.5535
1 2 12 -8.6324 0.0098
1 2 13 -1.3477 0.3956
1 2 14 -0.8384 0.2404
1 2 15 -1.5932 -0.0572
1 2 16 0.4268 -0.3468
1 2 17 -0.8288 0.2126
1 2 18 -0.5824 0.2200
1 2 19 1.3590 -0.0098
1 2 20 1.6807 -0.0747
1 2 21 0.5306 -0.0198
1 2 22 -1.6360 -0.0546
1 3 0 -17.8146 -0.4468
1 3 1 39.7859 -0.0583
1 3 2 19.6064 -0.1478
1 3 3 4.8232 -0.2557
1 3 4 13.6502 0.1316
1 3 5 35.2377 -0.1053
1 3 6 4.3828 -0.2719
1 3 7 6.1379 -0.1142
1 3 8 11.1408 -0.0997
1 3 9 3.4400 -0.0739
1 3 10 -0.1887 -0.2369
1 3 11 -0.2213 -0.0242
1 3 12 -2.1845 0.0474
1 3 13 5.7615 0.0121
1 3 14 -2.2710 -0.0422
1 3 15 4.1905 0.0416
1 3 16 1.3842 0.0510
1 3 17 0.0821 0.0596
1 3 18 -0.1843 0.0290
1 3 19 -1.4094 0.0383
1 3 20 1.1740 -0.0433
1 3 21 -0.3205 0.0539
1 3 22 0.6353 0.1324
1 4 0 26.8298 0.0819
1 4 1 -42.9897 0.5163
1 4 2 -25.8416 0.2151
1 4 3 4.5498 -0.0448
1 4 4 4.9196 0.1099
1 4 5 -19.3789 0.4015
1 4 6 -18.4833 -0.1366
1 4 7 8.8744 0.6326
1 4 8 -8.3064 0.1875
1 4 9 6.2392 0.1263
1 4 10 -6.7292 -0.2084
1 4 11 -5.0476 0.3822
1 4 12 -6.0782 0.0245
1 4 13 -6.0766 0.2964
1 4 14 -1.7370 0.2257
1 4 15 1.6676 -0.0302
1 4 16 0.4224 -0.1571
1 4 17 1.3653 0.1775
1 4 18 -0.3574 0.2234
1 4 19 0.4466 -0.0450
1 4 20 1.4245 -0.0374
1 4 21 -0.5453 -0.0388
1 4 22 -0.3525 0.0244
1 5 0 -26.2500 -0.4750
1 5 1 24.7345 -0.1645
1 5 2 21.3187 -0.1448
1 5 3 15.9786 -0.2108
1 5 4 29.9435 0.1013
1 5 5 22.5369 -0.1478
1 5 6 8.8536 -0.2537
1 5 7 -5.9179 0.0006
1 5 8 7.5173 -0.1082
1 5 9 10.2904 -0.0158
1 5 10 -1.1941 -0.2138
1 5 11 5.6124 -0.0647
1 5 12 0.4633 -0.0209
1 5 13 1.3360 -0.0072
1 5 14 -3.3967 -0.1022
1 5 15 -0.3693 0.0077
1 5 16 0.3069 0.0033
1 5 17 2.2079 0.0772
1 5 18 -0.0236 0.0254
1 5 19 -0.8485 0.0600
1 5 20 1.6666 -0.0169
1 5 21 0.0471 0.0174
1 5 22 0.8759 0.1081
1 6 0 18.5466 0.0493
1 6 1 -59.1640 0.1799
1 6 2 -58.6894 -0.2244
1 6 3 6.1150 -0.1708
1 6 4 7.6723 -0.0421
1 6 5 -12.1372 0.2130
1 6 6 -7.9276 -0.1405
1 6 7 4.5802 0.4091
1 6 8 -2.6885 -0.0150
1 6 9 2.8010 0.0814
1 6 10 -10.1964 -0.1424
1 6 11 -2.7537 0.2540
1 6 12 -2.4225 0.0709
1 6 13 -4.5029 0.1660
1 6 14 0.9155 0.1636
1 6 15 -0.5480 -0.0775
1 6 16 -0.3813 -0.0466
1 6 17 0.5200 0.0840
1 6 18 -1.8349 0.1473
1 6 19 1.0437 -0.0343
1 6 20 0.8549 -0.0200
1 6 21 -0.4233 -0.0344
1 6 22 1.1260 0.0985
1 7 0 12.0523 -0.2403
1 7 1 1.8716 -0.1411
1 7 2 13.1014 -0.0866
1 7 3 14.6968 -0.1530
1 7 4 13.4455 0.0294
1 7 5 16.1530 -0.2104
1 7 6 9.6821 -0.1464
1 7 7 -9.2360 0.0133
1 7 8 16.5208 -0.1045
1 7 9 10.3986 -0.0178
1 7 10 -1.6282 -0.2543
1 7 11 7.2912 -0.0656
1 7 12 -4.1929 -0.0875
1 7 13 0.5715 0.0196
1 7 14 -2.1768 -0.0972
1 7 15 -2.7799 0.0038
1 7 16 3.8131 -0.0101
1 7 17 2.4660 0.0617
1 7 18 0.2219 -0.0015
1 7 19 -1.1250 0.0529
1 7 20 -0.3570 -0.0579
1 7 21 0.7320 0.0302
1 8 0 16.0834 -0.0014
1 8 1 -65.1340 -0.0297
1 8 2 -51.3626 -0.4287
1 8 3 5.2309 -0.2065
1 8 4 6.4940 -0.1334
1 8 5 1.8598 0.0138
1 8 6 -19.0783 -0.0934
1 8 7 -1.7722 0.1287
1 8 8 2.2595 -0.0481
1 8 9 -2.5812 -0.0245
1 8 10 -1.0277 -0.0256
1 8 11 -0.5252 0.0672
1 8 12 -0.1123 0.0350
1 8 13 -1.5898 0.0012
1 8 14 -3.6827 0.0409
1 8 15 -3.1484 -0.1223
1 8 16 -0.5936 0.0588
1 8 17 -0.4682 0.0067
1 8 18 1.0453 0.1066
1 8 19 1.4042 -0.0278
1 8 20 0.6873 -0.0253
1 8 21 -0.4244 -0.0221
1 9 0 28.7804 -0.0550
1 9 1 -22.5474 -0.1184
1 9 2 0.7470 -0.0665
1 9 3 -2.5372 -0.0518
1 9 4 16.6761 -0.0860
1 9 5 18.2333 -0.2005
1 9 6 8.8708 -0.1001
1 9 7 0.6729 -0.0051
1 9 8 8.2623 -0.0881
1 9 9 4.0766 -0.0397
1 9 10 -1.1980 -0.1628
1 9 11 3.7723 -0.0413
1 9 12 0.2744 -0.0483
1 9 13 3.0736 0.0368
1 9 14 -1.2470 -0.1080
1 9 15 -2.7300 -0.0447
1 9 16 1.5034 -0.0705
1 9 17 0.5570 -0.0113
1 9 18 0.3554 0.0017
1 9 19 -1.8046 0.0079
1 9 20 0.0998 -0.0341
1 9 21 1.2122 0.0355
1 10 0 17.4738 0.0843
1 10 1 -40.4137 -0.0790
1 10 2 -47.1468 -0.3946
1 10 3 -14.2127 -0.1799
1 10 4 -0.2685 -0.1442
1 10 5 -3.2221 -0.0856
1 10 6 -17.2874 -0.0647
1 10 7 2.5808 -0.0680
1 10 8 5.7763 -0.1045
1 10 9 2.8498 -0.1480
1 10 10 0.9797 0.0463
1 10 11 -4.7476 -0.1244
1 10 12 2.1806 0.0393
1 10 13 -1.9066 -0.0869
1 10 14 -3.5197 -0.0018
1 10 15 -0.9773 -0.0861
1 10 16 -0.9500 0.1169
1 10 17 0.6720 -0.0509
1 10 18 1.4005 0.0241
1 10 19 0.1244 -0.0782
1 10 20 0.3834 0.0031
1 10 21 -1.2419 -0.0588
1 11 0 36.5304 0.0630
1 11 1 -8.7590 -0.0340
1 11 2 -8.9595 0.0193
1 11 3 1.7388 0.0659
1 11 4 20.6742 -0.1312
1 11 5 3.5570 -0.1607
1 11 6 6.3678 -0.0329
1 11 7 -2.8233 0.0331
1 11 8 -1.3424 -0.0720
1 11 9 6.1379 0.0153
1 11 10 -1.6008 -0.0848
1 11 11 6.3599 -0.0374
1 11 12 4.3673 -0.0154
1 11 13 -0.9021 -0.0163
1 11 14 -0.1756 -0.1118
1 11 15 -4.9440 -0.0727
1 11 16 -0.9952 -0.0908
1 11 17 1.8556 -0.0011
1 11 18 0.4026 0.0073
1 11 19 0.2564 -0.0006
1 11 20 0.7302 -0.0217
1 11 21 0.4957 -0.0312
1 12 0 19.9228 0.1257
1 12 1 -28.0565 -0.1638
1 12 2 -53.2655 -0.2289
1 12 3 -12.0235 -0.0952
1 12 4 -10.7092 -0.0557
1 12 5 2.1404 -0.1274
1 12 6 0.2201 -0.0074
1 12 7 -3.1914 -0.2276
1 12 8 9.3784 -0.1297
1 12 9 0.6958 -0.1837
1 12 10 -4.0932 0.0759
1 12 11 -1.9811 -0.1665
1 12 12 3.3738 0.0503
1 12 13 1.9184 -0.1083
1 12 14 0.6420 -0.0279
1 12 15 -2.6579 -0.0782
1 12 16 -1.6492 0.0906
1 12 17 -1.3530 -0.0894
1 12 18 -0.8000 -0.0801
1 12 19 0.7082 -0.0401
1 12 20 0.0054 0.0041
1 12 21 -0.2652 -0.0508
1 13 0 59.9067 0.1892
1 13 1 6.2443 0.0515
1 13 2 -11.3681 0.0885
1 13 3 1.7963 0.0995
1 13 4 -1.2443 -0.1145
1 13 5 -3.0058 -0.0752
1 13 6 -0.6022 0.0957
1 13 7 -2.2429 0.0460
1 13 8 5.4447 -0.0101
1 13 9 3.0262 0.0146
1 13 10 -1.1290 -0.0261
1 13 11 5.6195 -0.0284
1 13 12 0.7276 0.0235
1 13 13 -1.4257 -0.0137
1 13 14 1.9241 -0.0522
1 13 15 -3.4345 -0.0501
1 13 16 1.3552 -0.0530
1 13 17 1.1882 -0.0046
1 13 18 0.1968 -0.0125
1 13 19 0.6327 0.0022
1 13 20 -0.1905 -0.0707
1 13 21 0.5317 0.0028
1 14 0 22.5584 0.1108
1 14 1 -20.5184 -0.1579
1 14 2 -27.4288 0.0204
1 14 3 0.0978 0.0287
1 14 4 -17.5992 0.0222
1 14 5 7.0167 -0.1156
1 14 6 -3.1965 0.0322
1 14 7 -8.2205 -0.2729
1 14 8 9.0557 -0.0685
1 14 9 -3.5716 -0.1735
1 14 10 1.4719 0.0959
1 14 11 0.2860 -0.1725
1 14 12 2.2997 0.0248
1 14 13 4.5236 -0.1066
1 14 14 -1.3730 -0.0451
1 14 15 -3.8017 -0.0449
1 14 16 -1.0873 0.0853
1 14 17 -2.8669 -0.0853
1 14 18 0.2371 -0.0815
1 14 19 0.9143 -0.0178
1 14 20 0.2479 -0.0246
1 14 21 0.2952 -0.0293
1 15 0 48.8310 0.1219
1 15 1 7.8843 0.0515
1 15 2 -6.4857 0.0936
1 15 3 -6.4965 0.0901
1 15 4 -4.4949 -0.0258
1 15 5 2.4802 0.0494
1 15 6 -6.8509 0.1712
1 15 7 6.1380 0.0578
1 15 8 2.1058 0.0337
1 15 9 -3.0053 0.0074
1 15 10 -0.1558 0.0587
1 15 11 1.0465 -0.0128
1 15 12 3.6876 0.0774
1 15 13 0.9488 -0.0095
1 15 14 2.6131 -0.0178
1 15 15 0.1905 -0.0384
1 15 16 0.0030 -0.0425
1 15 17 -1.1862 -0.0203
1 15 18 -0.2689 0.0152
1 15 19 -0.5760 -0.0163
1 15 20 0.9535 -0.0191
1 15 21 0.6609 0.0303
1 16 0 21.2918 0.0926
1 16 1 -1.2959 -0.0880
1 16 2 -10.1038 0.1331
1 16 3 0.1093 0.0869
1 16 4 -18.5055 0.0425
1 16 5 -5.9055 -0.0685
1 16 6 -3.4166 0.0720
1 16 7 -2.1816 -0.1758
1 16 8 5.5117 -0.0210
1 16 9 0.2927 -0.0992
1 16 10 1.8651 0.0630
1 16 11 -2.5919 -0.1299
1 16 12 0.8197 0.0264
1 16 13 2.3070 -0.0531
1 16 14 -0.2270 -0.0057
1 16 15 -0.4900 0.0265
1 16 16 0.3824 0.0542
1 16 17 -1.2752 -0.0449
1 16 18 -0.4768 -0.0822
1 16 19 -0.5571 -0.0344
1 16 20 0.4615 0.0042
1 16 21 -0.5728 -0.0600
1 17 0 23.2302 0.0561
1 17 1 19.9796 0.0623
1 17 2 1.5511 0.1011
1 17 3 5.0950 0.0659
1 17 4 -0.2863 0.0231
1 17 5 -2.2362 0.0963
1 17 6 -8.8598 0.1783
1 17 7 1.0527 0.0395
1 17 8 -2.9773 0.0663
1 17 9 0.1682 0.0359
1 17 10 -0.4811 0.0801
1 17 11 1.9909 0.0130
1 17 12 6.0576 0.0628
1 17 13 -1.7070 -0.0207
1 17 14 1.6456 0.0000
1 17 15 0.2120 -0.0156
1 17 16 -0.7393 -0.0216
1 17 17 -0.1765 0.0324
1 17 18 -0.4704 0.0177
1 17 19 0.0356 0.0069
1 17 20 1.3595 0.0099
1 17 21 -0.1844 -0.0217
1 18 0 15.4944 0.0028
1 18 1 -0.0711 -0.0764
1 18 2 -12.9979 0.1529
1 18 3 10.4892 0.1289
1 18 4 -14.6907 0.0481
1 18 5 -8.4924 0.0093
1 18 6 5.3156 0.0838
1 18 7 -2.8672 -0.0698
1 18 8 3.3740 0.0257
1 18 9 -2.1595 -0.0231
1 18 10 -3.8613 0.0258
1 18 11 0.0976 -0.0329
1 18 12 -0.5796 0.0258
1 18 13 2.3533 0.0164
1 18 14 3.1550 0.0177
1 18 15 -0.4656 0.0484
1 18 16 1.5241 0.0036
1 18 17 -1.4919 -0.0028
1 18 18 -2.1502 -0.0821
1 18 19 -0.4726 0.0374
1 18 20 0.3241 -0.0029
1 19 0 17.2847 0.0518
1 19 1 19.7593 0.0021
1 19 2 7.6599 0.0568
1 19 3 14.5756 -0.0420
1 19 4 -11.8385 0.0087
1 19 5 -2.1528 0.1128
1 19 6 -8.9876 0.1395
1 19 7 -2.6807 0.0202
1 19 8 3.2768 0.0944
1 19 9 1.0495 0.0331
1 19 10 -0.0466 0.0676
1 19 11 0.7224 0.0276
1 19 12 2.0836 0.0251
1 19 13 -1.7435 -0.0027
1 19 14 0.5044 0.0206
1 19 15 1.0570 0.0120
1 19 16 2.4727 0.0129
1 19 17 0.2843 0.0371
1 19 18 -0.1621 0.0129
1 19 19 -0.6271 0.0256
1 19 20 0.0327 -0.0232
1 20 0 9.0578 -0.0644
1 20 1 -7.4622 0.0090
1 20 2 -1.9511 0.1759
1 20 3 20.7484 0.0975
1 20 4 -7.2918 0.0127
1 20 5 -4.2595 0.0253
1 20 6 -1.9716 0.0059
1 20 7 -4.8650 0.0315
1 20 8 1.2505 0.0554
1 20 9 -6.2739 0.0281
1 20 10 -1.9094 0.0165
1 20 11 2.6620 0.0326
1 20 12 -1.5899 0.0263
1 20 13 1.2874 0.0592
1 20 14 0.6725 0.0183
1 20 15 -1.4138 0.0571
1 20 16 2.2603 -0.0237
1 20 17 -1.3215 0.0210
1 20 18 -0.1483 -0.0092
1 20 19 -0.1985 0.0581
1 20 20 0.5790 -0.0143
1 21 0 3.1620 -0.0301
1 21 1 4.0313 -0.0624
1 21 2 8.9718 -0.0004
1 21 3 13.2234 -0.0920
1 21 4 -9.3036 0.0501
1 21 5 5.3472 0.0926
1 21 6 -6.1847 0.0592
1 21 7 1.3070 -0.0069
1 21 8 1.5061 0.0352
1 21 9 -1.3090 0.0268
1 21 10 0.9188 0.0162
1 21 11 -3.0258 0.0246
1 21 12 2.8595 -0.0071
1 21 13 1.1775 -0.0007
1 21 14 -0.7608 0.0234
1 21 15 1.9064 0.0240
1 21 16 2.0069 0.0010
1 21 17 -0.4323 0.0184
1 21 18 -0.0355 0.0264
1 21 19 -2.1841 -0.0074
1 21 20 0.5834 0.0195
1 22 0 4.2123 -0.0845
1 22 1 -5.1459 0.0896
1 22 2 1.6652 0.0757
1 22 3 14.6055 0.0026
1 22 4 -0.4762 -0.0400
1 22 5 -7.8400 0.0127
1 22 6 -6.3073 -0.0239
1 22 7 -0.3396 0.1085
1 22 8 -0.2758 0.0719
1 22 9 -2.7618 0.0652
1 22 10 -2.8574 -0.0095
1 22 11 0.3484 0.0854
1 22 12 -1.5044 0.0220
1 22 13 -2.6367 0.0779
1 22 14 -0.1607 0.0220
1 22 15 0.2266 0.0568
1 22 16 2.6170 -0.0536
1 22 17 0.8451 0.0609
1 22 18 0.6760 0.0233
1 22 19 -0.4124 0.0510
1 22 20 0.5711 0.0192
1 23 0 -8.9098 -0.0309
1 23 1 -1.0425 -0.0344
1 23 2 6.2032 -0.0264
1 23 3 18.9567 -0.0594
1 23 4 -0.0657 0.0306
1 23 5 3.3376 0.0006
1 23 6 -1.5660 -0.0474
1 23 7 -1.9206 -0.0653
1 23 8 -2.5180 -0.0333
1 23 9 1.1239 0.0135
1 23 10 1.5147 -0.0509
1 23 11 -1.3657 0.0210
1 23 12 3.6645 -0.0463
1 23 13 0.7498 -0.0027
1 23 14 -2.0385 0.0214
1 23 15 -0.7851 0.0103
1 23 16 0.6754 -0.0203
1 23 17 0.6348 0.0135
1 23 18 0.0431 -0.0089
1 23 19 -1.5965 0.0081
1 23 20 0.8552 0.0173
1 24 0 1.6114 -0.0759
1 24 1 -9.3010 0.0930
1 24 2 -7.8686 -0.0001
1 24 3 11.1180 -0.0147
1 24 4 3.1256 -0.0435
1 24 5 -3.7938 0.0522
1 24 6 -0.2814 -0.0268
1 24 7 -1.0784 0.1041
1 24 8 0.1452 0.0752
1 24 9 -2.2630 0.0362
1 24 10 -7.2910 -0.0306
1 24 11 0.1758 0.1017
1 24 12 -0.2520 -0.0028
1 24 13 -2.6564 0.0783
1 24 14 1.1953 0.0151
1 24 15 0.0263 0.0310
1 24 16 2.0491 -0.0505
1 24 17 0.5403 0.0586
1 24 18 -0.1585 0.0149
1 24 19 0.5130 0.0732
1 25 0 -1.1872 -0.0040
1 25 1 -4.0761 -0.0437
1 25 2 1.1007 -0.0543
1 25 3 19.0709 -0.0553
1 25 4 -3.1733 -0.0138
1 25 5 1.4704 -0.0424
1 25 6 1.6957 -0.1175
1 25 7 -3.4717 -0.0547
1 25 8 2.2608 -0.0609
1 25 9 1.5056 -0.0146
1 25 10 2.2218 -0.0712
1 25 11 -0.2410 -0.0061
1 25 12 -0.0397 -0.0593
1 25 13 0.7417 -0.0066
1 25 14 -2.0763 0.0053
1 25 15 -1.7038 -0.0036
1 25 16 1.9697 -0.0112
1 25 17 1.0523 -0.0175
1 25 18 0.4861 -0.0013
1 25 19 -1.5046 0.0185
1 26 0 1.8811 -0.0039
1 26 1 -14.3465 0.1160
1 26 2 -5.4463 -0.0021
1 26 3 10.1580 -0.0330
1 26 4 3.5908 -0.0285
1 26 5 3.0774 0.0443
1 26 6 -1.9543 -0.0475
1 26 7 -3.9848 0.0694
1 26 8 0.1246 0.0401
1 26 9 -2.9615 0.0009
1 26 10 -4.5781 -0.0355
1 26 11 0.0969 0.0772
1 26 12 1.3108 -0.0100
1 26 13 -1.5975 0.0518
1 26 14 -1.1235 -0.0054
1 26 15 -0.8642 0.0020
1 26 16 0.7595 -0.0540
1 26 17 -0.2705 0.0176
1 26 18 0.7563 0.0313
1 26 19 1.1156 0.0317
1 27 0 2.1252 -0.0365
1 27 1 -9.9511 -0.0340
1 27 2 -3.6218 -0.0405
1 27 3 9.9980 -0.0030
1 27 4 -0.8424 0.0222
1 27 5 4.7805 -0.0441
1 27 6 4.2376 -0.1142
1 27 7 0.2900 -0.0139
1 27 8 2.7035 -0.0699
1 27 9 -1.2336 -0.0307
1 27 10 1.6737 -0.0732
1 27 11 -0.6789 -0.0375
1 27 12 0.0316 -0.0443
1 27 13 1.9515 -0.0183
1 27 14 -0.5950 0.0072
1 27 15 -0.4445 0.0069
1 27 16 1.1194 -0.0133
1 27 17 0.3831 -0.0278
1 27 18 0.1557 -0.0046
1 27 19 -1.9686 -0.0224
1 28 0 4.1073 0.0542
1 28 1 -9.7563 0.0983
1 28 2 -2.8424 -0.0637
1 28 3 2.4335 -0.0553
1 28 4 0.9508 -0.0095
1 28 5 1.1926 0.0185
1 28 6 -1.9798 -0.0087
1 28 7 -1.6158 0.0345
1 28 8 0.3503 0.0084
1 28 9 0.4000 -0.0046
1 28 10 -2.1188 -0.0290
1 28 11 -2.7276 0.0498
1 28 12 1.2542 -0.0173
1 28 13 -2.2780 -0.0035
1 28 14 -2.0094 -0.0205
1 28 15 0.0364 -0.0295
1 28 16 0.5077 -0.0386
1 28 17 0.6667 0.0369
1 28 18 0.8146 0.0204
1 28 19 0.9577 0.0175
1 29 0 0.7540 -0.0168
1 29 1 -6.3751 0.0230
1 29 2 -4.8604 -0.0028
1 29 3 6.4236 0.0672
1 29 4 4.2029 0.0188
1 29 5 2.7049 -0.0457
1 29 6 5.4018 -0.0661
1 29 7 -1.3098 0.0086
1 29 8 0.6197 -0.0295
1 29 9 -0.4984 -0.0405
1 29 10 0.8097 -0.0495
1 29 11 2.2773 -0.0360
1 29 12 1.4197 -0.0073
1 29 13 0.5222 -0.0119
1 29 14 0.0759 0.0177
1 29 15 -0.8460 -0.0247
1 29 16 -0.1595 -0.0175
1 29 17 0.3819 -0.0463
1 29 18 -0.1868 -0.0353
1 30 0 5.5848 0.0717
1 30 1 -7.7321 0.0335
1 30 2 -6.8884 -0.0913
1 30 3 -0.6806 -0.0207
1 30 4 -2.2698 0.0145
1 30 5 0.7233 0.0218
1 30 6 4.0831 0.0213
1 30 7 -0.8635 0.0033
1 30 8 0.9911 -0.0127
1 30 9 -0.2100 -0.0062
1 30 10 -2.7393 -0.0046
1 30 11 -3.3310 0.0063
1 30 12 0.5535 -0.0272
1 30 13 -0.3993 -0.0337
1 30 14 -0.3593 -0.0110
1 30 15 0.2106 -0.0342
1 30 16 0.7663 0.0265
1 30 17 -0.0186 0.0148
1 30 18 -0.1254 -0.0067
1 31 0 5.8587 0.0129
1 31 1 -1.2981 0.0306
1 31 2 -3.3332 0.0206
1 31 3 3.3812 0.0767
1 31 4 -0.2209 0.0010
1 31 5 0.1001 -0.0198
1 31 6 5.0459 0.0050
1 31 7 -2.3868 0.0336
1 31 8 3.5231 0.0249
1 31 9 0.6871 -0.0256
1 31 10 0.4087 0.0019
1 31 11 3.1327 -0.0110
1 31 12 -0.2172 0.0347
1 31 13 -1.3647 -0.0091
1 31 14 -0.3279 -0.0003
1 31 15 0.0632 -0.0438
1 31 16 0.8054 0.0159
1 31 17 0.3279 -0.0461
1 31 18 0.4491 0.0334
1 32 0 5.5973 0.0677
1 32 1 -7.7326 -0.0174
1 32 2 -3.5792 -0.0728
1 32 3 1.2581 -0.0047
1 32 4 -4.3264 0.0147
1 32 5 1.0711 0.0046
1 32 6 3.4398 0.0189
1 32 7 -1.8602 -0.0149
1 32 8 0.9374 -0.0334
1 32 9 -2.5609 -0.0074
1 32 10 0.0084 0.0178
1 32 11 -1.6614 -0.0258
1 32 12 0.5962 -0.0082
1 32 13 1.0594 -0.0300
1 32 14 -0.7511 -0.0097
1 32 15 -0.6502 -0.0307
1 32 16 0.0533 0.0195
1 32 17 -0.9401 -0.0322
1 32 18 0.1552 -0.0062
1 33 0 5.6427 0.0187
1 33 1 -1.8149 0.0324
1 33 2 -0.6608 0.0444
1 33 3 -1.5963 0.0631
1 33 4 -2.2128 0.0079
1 33 5 1.4951 -0.0061
1 33 6 4.7966 0.0671
1 33 7 -0.0560 0.0396
1 33 8 2.9434 0.0629
1 33 9 -0.1983 0.0087
1 33 10 -0.8197 0.0364
1 33 11 1.1811 0.0091
1 33 12 0.1192 0.0613
1 33 13 -1.5205 -0.0029
1 33 14 0.1631 0.0225
1 33 15 1.7295 -0.0114
1 33 16 0.8500 0.0352
1 33 17 -0.4329 -0.0126
1 34 0 4.9828 0.0260
1 34 1 -3.6816 -0.0578
1 34 2 0.4087 -0.0618
1 34 3 -0.2602 0.0044
1 34 4 -5.5742 0.0018
1 34 5 -3.1950 -0.0132
1 34 6 1.4750 0.0052
1 34 7 0.2243 -0.0401
1 34 8 1.9689 -0.0421
1 34 9 -1.5422 -0.0074
1 34 10 1.4321 0.0430
1 34 11 -1.0722 -0.0276
1 34 12 -0.1985 0.0058
1 34 13 -0.2931 -0.0344
1 34 14 -0.6580 -0.0112
1 34 15 -0.6624 -0.0363
1 34 16 0.1962 0.0358
1 34 17 -0.2671 0.0047
1 35 0 0.9304 0.0282
1 35 1 -0.4238 0.0353
1 35 2 2.7531 0.0451
1 35 3 -0.6701 0.0271
1 35 4 -0.6147 0.0018
1 35 5 -0.0143 0.0009
1 35 6 3.6738 0.0962
1 35 7 -1.2284 0.0335
1 35 8 -0.2096 0.0535
1 35 9 0.4927 0.0181
1 35 10 -0.9273 0.0353
1 35 11 1.3482 0.0191
1 35 12 1.1486 0.0748
1 35 13 -1.8885 0.0218
1 35 14 0.1423 0.0478
1 35 15 0.5929 -0.0354
1 35 16 0.4043 0.0209
1 35 17 -1.2702 -0.0403
1 36 0 3.0735 -0.0179
1 36 1 -2.3704 -0.0731
1 36 2 -1.1295 -0.0280
1 36 3 -0.1184 0.0203
1 36 4 -5.0300 -0.0182
1 36 5 -4.4283 -0.0319
1 36 6 3.2095 -0.0132
1 36 7 0.9384 -0.0484
1 36 8 3.1827 -0.0221
1 36 9 -2.1306 0.0132
1 36 10 -0.4642 0.0442
1 36 11 -0.2004 -0.0303
1 36 12 -0.5557 -0.0037
1 36 13 0.0945 -0.0106
1 36 14 0.6891 0.0112
1 36 15 -0.1052 0.0033
1 36 16 0.7744 0.0981
1 37 0 1.3854 0.0294
1 37 1 0.9458 0.0157
1 37 2 4.6350 0.0310
1 37 3 1.5754 -0.0119
1 37 4 -3.2929 0.0008
1 37 5 -2.0940 0.0081
1 37 6 1.8558 0.0730
1 37 7 -1.8911 -0.0061
1 37 8 0.3425 -0.0016
1 37 9 1.3984 0.0163
1 37 10 0.3163 0.0246
1 37 11 0.3346 0.0285
1 37 12 -0.2741 0.0504
1 37 13 -2.5798 0.0243
1 37 14 -0.4493 0.0146
1 37 15 -0.1953 -0.0351
1 37 16 1.0987 0.0168
1 38 0 0.8727 -0.0496
1 38 1 -3.4344 -0.0644
1 38 2 0.6122 0.0140
1 38 3 2.6927 0.0205
1 38 4 -3.1428 -0.0243
1 38 5 -2.6414 -0.0270
1 38 6 1.4800 0.0026
1 38 7 -0.6719 -0.0352
1 38 8 2.8499 0.0049
1 38 9 -2.5924 0.0108
1 38 10 -0.2251 0.0027
1 38 11 1.3676 -0.0308
1 38 12 0.7602 0.0017
1 38 13 0.7346 0.0216
1 38 14 0.1504 0.0104
1 38 15 -0.1190 0.0280
1 38 16 0.2488 0.0511
1 39 0 0.8959 0.0172
1 39 1 -1.5591 -0.0054
1 39 2 4.0171 0.0086
1 39 3 0.9577 -0.0462
1 39 4 -3.5668 -0.0172
1 39 5 -0.8128 0.0027
1 39 6 0.9130 0.0161
1 39 7 -0.1037 -0.0325
1 39 8 -0.3293 -0.0197
1 39 9 0.3298 0.0230
1 39 10 0.4565 0.0132
1 39 11 -1.8533 0.0130
1 39 12 -0.4269 -0.0063
1 39 13 -2.3011 0.0130
1 39 14 0.5922 0.0221
1 39 15 0.0754 0.0158
1 40 0 0.1322 -0.0638
1 40 1 -1.7499 -0.0254
1 40 2 2.8296 0.0587
1 40 3 2.3426 0.0225
1 40 4 -1.7048 -0.0036
1 40 5 -2.8594 -0.0090
1 40 6 -0.1123 -0.0026
1 40 7 -0.6146 -0.0308
1 40 8 2.4149 0.0045
1 40 9 0.1252 0.0015
1 40 10 -0.1425 -0.0166
1 40 11 1.6121 -0.0140
1 40 12 0.9833 0.0059
1 40 13 -0.2954 0.0034
1 40 14 -0.5723 -0.0128
1 40 15 -0.2757 0.0072
1 41 0 -1.9256 -0.0134
1 41 1 -2.0585 -0.0268
1 41 2 2.4307 -0.0293
1 41 3 1.8089 -0.0637
1 41 4 -0.8187 -0.0199
1 41 5 -0.5052 0.0186
1 41 6 0.1944 -0.0097
1 41 7 -0.9055 -0.0200
1 41 8 -1.8576 -0.0308
1 41 9 -0.1548 0.0122
1 41 10 0.6451 -0.0219
1 41 11 -1.1740 -0.0021
1 41 12 0.3626 -0.0457
1 41 13 -1.7530 0.0206
1 41 14 1.0915 0.0304
1 42 0 -0.0882 -0.0465
1 42 1 -0.9080 0.0251
1 42 2 0.8111 0.0787
1 42 3 2.0598 0.0031
1 42 4 -0.8657 -0.0016
1 42 5 -1.5653 -0.0173
1 42 6 1.7713 -0.0143
1 42 7 -0.7420 -0.0021
1 42 8 1.5014 0.0278
1 42 9 1.2427 0.0254
1 42 10 -1.6203 -0.0162
1 42 11 1.3154 -0.0081
1 42 12 0.5260 -0.0106
1 42 13 0.2079 -0.0035
1 42 14 -0.3280 -0.0272
1 43 0 -0.9794 -0.0302
1 43 1 -0.9199 -0.0291
1 43 2 0.5501 -0.0410
1 43 3 2.1594 -0.0344
1 43 4 -1.4540 0.0005
1 43 5 -0.2886 0.0226
1 43 6 -0.4443 -0.0344
1 43 7 -1.6128 -0.0411
1 43 8 -0.3600 -0.0470
1 43 9 -0.0797 0.0101
1 43 10 1.1644 -0.0286
1 43 11 -0.5004 0.0153
1 43 12 -0.1541 -0.0503
1 43 13 -1.4265 0.0127
1 44 0 0.0066 -0.0257
1 44 1 -1.3640 0.0467
1 44 2 0.6348 0.0598
1 44 3 3.1933 -0.0227
1 44 4 -0.4154 -0.0003
1 44 5 0.6879 0.0083
1 44 6 1.5774 0.0080
1 44 7 -1.3747 0.0341
1 44 8 -0.6726 0.0458
1 44 9 1.1948 0.0056
1 44 10 -1.1643 -0.0275
1 44 11 1.3497 -0.0091
1 44 12 1.0602 0.0022
1 44 13 0.8427 0.0047
1 45 0 -0.1932 -0.0273
1 45 1 -1.7794 -0.0125
1 45 2 -1.0352 -0.0311
1 45 3 -0.0882 -0.0101
1 45 4 -1.6474 -0.0048
1 45 5 1.6485 -0.0032
1 45 6 -0.0321 -0.0588
1 45 7 -0.6003 -0.0315
1 45 8 0.2227 -0.0129
1 45 9 -0.4312 0.0418
1 45 10 0.0582 -0.0108
1 45 11 -0.7065 0.0186
1 45 12 0.0142 -0.0213
1 46 0 0.7630 -0.0065
1 46 1 0.2153 0.0561
1 46 2 1.3498 0.0353
1 46 3 2.2653 -0.0230
1 46 4 -0.4843 0.0159
1 46 5 0.2242 0.0294
1 46 6 0.9866 -0.0021
1 46 7 -0.4707 0.0192
1 46 8 -2.0925 0.0157
1 46 9 2.2317 -0.0235
1 46 10 -0.5500 -0.0203
1 46 11 1.0253 0.0193
1 46 12 0.8133 0.0163
1 47 0 -1.1789 -0.0224
1 47 1 -1.5892 0.0011
1 47 2 -1.6418 -0.0203
1 47 3 -0.7957 0.0044
1 47 4 -0.4919 0.0023
1 47 5 2.2077 -0.0053
1 47 6 0.9044 -0.0330
1 47 7 -1.1986 0.0085
1 47 8 -0.2617 0.0120
1 47 9 0.0286 0.0397
1 47 10 -1.3982 -0.0212
1 47 11 0.4548 0.0137
1 48 0 1.0297 0.0160
1 48 1 1.2301 0.0482
1 48 2 -0.2090 -0.0012
1 48 3 1.3528 -0.0258
1 48 4 -0.9421 0.0046
1 48 5 -0.1066 0.0091
1 48 6 1.8796 -0.0128
1 48 7 0.1579 0.0019
1 48 8 -2.0925 0.0116
1 48 9 1.6490 -0.0189
1 48 10 -0.8644 -0.0149
1 48 11 0.6449 0.0270
1 49 0 0.1513 -0.0092
1 49 1 -0.6023 0.0128
1 49 2 -1.4473 0.0088
1 49 3 -0.3446 0.0330
1 49 4 -1.3715 0.0137
1 49 5 2.1106 -0.0011
1 49 6 1.3382 -0.0242
1 49 7 -1.5821 0.0025
1 49 8 0.4773 0.0120
1 49 9 0.7524 0.0125
1 49 10 -1.7779 -0.0059
1 50 0 0.6202 0.0249
1 50 1 0.6803 0.0127
1 50 2 -0.3602 -0.0447
1 50 3 1.0830 -0.0307
1 50 4 -1.1624 -0.0008
1 50 5 0.3507 0.0138
1 50 6 1.1476 0.0070
1 50 7 0.1787 0.0080
1 50 8 -1.7691 -0.0068
1 50 9 0.4334 -0.0323
1 51 0 1.4862 0.0036
1 51 1 -0.7340 0.0261
1 51 2 -1.0995 0.0339
1 51 3 -0.6359 0.0374
1 51 4 -1.5509 -0.0090
1 51 5 2.2140 -0.0165
1 51 6 1.4815 -0.0294
1 51 7 -0.6669 0.0079
1 51 8 0.2923 0.0321
1 52 0 0.2619 0.0213
1 52 1 0.7247 -0.0222
1 52 2 0.3114 -0.0674
1 52 3 -0.0257 -0.0126
1 52 4 -0.9643 0.0144
1 52 5 -0.2050 0.0157
1 52 6 0.3906 0.0065
1 52 7 0.3360 -0.0082
1 53 0 1.4236 0.0137
1 53 1 -0.3250 0.0266
1 53 2 -1.1244 0.0288
1 53 3 -0.1194 0.0235
1 53 4 -0.6877 -0.0362
1 53 5 1.3671 -0.0140
1 53 6 1.4444 -0.0012
1 54 0 0.0695 0.0228
1 54 1 0.4371 -0.0358
1 54 2 0.0359 -0.0623
1 54 3 -0.5934 0.0116
1 54 4 -0.9594 0.0048
1 55 0 1.6530 0.0101
1 55 1 0.4277 0.0104
1 55 2 -1.1456 0.0186
2 0 0 -37.8935 -1.0502
2 0 2 6.0036 0.1631
2 0 4 -4.5526 -0.3319
2 0 6 17.6360 -0.5322
2 0 8 0.0947 0.4307
2 0 10 5.0876 -0.1044
2 0 12 1.7970 0.0769
2 0 14 -1.7739 0.3796
2 0 16 -0.0152 -0.2538
2 0 18 -0.0025 0.3192
2 0 20 1.7049 0.0490
2 1 0 -3.2277 -0.6373
2 1 1 11.1862 -0.0753
2 1 2 -16.1976 0.2815
2 1 3 -10.2965 0.1340
2 1 4 0.7999 0.3008
2 1 5 2.8189 0.2745
2 1 6 0.9674 0.0907
2 1 7 2.1125 0.1069
2 1 8 0.8314 0.4491
2 1 9 6.3333 -0.1143
2 1 10 -3.5000 -0.1718
2 1 11 -5.9090 -0.0377
2 1 12 1.3290 0.1737
2 1 13 -6.7226 -0.0739
2 1 14 0.8928 0.0757
2 1 15 -1.2250 0.0104
2 1 16 -0.6510 -0.1009
2 1 17 2.0964 -0.0597
2 1 18 -1.4541 0.0500
2 1 19 -0.9165 -0.0741
2 1 20 -0.0110 -0.2165
2 1 21 1.2509 -0.0382
2 2 0 -14.7374 -0.7262
2 2 1 -6.3436 0.1208
2 2 2 3.1212 0.1249
2 2 3 12.2601 -0.9971
2 2 4 -15.3087 -0.2093
2 2 5 -8.2961 -0.4432
2 2 6 17.0646 -0.3459
2 2 7 -5.4635 -0.3399
2 2 8 7.6596 0.3779
2 2 9 8.3151 -0.7219
2 2 10 4.4012 -0.1616
2 2 11 5.1410 -0.2319
2 2 12 -2.5117 -0.0491
2 2 13 -0.7194 -0.2468
2 2 14 -0.3238 0.2737
2 2 15 -2.4094 -0.2631
2 2 16 2.4946 -0.2566
2 2 17 1.5312 0.1863
2 2 18 0.0083 0.1929
2 2 19 0.8246 -0.0069
2 2 20 0.5331 -0.0279
2 2 21 0.8241 0.0352
2 3 0 -3.9633 -0.5570
2 3 1 -2.5720 -0.0597
2 3 2 -20.8516 0.2207
2 3 3 -3.2711 0.0753
2 3 4 0.6721 0.2857
2 3 5 13.7013 0.0437
2 3 6 -14.1894 0.0880
2 3 7 -9.6881 0.0596
2 3 8 2.0302 0.4281
2 3 9 -0.0410 -0.0631
2 3 10 0.0655 -0.1050
2 3 11 -1.4214 -0.0526
2 3 12 1.9298 0.1366
2 3 13 -2.7692 -0.1219
2 3 14 -3.2649 0.0400
2 3 15 -3.7326 -0.0962
2 3 16 -0.9189 -0.0588
2 3 17 0.2563 -0.0658
2 3 18 -0.7951 0.0575
2 3 19 -0.2476 -0.0651
2 3 20 0.3270 -0.2286
2 3 21 1.7306 -0.0672
2 4 0 6.4898 -0.2709
2 4 1 -26.7928 0.1165
2 4 2 -0.6435 0.0165
2 4 3 3.3921 -0.8515
2 4 4 -8.9197 -0.1047
2 4 5 0.9881 -0.3412
2 4 6 15.1448 -0.1736
2 4 7 3.0443 -0.3510
2 4 8 5.5590 0.2805
2 4 9 5.7124 -0.6218
2 4 10 4.1042 -0.1188
2 4 11 3.7770 -0.1008
2 4 12 -1.6309 -0.0818
2 4 13 4.2490 -0.1405
2 4 14 0.8300 0.1154
2 4 15 -1.4358 -0.2345
2 4 16 1.5654 -0.2634
2 4 17 -0.1929 0.1315
2 4 18 0.1162 0.1191
2 4 19 -0.4652 0.0125
2 4 20 0.2728 -0.0543
2 4 21 1.4282 0.0861
2 5 0 1.7971 -0.2433
2 5 1 1.6534 0.0388
2 5 2 -19.2836 0.2331
2 5 3 -19.2805 0.0321
2 5 4 -1.4913 0.1644
2 5 5 6.8553 -0.0164
2 5 6 -24.5906 0.0907
2 5 7 -9.8507 0.0774
2 5 8 0.9997 0.4108
2 5 9 2.9468 -0.1428
2 5 10 3.3370 -0.0508
2 5 11 -5.2546 -0.1484
2 5 12 2.0703 0.1138
2 5 13 -1.8411 -0.0749
2 5 14 -6.3268 0.0630
2 5 15 -0.5643 -0.0908
2 5 16 -1.0995 -0.0118
2 5 17 1.1273 -0.0785
2 5 18 0.2130 0.0550
2 5 19 -1.2779 -0.1157
2 5 20 0.4603 -0.1402
2 5 21 0.7336 -0.0779
2 6 0 15.6775 0.0471
2 6 1 -18.4266 0.1691
2 6 2 -1.3782 0.0351
2 6 3 5.3388 -0.5671
2 6 4 12.5787 -0.0074
2 6 5 -1.8322 -0.1836
2 6 6 12.9310 -0.1305
2 6 7 1.8163 -0.1733
2 6 8 -5.4265 0.1708
2 6 9 9.7617 -0.3278
2 6 10 2.7586 0.0009
2 6 11 6.2477 -0.0078
2 6 12 3.9206 -0.1155
2 6 13 2.3016 -0.0934
2 6 14 1.6409 -0.0705
2 6 15 -2.5633 -0.1496
2 6 16 -2.4003 -0.2164
2 6 17 1.1142 0.1350
2 6 18 0.1614 0.0460
2 6 19 0.1557 0.0048
2 6 20 1.0819 -0.0726
2 6 21 0.9346 0.0196
2 7 0 9.7580 0.0006
2 7 1 -0.9773 0.0716
2 7 2 -37.4186 0.2381
2 7 3 -24.9125 -0.0108
2 7 4 -4.9020 0.1346
2 7 5 4.2064 -0.0464
2 7 6 -9.4171 0.0584
2 7 7 -15.1664 0.0541
2 7 8 -0.6752 0.2284
2 7 9 2.2650 -0.1464
2 7 10 -4.0380 0.0082
2 7 11 -4.3059 -0.1024
2 7 12 2.2432 0.1919
2 7 13 1.2683 0.0040
2 7 14 -2.1866 0.0712
2 7 15 -0.5373 -0.1000
2 7 16 -1.8531 -0.0303
2 7 17 0.3910 -0.0500
2 7 18 -1.8312 0.0355
2 7 19 -0.9612 -0.0650
2 7 20 -0.1816 -0.0526
2 7 21 0.3571 -0.0855
2 8 0 48.6087 0.3114
2 8 1 -0.5767 0.2996
2 8 2 0.9180 0.0611
2 8 3 6.7740 -0.2717
2 8 4 5.0469 0.1299
2 8 5 -3.8091 -0.0346
2 8 6 9.8250 0.0192
2 8 7 -1.0269 0.0480
2 8 8 1.1761 0.0337
2 8 9 11.1083 -0.0532
2 8 10 -0.1259 -0.0307
2 8 11 7.8686 0.0465
2 8 12 0.8416 -0.1196
2 8 13 0.4015 0.0127
2 8 14 4.0713 -0.0991
2 8 15 -2.7184 -0.0174
2 8 16 -0.8576 -0.1098
2 8 17 1.8075 0.1043
2 8 18 0.2129 -0.0600
2 8 19 0.8072 0.0323
2 8 20 0.0687 -0.1106
2 8 21 0.4773 0.0434
2 9 0 20.4200 0.1238
2 9 1 -11.5464 0.0983
2 9 2 -27.3895 0.2172
2 9 3 -15.2272 0.0416
2 9 4 -8.5814 0.0758
2 9 5 8.4632 -0.1172
2 9 6 -7.8372 0.0857
2 9 7 -23.1796 -0.0149
2 9 8 -1.7004 0.1680
2 9 9 -4.1948 -0.0577
2 9 10 -1.4075 0.0478
2 9 11 -0.0489 -0.0207
2 9 12 -0.5622 0.1404
2 9 13 5.8195 0.0152
2 9 14 -2.8182 0.0304
2 9 15 -2.9761 -0.0843
2 9 16 -1.3672 0.0218
2 9 17 -1.8169 -0.0019
2 9 18 -0.7562 0.0610
2 9 19 0.1040 -0.0275
2 9 20 -0.3883 -0.0610
2 9 21 0.7388 -0.0474
2 10 0 59.9140 0.3497
2 10 1 -0.4812 0.2352
2 10 2 8.6554 0.0269
2 10 3 -6.2368 0.0414
2 10 4 2.0070 0.2089
2 10 5 8.8323 0.1465
2 10 6 5.3164 0.0998
2 10 7 7.4860 0.1238
2 10 8 2.8402 -0.0654
2 10 9 3.4607 0.0854
2 10 10 -1.1418 0.0152
2 10 11 2.4319 0.1403
2 10 12 1.9732 -0.0468
2 10 13 3.4232 0.1400
2 10 14 4.4132 -0.1126
2 10 15 0.8148 0.0457
2 10 16 -1.3852 -0.0235
2 10 17 -0.6716 0.0330
2 10 18 0.3877 -0.0459
2 10 19 -0.5982 0.0394
2 10 20 0.2348 -0.0616
2 10 21 0.5629 0.0606
2 11 0 26.7797 0.2394
2 11 1 -3.4423 0.1051
2 11 2 -9.9504 0.1267
2 11 3 -19.4992 0.0504
2 11 4 -8.8400 -0.0337
2 11 5 -4.1190 -0.0675
2 11 6 -9.5494 0.1289
2 11 7 -15.1015 0.0122
2 11 8 -3.8390 0.1051
2 11 9 -1.5244 -0.0469
2 11 10 1.9145 0.0151
2 11 11 -2.9824 -0.0191
2 11 12 -2.5683 0.0740
2 11 13 4.9629 0.0641
2 11 14 -2.4079 0.0225
2 11 15 -0.3410 0.0085
2 11 16 -0.9361 0.0499
2 11 17 -0.8256 0.0190
2 11 18 -0.0196 0.0743
2 11 19 -0.8546 -0.0508
2 11 20 -0.0179 0.0151
2 11 21 -0.0033 -0.0119
2 12 0 42.9141 0.1785
2 12 1 10.3996 0.0950
2 12 2 18.4156 0.0484
2 12 3 -2.0295 0.2318
2 12 4 10.1527 0.1730
2 12 5 8.0333 0.2113
2 12 6 2.7699 0.0573
2 12 7 5.8147 0.1984
2 12 8 -3.6786 -0.0841
2 12 9 3.8601 0.2145
2 12 10 -2.6263 0.0904
2 12 11 0.1171 0.1356
2 12 12 6.2741 -0.0142
2 12 13 0.7006 0.1456
2 12 14 3.2408 -0.1247
2 12 15 2.1430 0.0991
2 12 16 -3.2622 0.0466
2 12 17 0.0593 0.0384
2 12 18 0.0420 -0.0285
2 12 19 -0.2129 0.0148
2 12 20 1.0630 -0.0084
2 12 21 0.2281 -0.0397
2 13 0 23.3596 0.1860
2 13 1 -1.3137 0.0259
2 13 2 -14.4793 -0.0204
2 13 3 -14.8484 0.0274
2 13 4 -5.4359 -0.0422
2 13 5 -11.6322 -0.0077
2 13 6 3.1086 0.1217
2 13 7 -9.9636 0.0134
2 13 8 -3.5519 -0.0538
2 13 9 -0.2329 -0.0118
2 13 10 -3.9576 -0.0185
2 13 11 -1.0450 0.0317
2 13 12 -3.2726 0.0580
2 13 13 3.7159 0.0764
2 13 14 2.9533 -0.0095
2 13 15 -0.4286 0.0386
2 13 16 -0.9127 0.0193
2 13 17 -0.3222 0.0589
2 13 18 -2.2930 0.0494
2 13 19 -1.0258 0.0256
2 13 20 -0.1452 0.0546
2 14 0 39.8741 0.0437
2 14 1 17.5468 -0.0424
2 14 2 23.0851 -0.0007
2 14 3 9.9042 0.2197
2 14 4 -2.4534 0.0577
2 14 5 3.2524 0.1636
2 14 6 1.4694 0.0881
2 14 7 -0.4207 0.2157
2 14 8 2.6043 -0.0506
2 14 9 3.7852 0.2299
2 14 10 -3.7243 0.0563
2 14 11 -1.0444 0.0778
2 14 12 2.2537 0.0092
2 14 13 -0.8054 0.1340
2 14 14 2.4243 -0.0554
2 14 15 2.8659 0.1092
2 14 16 0.4577 0.0878
2 14 17 1.0296 0.0075
2 14 18 -0.2936 -0.0420
2 14 19 0.5115 0.0331
2 14 20 -0.2106 -0.0128
2 15 0 15.7615 0.1153
2 15 1 -10.8005 0.0010
2 15 2 -5.0658 -0.0900
2 15 3 0.5515 0.0155
2 15 4 -0.7287 -0.0831
2 15 5 -6.3518 -0.0324
2 15 6 0.5708 0.0504
2 15 7 -10.3773 -0.0259
2 15 8 -0.8782 -0.1089
2 15 9 -3.9351 0.0364
2 15 10 -2.5911 -0.0238
2 15 11 3.2170 0.0465
2 15 12 -4.5152 -0.0158
2 15 13 3.0442 0.0234
2 15 14 2.1360 -0.0476
2 15 15 -2.4085 0.0396
2 15 16 -0.0878 0.0332
2 15 17 -0.7642 0.0545
2 15 18 -1.4017 0.0420
2 15 19 -0.8749 0.0449
2 15 20 -0.2788 -0.0068
2 16 0 27.6816 -0.1063
2 16 1 3.1766 -0.2043
2 16 2 21.5911 -0.0535
2 16 3 10.3471 0.1641
2 16 4 -7.3106 -0.0233
2 16 5 8.5459 0.0979
2 16 6 0.0957 0.0820
2 16 7 3.2337 0.1114
2 16 8 4.1626 -0.0287
2 16 9 -2.4424 0.1383
2 16 10 -1.6228 0.0436
2 16 11 -5.7611 0.0432
2 16 12 0.7351 0.0465
2 16 13 2.4327 0.0967
2 16 14 -0.1281 -0.0191
2 16 15 4.8435 0.0518
2 16 16 2.0695 0.0745
2 16 17 0.0983 -0.0424
2 16 18 0.1440 0.0304
2 16 19 -0.5469 0.0103
2 16 20 -0.2653 0.0342
2 17 0 7.9410 0.1067
2 17 1 -9.6729 0.0015
2 17 2 4.9736 -0.1409
2 17 3 0.6135 -0.0584
2 17 4 4.0350 -0.1467
2 17 5 -8.5080 -0.0211
2 17 6 -6.8186 -0.0078
2 17 7 -2.8662 -0.0131
2 17 8 -0.1340 -0.1137
2 17 9 -0.0379 0.0175
2 17 10 -0.8195 -0.0363
2 17 11 0.7938 0.0039
2 17 12 -3.0797 -0.0558
2 17 13 -1.1846 -0.0006
2 17 14 0.0305 -0.0442
2 17 15 -0.3922 0.0474
2 17 16 -0.0066 0.0050
2 17 17 1.3574 0.0240
2 17 18 -0.1222 0.0161
2 17 19 -1.9789 -0.0014
2 17 20 -0.0219 0.0208
2 18 0 5.2689 -0.1890
2 18 1 -3.4819 -0.1891
2 18 2 15.0995 -0.0001
2 18 3 17.0385 0.0877
2 18 4 2.7513 -0.0883
2 18 5 4.9228 -0.0466
2 18 6 0.8422 0.0002
2 18 7 1.6308 0.0075
2 18 8 -1.7601 -0.0109
2 18 9 -2.1688 0.0660
2 18 10 -0.3797 0.0274
2 18 11 -5.3513 -0.0163
2 18 12 1.7603 0.0429
2 18 13 1.4244 0.0136
2 18 14 -2.5117 0.0060
2 18 15 3.1720 -0.0001
2 18 16 0.9216 0.0270
2 18 17 1.6752 -0.0365
2 18 18 0.5451 0.0369
2 18 19 -0.1267 -0.0213
2 18 20 0.6829 0.0508
2 19 0 1.7070 0.0265
2 19 1 -12.0754 -0.0158
2 19 2 -5.5984 -0.1416
2 19 3 1.0951 -0.0437
2 19 4 6.5376 -0.0939
2 19 5 -6.3227 0.0311
2 19 6 -0.5507 -0.0369
2 19 7 -0.2049 -0.0441
2 19 8 0.6955 -0.1191
2 19 9 3.4808 -0.0127
2 19 10 -5.7608 -0.0291
2 19 11 0.5848 -0.0109
2 19 12 -0.2176 -0.0506
2 19 13 -3.2296 -0.0230
2 19 14 1.0581 -0.0247
2 19 15 -0.5368 0.0190
2 19 16 -0.6452 -0.0185
2 19 17 2.2469 0.0206
2 19 18 -1.1929 -0.0366
2 19 19 -1.4769 0.0287
2 19 20 -0.2642 -0.0061
2 20 0 4.6833 -0.1477
2 20 1 -4.7516 -0.0988
2 20 2 5.1733 0.0196
2 20 3 22.1351 -0.0410
2 20 4 -0.1546 -0.1228
2 20 5 -0.7818 -0.1291
2 20 6 1.9522 -0.0205
2 20 7 -2.5148 -0.0323
2 20 8 2.2758 0.0121
2 20 9 -1.2603 -0.0200
2 20 10 -0.2030 -0.0220
2 20 11 -1.8254 -0.0668
2 20 12 -2.5967 0.0325
2 20 13 0.6475 -0.0415
2 20 14 -2.9089 0.0428
2 20 15 0.3277 -0.0610
2 20 16 2.5428 -0.0054
2 20 17 2.5184 -0.0518
2 20 18 1.2553 0.0358
2 20 19 0.6774 0.0044
2 20 20 0.0853 0.0053
2 21 0 0.7603 -0.0099
2 21 1 -19.6255 0.0305
2 21 2 -7.7273 -0.0429
2 21 3 7.3953 0.0224
2 21 4 5.5665 -0.0403
2 21 5 3.3150 0.0271
2 21 6 -1.0404 -0.0638
2 21 7 -3.1990 -0.0799
2 21 8 1.2926 -0.0554
2 21 9 1.9901 -0.0160
2 21 10 -4.1161 -0.0040
2 21 11 1.4953 -0.0261
2 21 12 1.5202 -0.0467
2 21 13 -1.6310 -0.0323
2 21 14 -1.8882 0.0056
2 21 15 -2.2106 -0.0028
2 21 16 -1.0920 -0.0114
2 21 17 0.9120 -0.0315
2 21 18 -0.1254 -0.0425
2 21 19 -0.4615 0.0001
2 22 0 6.6702 -0.1092
2 22 1 -12.8223 -0.0382
2 22 2 -3.5963 0.0530
2 22 3 13.6124 -0.0874
2 22 4 -1.1630 -0.0402
2 22 5 2.8298 -0.0852
2 22 6 2.1203 -0.0302
2 22 7 1.2175 -0.0503
2 22 8 4.4517 0.0060
2 22 9 -3.9511 -0.0981
2 22 10 0.2811 -0.0398
2 22 11 -1.1969 -0.0802
2 22 12 -3.4286 0.0209
2 22 13 2.5115 -0.0695
2 22 14 -2.5592 0.0537
2 22 15 -0.0232 -0.0733
2 22 16 1.8413 -0.0178
2 22 17 0.9547 -0.0412
2 22 18 2.0885 0.0797
2 22 19 -0.1532 -0.0339
2 23 0 4.3471 -0.0362
2 23 1 -15.2957 0.0432
2 23 2 -5.1534 -0.0045
2 23 3 3.4535 0.0152
2 23 4 2.2861 0.0057
2 23 5 3.6976 0.0261
2 23 6 -4.1764 -0.0138
2 23 7 -0.3204 -0.0356
2 23 8 -0.1360 0.0300
2 23 9 4.2375 -0.0015
2 23 10 -0.2573 0.0130
2 23 11 -1.8305 -0.0325
2 23 12 2.8125 -0.0221
2 23 13 -1.2642 -0.0243
2 23 14 -4.2253 0.0213
2 23 15 -0.9396 -0.0114
2 23 16 -1.6668 -0.0331
2 23 17 1.0825 -0.0260
2 23 18 0.8854 -0.0201
2 23 19 -0.6782 -0.0136
2 24 0 2.2762 -0.0338
2 24 1 -11.1845 0.0693
2 24 2 -7.4629 0.0957
2 24 3 8.3258 -0.0836
2 24 4 4.9410 0.0195
2 24 5 2.1472 -0.0504
2 24 6 2.5842 -0.0583
2 24 7 1.2448 -0.0471
2 24 8 0.7789 0.0096
2 24 9 -1.8223 -0.1158
2 24 10 -0.7584 -0.0322
2 24 11 1.3573 -0.0673
2 24 12 -0.1710 0.0125
2 24 13 1.0745 -0.0656
2 24 14 -1.4519 0.0689
2 24 15 -1.1375 -0.0627
2 24 16 -0.8950 -0.0426
2 24 17 0.6148 -0.0117
2 24 18 1.7400 0.0250
2 24 19 0.1860 -0.0397
2 25 0 8.0015 -0.1107
2 25 1 -9.7675 0.0150
2 25 2 -11.9993 0.0110
2 25 3 0.1602 0.0374
2 25 4 -1.3052 0.0877
2 25 5 2.6739 0.0465
2 25 6 1.9690 0.0467
2 25 7 1.0677 0.0165
2 25 8 -0.9235 0.0777
2 25 9 4.4808 0.0244
2 25 10 -1.2957 0.0233
2 25 11 -2.7956 -0.0229
2 25 12 2.6499 0.0003
2 25 13 0.4490 -0.0153
2 25 14 -1.9722 0.0405
2 25 15 -0.5301 -0.0037
2 25 16 -1.5132 0.0018
2 25 17 0.6109 0.0133
2 25 18 -0.1552 -0.0153
2 25 19 -0.3679 0.0322
2 26 0 7.9042 0.0491
2 26 1 -3.8294 0.0992
2 26 2 -7.3523 0.0346
2 26 3 6.1515 -0.1035
2 26 4 -0.0985 0.0251
2 26 5 -1.1942 0.0005
2 26 6 2.6836 -0.0379
2 26 7 -1.2473 -0.0131
2 26 8 3.1343 0.0251
2 26 9 1.3491 -0.0891
2 26 10 -1.7331 -0.0113
2 26 11 3.4030 -0.0219
2 26 12 -0.2514 0.0092
2 26 13 -0.6779 -0.0455
2 26 14 -0.5369 0.0482
2 26 15 -1.4819 -0.0676
2 26 16 -0.4934 -0.0205
2 26 17 0.3138 0.0025
2 26 18 1.3052 0.0329
2 27 0 9.9523 -0.1041
2 27 1 -8.0466 0.0118
2 27 2 -10.6365 0.0474
2 27 3 3.5395 0.0345
2 27 4 -3.8941 0.0906
2 27 5 4.9850 0.0125
2 27 6 2.5846 0.0428
2 27 7 -1.5162 0.0556
2 27 8 -1.0057 0.0945
2 27 9 0.2571 0.0431
2 27 10 0.6707 0.0181
2 27 11 -1.0272 -0.0014
2 27 12 1.4365 0.0235
2 27 13 3.0478 0.0228
2 27 14 -1.4270 0.0351
2 27 15 -1.1265 0.0083
2 27 16 -1.2015 -0.0050
2 27 17 -0.9341 -0.0262
2 27 18 0.2623 0.0139
2 28 0 10.6586 0.0782
2 28 1 -3.5074 0.0559
2 28 2 -5.1000 -0.0235
2 28 3 0.4051 -0.0783
2 28 4 -5.3413 0.0544
2 28 5 0.9303 0.0449
2 28 6 2.6485 -0.0113
2 28 7 1.5872 -0.0000
2 28 8 4.1013 0.0218
2 28 9 0.8063 -0.0422
2 28 10 -1.8771 0.0127
2 28 11 1.0013 0.0174
2 28 12 0.7463 -0.0021
2 28 13 0.0201 -0.0129
2 28 14 -0.2770 0.0321
2 28 15 0.9042 0.0068
2 28 16 -0.2990 0.0229
2 28 17 -0.5971 0.0476
2 28 18 0.7632 0.0347
2 29 0 10.3057 -0.0646
2 29 1 -1.8726 -0.0164
2 29 2 -3.8316 0.0263
2 29 3 2.3126 -0.0210
2 29 4 -5.5063 0.0340
2 29 5 1.6111 -0.0233
2 29 6 -1.1087 0.0230
2 29 7 -0.6081 0.0750
2 29 8 -0.6526 0.0777
2 29 9 -0.3592 0.0314
2 29 10 2.8009 0.0120
2 29 11 -1.0828 0.0226
2 29 12 0.1128 0.0343
2 29 13 1.8780 0.0211
2 29 14 -1.4751 -0.0241
2 29 15 -0.1527 -0.0003
2 29 16 -1.1441 -0.0456
2 29 17 -0.2454 0.0230
2 29 18 0.8967 0.0566
2 30 0 4.8373 0.0883
2 30 1 -2.0535 0.0326
2 30 2 -1.1705 -0.0453
2 30 3 0.4328 -0.0443
2 30 4 -3.3157 0.0488
2 30 5 0.2173 0.0307
2 30 6 2.4546 -0.0106
2 30 7 2.0963 0.0034
2 30 8 0.4214 -0.0033
2 30 9 1.3658 -0.0041
2 30 10 -1.6340 0.0276
2 30 11 0.2020 0.0362
2 30 12 3.2055 0.0217
2 30 13 -0.0479 0.0356
2 30 14 -0.4163 0.0446
2 30 15 1.4960 0.0321
2 30 16 -1.2018 0.0046
2 30 17 -0.5661 0.0380
2 30 18 -0.4211 -0.0718
2 31 0 8.0285 -0.0330
2 31 1 1.4051 -0.0278
2 31 2 -4.0476 -0.0002
2 31 3 1.0480 -0.0310
2 31 4 -5.3034 -0.0167
2 31 5 -1.2749 -0.0427
2 31 6 0.7417 -0.0132
2 31 7 -0.2210 0.0557
2 31 8 0.6341 0.0257
2 31 9 -0.7716 0.0083
2 31 10 -0.0879 -0.0158
2 31 11 -0.6485 0.0125
2 31 12 -1.2177 0.0102
2 31 13 0.7272 0.0003
2 31 14 0.3259 -0.0350
2 31 15 0.6434 0.0195
2 31 16 -0.5922 0.0123
2 31 17 0.3389 0.0467
2 32 0 4.0948 0.0694
2 32 1 0.5620 -0.0094
2 32 2 1.7886 -0.0623
2 32 3 3.9087 -0.0172
2 32 4 -5.2129 0.0329
2 32 5 -3.1379 0.0151
2 32 6 1.6123 -0.0090
2 32 7 1.0575 0.0064
2 32 8 1.3030 -0.0457
2 32 9 2.3015 0.0294
2 32 10 -0.2045 0.0348
2 32 11 0.4373 0.0509
2 32 12 1.7143 0.0291
2 32 13 -0.4282 0.0402
2 32 14 -1.4743 -0.0049
2 32 15 1.0432 0.0051
2 32 16 -0.2848 0.0168
2 32 17 -0.2769 0.0202
2 33 0 4.4895 0.0212
2 33 1 -0.8814 -0.0132
2 33 2 -1.9845 -0.0179
2 33 3 4.3246 -0.0268
2 33 4 -3.6263 -0.0647
2 33 5 -0.0924 -0.0604
2 33 6 -0.2661 -0.0285
2 33 7 -3.1610 0.0126
2 33 8 1.1844 -0.0344
2 33 9 -2.6363 -0.0272
2 33 10 -1.0761 -0.0686
2 33 11 1.0799 0.0037
2 33 12 -1.0934 -0.0007
2 33 13 1.1886 0.0175
2 33 14 -0.1894 -0.0416
2 33 15 0.6020 0.0229
2 33 16 -0.8511 -0.0115
2 33 17 -0.1858 -0.0447
2 34 0 3.9007 0.0382
2 34 1 -2.7708 -0.0452
2 34 2 2.2246 -0.0310
2 34 3 3.5769 0.0307
2 34 4 -5.6982 0.0221
2 34 5 -1.8989 0.0087
2 34 6 1.0332 -0.0089
2 34 7 3.5662 0.0043
2 34 8 2.3523 -0.0471
2 34 9 0.3408 0.0432
2 34 10 0.7210 0.0265
2 34 11 -1.2932 0.0232
2 34 12 0.1667 -0.0043
2 34 13 0.3383 0.0341
2 34 14 -1.7006 -0.0218
2 34 15 2.0218 0.0744
2 34 16 0.1376 0.0393
2 35 0 2.5686 0.0440
2 35 1 -1.2184 -0.0084
2 35 2 2.0645 -0.0330
2 35 3 3.7910 -0.0199
2 35 4 -2.3100 -0.0711
2 35 5 -1.7044 -0.0420
2 35 6 -3.4232 -0.0241
2 35 7 -3.4847 -0.0356
2 35 8 1.3637 -0.0781
2 35 9 -0.5827 -0.0541
2 35 10 -0.3735 -0.0657
2 35 11 1.1785 -0.0029
2 35 12 -0.6374 -0.0104
2 35 13 -0.0799 -0.0290
2 35 14 -1.6510 -0.0813
2 35 15 0.6788 -0.0162
2 35 16 -1.0511 -0.0361
2 36 0 0.0409 -0.0020
2 36 1 -4.9449 -0.0503
2 36 2 2.0999 0.0069
2 36 3 4.2806 0.0603
2 36 4 -0.4507 0.0013
2 36 5 -1.0601 0.0201
2 36 6 0.2983 0.0014
2 36 7 3.4269 0.0260
2 36 8 0.2708 -0.0326
2 36 9 -0.9836 0.0200
2 36 10 0.9915 0.0025
2 36 11 -0.5344 -0.0106
2 36 12 0.5751 0.0040
2 36 13 0.6023 0.0467
2 36 14 -1.1045 0.0019
2 36 15 1.4418 0.0594
2 36 16 -0.6535 -0.0042
2 37 0 1.3287 0.0427
2 37 1 -1.9861 0.0068
2 37 2 -0.2334 -0.0292
2 37 3 1.5353 -0.0106
2 37 4 -0.9748 -0.0470
2 37 5 -2.8425 -0.0175
2 37 6 -1.1829 -0.0176
2 37 7 -2.6782 -0.0375
2 37 8 1.4608 -0.0767
2 37 9 1.1395 -0.0249
2 37 10 -1.9933 -0.0355
2 37 11 0.7327 -0.0371
2 37 12 -0.8032 -0.0397
2 37 13 -0.1505 -0.0688
2 37 14 -1.0219 -0.0385
2 37 15 0.5859 0.0014
2 38 0 1.0676 -0.0385
2 38 1 -3.3327 -0.0325
2 38 2 1.3243 0.0295
2 38 3 5.5133 0.0777
2 38 4 0.6343 -0.0029
2 38 5 -1.9268 0.0252
2 38 6 -0.5910 0.0097
2 38 7 1.1091 0.0244
2 38 8 1.5207 -0.0324
2 38 9 -0.8930 0.0173
2 38 10 1.8317 -0.0091
2 38 11 1.0553 0.0004
2 38 12 -0.7466 -0.0004
2 38 13 0.1048 0.0159
2 38 14 -1.5539 -0.0536
2 38 15 0.4655 -0.0050
2 39 0 0.6454 0.0337
2 39 1 -4.4433 0.0020
2 39 2 -1.5087 -0.0258
2 39 3 2.3117 -0.0106
2 39 4 0.2562 -0.0125
2 39 5 -1.0648 0.0213
2 39 6 -0.1876 0.0243
2 39 7 -3.4031 -0.0147
2 39 8 0.3667 -0.0388
2 39 9 0.1974 -0.0016
2 39 10 -1.3739 -0.0090
2 39 11 1.2226 -0.0364
2 39 12 0.2516 -0.0240
2 39 13 1.3623 -0.0222
2 39 14 -0.7333 0.0049
2 39 15 -0.0656 0.0193
2 40 0 3.1367 -0.0429
2 40 1 -4.1072 0.0011
2 40 2 -0.0577 0.0420
2 40 3 3.1530 0.0623
2 40 4 -0.1060 -0.0246
2 40 5 0.1770 -0.0035
2 40 6 -0.4586 0.0040
2 40 7 1.0970 0.0166
2 40 8 2.6383 0.0060
2 40 9 -1.9810 0.0302
2 40 10 1.5590 -0.0118
2 40 11 0.1369 -0.0137
2 40 12 -1.4559 -0.0238
2 40 13 0.0761 -0.0125
2 40 14 -1.4003 -0.0576
2 41 0 1.6013 0.0141
2 41 1 -3.3920 -0.0067
2 41 2 0.2161 -0.0023
2 41 3 0.7314 0.0081
2 41 4 0.4928 0.0295
2 41 5 -1.5702 0.0570
2 41 6 -1.3068 0.0338
2 41 7 -1.8367 -0.0253
2 41 8 -0.4914 0.0019
2 41 9 0.8040 0.0121
2 41 10 0.6531 0.0584
2 41 11 1.0306 0.0018
2 41 12 1.2969 0.0040
2 41 13 0.8736 -0.0173
2 41 14 -0.5680 -0.0011
2 42 0 1.0698 -0.0490
2 42 1 -3.6789 0.0212
2 42 2 -0.2751 0.0254
2 42 3 1.8971 0.0114
2 42 4 1.7451 -0.0362
2 42 5 0.9689 -0.0109
2 42 6 0.2610 0.0061
2 42 7 -0.4968 0.0290
2 42 8 0.7265 0.0166
2 42 9 -2.1407 0.0031
2 42 10 0.4772 -0.0224
2 42 11 0.3909 -0.0309
2 42 12 -0.4239 0.0176
2 42 13 0.2791 0.0057
2 43 0 2.0061 0.0075
2 43 1 -1.2623 0.0016
2 43 2 -1.4329 0.0206
2 43 3 -1.3433 0.0175
2 43 4 0.4414 0.0382
2 43 5 -1.9924 0.0376
2 43 6 0.7395 0.0141
2 43 7 0.1857 -0.0253
2 43 8 -0.2131 0.0526
2 43 9 0.2171 0.0457
2 43 10 0.0442 0.0844
2 43 11 0.5066 0.0138
2 43 12 1.0859 -0.0086
2 43 13 0.6551 0.0002
2 44 0 1.2027 -0.0408
2 44 1 -0.8723 0.0314
2 44 2 -0.0627 0.0143
2 44 3 2.6204 -0.0182
2 44 4 0.1701 -0.0164
2 44 5 -0.4695 -0.0081
2 44 6 0.8958 -0.0145
2 44 7 -2.6455 -0.0000
2 44 8 0.9776 -0.0138
2 44 9 -1.0211 -0.0282
2 44 10 0.4284 -0.0026
2 44 11 0.9643 -0.0206
2 44 12 -0.6767 0.0440
2 45 0 1.6395 -0.0036
2 45 1 -0.9945 -0.0083
2 45 2 -1.5889 0.0214
2 45 3 -0.2302 0.0105
2 45 4 0.2919 0.0401
2 45 5 0.0153 0.0136
2 45 6 1.0043 0.0225
2 45 7 0.1983 -0.0129
2 45 8 0.0193 0.0658
2 45 9 -2.3997 0.0294
2 45 10 -0.1252 0.0358
2 45 11 0.5335 0.0146
2 45 12 1.3566 0.0087
2 46 0 1.7774 -0.0113
2 46 1 -1.1623 0.0323
2 46 2 -0.0242 0.0072
2 46 3 1.5421 -0.0419
2 46 4 -1.9040 -0.0111
2 46 5 -0.1504 -0.0181
2 46 6 1.5020 -0.0331
2 46 7 -1.5665 -0.0231
2 46 8 1.1987 -0.0038
2 46 9 -0.6798 -0.0433
2 46 10 0.3098 0.0160
2 46 11 -0.4493 -0.0563
2 47 0 1.8604 -0.0197
2 47 1 0.3018 -0.0127
2 47 2 0.7916 0.0281
2 47 3 -0.3832 0.0139
2 47 4 0.0763 0.0512
2 47 5 0.3581 -0.0156
2 47 6 -0.5128 0.0100
2 47 7 0.8764 -0.0230
2 47 8 0.3812 0.0277
2 47 9 -2.6572 0.0038
2 47 10 0.0043 -0.0078
2 48 0 -0.6055 0.0091
2 48 1 -1.5345 0.0139
2 48 2 0.1304 -0.0175
2 48 3 1.0549 -0.0518
2 48 4 -0.7804 0.0009
2 48 5 -0.6474 0.0004
2 48 6 1.9270 0.0029
2 48 7 -0.8124 -0.0265
2 48 8 -0.2322 0.0105
2 48 9 -0.0317 -0.0701
2 48 10 -0.1507 -0.0033
2 49 0 1.8436 -0.0171
2 49 1 1.1420 -0.0087
2 49 2 0.3136 0.0319
2 49 3 -0.7328 0.0072
2 49 4 -0.1231 0.0248
2 49 5 0.2494 -0.0544
2 49 6 0.4345 -0.0124
2 49 7 1.0057 -0.0064
2 49 8 1.2829 0.0154
2 49 9 -2.2442 -0.0008
2 50 0 -0.8335 0.0334
2 50 1 -0.4780 -0.0116
2 50 2 -0.0244 -0.0244
2 50 3 1.4803 -0.0296
2 50 4 -1.1389 0.0267
2 50 5 -1.6143 0.0243
2 50 6 1.6770 0.0326
2 50 7 -0.7799 -0.0458
2 51 0 1.7772 -0.0084
2 51 1 -0.0840 -0.0151
2 51 2 0.1774 0.0302
2 51 3 0.3833 -0.0156
2 51 4 -0.5214 -0.0090
2 51 5 1.2334 -0.0531
2 51 6 0.3767 -0.0116
2 51 7 -0.0227 0.0378
2 52 0 -0.0539 0.0552
2 52 1 -0.8287 -0.0265
2 52 2 -0.0528 -0.0111
2 52 3 0.1474 -0.0131
2 52 4 -1.4308 0.0426
2 52 5 -0.8065 0.0119
2 52 6 0.8640 0.0471
2 53 0 1.9816 -0.0058
2 53 1 -0.4191 -0.0134
2 53 2 1.0890 0.0288
2 53 3 0.1241 -0.0207
2 53 4 -0.5302 -0.0212
2 53 5 0.6689 -0.0391
2 54 0 -0.7297 0.0676
2 54 1 -0.5216 -0.0305
2 54 2 0.0237 -0.0059
3 0 0 0.5256 -0.1477
3 0 2 5.0598 0.3056
3 0 4 -7.2965 0.2952
3 0 6 -4.4883 -0.2809
3 0 8 -1.7229 0.4613
3 0 10 9.1060 -0.3914
3 0 12 3.6082 -0.3222
3 0 14 -3.1716 0.1068
3 0 16 -2.3009 -0.3518
3 0 18 1.8978 0.0607
3 0 20 0.2785 -0.0003
3 1 0 -4.4370 -0.3689
3 1 1 -8.8266 -0.1659
3 1 2 -2.4826 0.2259
3 1 3 3.3076 -0.0055
3 1 4 8.2212 -0.3736
3 1 5 -14.8121 -0.0328
3 1 6 -2.5122 -0.5960
3 1 7 2.2922 -0.1278
3 1 8 -5.2485 0.1553
3 1 9 -0.6775 0.0606
3 1 10 -0.1330 -0.5495
3 1 11 2.2276 0.1940
3 1 12 2.9724 -0.0562
3 1 13 1.1262 0.0686
3 1 14 1.2124 -0.0084
3 1 15 -1.7290 0.1015
3 1 16 -1.6279 -0.1831
3 1 17 -1.2247 0.0956
3 1 18 -0.1268 0.2539
3 1 19 -0.5887 0.0252
3 1 20 0.3494 -0.1355
3 2 0 0.9344 0.0096
3 2 1 8.5885 0.5152
3 2 2 -7.0320 0.2944
3 2 3 -2.1620 -0.0024
3 2 4 -6.1613 0.3069
3 2 5 0.1776 0.7494
3 2 6 5.5223 -0.3034
3 2 7 -1.5276 0.6774
3 2 8 -3.1061 0.3720
3 2 9 2.6246 0.1953
3 2 10 3.7537 -0.2074
3 2 11 -3.7313 0.5702
3 2 12 3.5121 -0.1646
3 2 13 1.5605 0.0888
3 2 14 0.2443 0.1779
3 2 15 0.9402 -0.1282
3 2 16 -2.3024 -0.2821
3 2 17 0.2625 0.0372
3 2 18 0.0784 0.0993
3 2 19 -0.4593 -0.0762
3 2 20 -0.4044 0.1052
3 3 0 5.2942 -0.4267
3 3 1 4.0406 -0.0225
3 3 2 -8.1564 0.2025
3 3 3 8.3131 -0.0199
3 3 4 5.8650 -0.2789
3 3 5 -16.8014 -0.0377
3 3 6 -4.9819 -0.5097
3 3 7 -3.3600 0.0738
3 3 8 -3.4467 0.1095
3 3 9 3.9447 0.1158
3 3 10 -1.8335 -0.5096
3 3 11 4.0402 0.1822
3 3 12 2.0558 -0.0526
3 3 13 -2.4864 0.1707
3 3 14 4.5019 0.0179
3 3 15 -2.2206 0.1357
3 3 16 -0.4896 -0.1595
3 3 17 0.5105 0.1092
3 3 18 0.0172 0.1473
3 3 19 0.3087 0.0571
3 3 20 -0.3350 -0.1465
3 4 0 5.4875 0.0645
3 4 1 5.3676 0.4018
3 4 2 -9.8027 0.1677
3 4 3 8.5003 -0.0378
3 4 4 -6.0153 0.2805
3 4 5 9.2657 0.5589
3 4 6 8.9926 -0.2200
3 4 7 -11.3472 0.5299
3 4 8 -4.3199 0.2956
3 4 9 -2.2724 0.1926
3 4 10 2.9409 -0.0298
3 4 11 -0.1863 0.4753
3 4 12 0.3534 -0.0564
3 4 13 5.3807 0.0237
3 4 14 0.9788 0.1957
3 4 15 -2.3894 -0.1137
3 4 16 -1.2544 -0.1187
3 4 17 -1.7877 0.0605
3 4 18 -0.2545 0.1311
3 4 19 0.2602 -0.0545
3 4 20 -0.8554 0.0366
3 5 0 14.7525 -0.3505
3 5 1 1.0573 0.0936
3 5 2 -9.9580 0.1409
3 5 3 -0.2207 -0.0060
3 5 4 -0.2873 -0.1836
3 5 5 -1.4071 -0.0660
3 5 6 -5.0960 -0.3601
3 5 7 1.1909 0.0930
3 5 8 0.0335 0.0255
3 5 9 -0.5763 0.0990
3 5 10 -2.4752 -0.4227
3 5 11 0.0849 0.2304
3 5 12 0.9241 0.0124
3 5 13 0.1142 0.2425
3 5 14 5.7243 0.0279
3 5 15 1.0180 0.0783
3 5 16 0.8784 -0.1339
3 5 17 -0.8571 0.0946
3 5 18 0.5048 0.1492
3 5 19 -1.1326 0.0977
3 5 20 -1.0391 -0.0853
3 6 0 11.6971 0.1269
3 6 1 12.6166 0.2539
3 6 2 0.1730 0.0181
3 6 3 2.6102 -0.0278
3 6 4 -6.7240 0.1668
3 6 5 5.7590 0.3671
3 6 6 2.7279 -0.0543
3 6 7 -8.1907 0.3026
3 6 8 -5.1661 0.2424
3 6 9 -2.2461 0.0489
3 6 10 6.7042 0.0319
3 6 11 -2.1303 0.2600
3 6 12 -3.8717 -0.0024
3 6 13 4.7590 0.0113
3 6 14 -0.9886 0.2193
3 6 15 -1.3368 -0.0479
3 6 16 -0.0431 0.0085
3 6 17 -1.1851 0.0193
3 6 18 1.1391 0.1104
3 6 19 -0.0494 -0.0959
3 6 20 -0.4032 0.0569
3 7 0 3.1867 -0.2736
3 7 1 4.5238 0.0553
3 7 2 -5.2380 0.1099
3 7 3 -1.5285 -0.0147
3 7 4 8.7568 -0.1887
3 7 5 6.6540 -0.0360
3 7 6 -3.6480 -0.2765
3 7 7 2.9315 0.1217
3 7 8 -7.1723 0.0340
3 7 9 0.0363 0.0740
3 7 10 -1.4114 -0.2387
3 7 11 -2.6519 0.1795
3 7 12 5.9126 0.0052
3 7 13 -0.2466 0.1819
3 7 14 3.8388 -0.0084
3 7 15 3.0389 0.0292
3 7 16 -1.6347 -0.0654
3 7 17 -0.7105 0.1274
3 7 18 0.4708 0.1239
3 7 19 -1.4755 0.0424
3 7 20 -0.2352 -0.0521
3 8 0 12.1087 0.0995
3 8 1 18.4524 0.0843
3 8 2 -8.0153 -0.0870
3 8 3 -6.6570 -0.0860
3 8 4 -5.2703 0.0765
3 8 5 -1.6154 0.1634
3 8 6 10.8361 -0.0162
3 8 7 -2.5773 0.0776
3 8 8 -5.9538 0.0671
3 8 9 -0.7090 -0.0859
3 8 10 -0.2018 0.0965
3 8 11 -2.5001 0.0787
3 8 12 -5.5019 0.0830
3 8 13 1.7598 0.0105
3 8 14 3.1468 0.1471
3 8 15 -0.3030 -0.0399
3 8 16 0.0785 0.0563
3 8 17 0.0438 0.0219
3 8 18 -0.5808 0.0825
3 8 19 -0.3056 -0.0097
3 8 20 -0.3968 0.0777
3 9 0 5.8631 -0.1631
3 9 1 14.7404 0.0400
3 9 2 -0.4873 0.0873
3 9 3 7.2101 -0.0566
3 9 4 2.2655 -0.1425
3 9 5 3.2989 -0.0062
3 9 6 0.2773 -0.1291
3 9 7 -0.8933 0.1679
3 9 8 -3.1505 -0.0043
3 9 9 4.7842 0.0127
3 9 10 -1.2112 -0.1483
3 9 11 -1.8527 0.0342
3 9 12 3.7913 0.0117
3 9 13 -2.2473 0.1031
3 9 14 2.4718 0.0020
3 9 15 2.5059 -0.0093
3 9 16 0.2750 -0.0254
3 9 17 0.6706 0.0783
3 9 18 0.1269 0.0263
3 9 19 -0.0978 0.0259
3 9 20 -0.5784 -0.0384
3 10 0 9.6906 -0.0236
3 10 1 9.3358 -0.0467
3 10 2 -6.3871 -0.1784
3 10 3 -2.2484 -0.1533
3 10 4 -4.6130 0.0004
3 10 5 0.6897 -0.1063
3 10 6 10.6581 0.0075
3 10 7 -5.9847 -0.0866
3 10 8 -3.7604 -0.0430
3 10 9 -4.7069 -0.0757
3 10 10 -3.7264 0.1087
3 10 11 2.8565 -0.0762
3 10 12 -7.2623 0.0708
3 10 13 0.5963 -0.0604
3 10 14 4.0622 0.0308
3 10 15 -2.5275 -0.0307
3 10 16 0.6614 0.1193
3 10 17 -1.1429 0.0192
3 10 18 -0.6166 0.0435
3 10 19 0.2024 0.0144
3 10 20 -0.2647 -0.0355
3 11 0 9.6713 0.0135
3 11 1 6.3067 0.0239
3 11 2 2.9186 0.0066
3 11 3 6.5000 -0.0241
3 11 4 -5.1648 -0.0916
3 11 5 8.5079 -0.0097
3 11 6 2.3029 0.0234
3 11 7 3.9077 0.0520
3 11 8 3.2251 -0.0486
3 11 9 0.8163 -0.0565
3 11 10 1.5215 -0.0512
3 11 11 -4.3021 -0.0153
3 11 12 0.3844 0.0591
3 11 13 1.8904 0.0157
3 11 14 0.0568 -0.0264
3 11 15 3.5057 -0.0871
3 11 16 2.6149 -0.0177
3 11 17 -0.6125 0.0145
3 11 18 0.0908 0.0468
3 11 19 -0.5941 0.0120
3 11 20 -0.8443 0.0274
3 12 0 7.1082 -0.0471
3 12 1 5.3923 -0.1232
3 12 2 6.7261 -0.1983
3 12 3 -7.1072 -0.1534
3 12 4 -4.4530 -0.1061
3 12 5 -3.2199 -0.2201
3 12 6 -0.4590 0.0384
3 12 7 -1.9160 -0.1579
3 12 8 -2.3056 -0.0748
3 12 9 -3.0023 -0.1033
3 12 10 -1.8157 0.0346
3 12 11 1.2808 -0.1887
3 12 12 -6.4917 0.0341
3 12 13 -2.9594 -0.0656
3 12 14 1.2414 -0.0340
3 12 15 -0.4819 -0.0180
3 12 16 0.7141 0.0904
3 12 17 -0.5303 -0.0338
3 12 18 1.3098 -0.0209
3 12 19 -0.5413 -0.0199
3 12 20 0.3299 -0.0083
3 13 0 -2.9632 0.1370
3 13 1 0.2091 -0.0062
3 13 2 5.4579 -0.0254
3 13 3 9.1662 0.0206
3 13 4 5.2288 -0.0794
3 13 5 7.0333 -0.0212
3 13 6 1.9137 0.0747
3 13 7 6.2507 -0.0435
3 13 8 -0.4244 -0.0270
3 13 9 0.1620 -0.0681
3 13 10 4.5179 0.0601
3 13 11 -4.5714 -0.0578
3 13 12 1.9829 0.0406
3 13 13 2.6271 -0.0757
3 13 14 -2.3994 -0.0596
3 13 15 2.6734 -0.0974
3 13 16 0.9915 0.0036
3 13 17 0.0568 -0.0026
3 13 18 -0.3061 0.0112
3 13 19 -0.7506 -0.0674
3 13 20 0.4239 0.0494
3 14 0 2.7455 -0.0402
3 14 1 1.2879 -0.1417
3 14 2 1.2270 -0.1258
3 14 3 -12.0625 -0.0970
3 14 4 -2.5337 -0.1368
3 14 5 -7.3105 -0.1939
3 14 6 1.2949 -0.0018
3 14 7 1.8376 -0.1608
3 14 8 -2.9208 -0.1200
3 14 9 2.0291 -0.1072
3 14 10 -6.2884 0.0014
3 14 11 -1.0137 -0.1806
3 14 12 -2.4097 0.0370
3 14 13 -6.4691 -0.0421
3 14 14 2.3655 -0.1025
3 14 15 1.0446 -0.0391
3 14 16 -0.1959 0.0272
3 14 17 0.7695 -0.0141
3 14 18 0.4414 -0.0609
3 14 19 -0.7319 0.0520
3 14 20 -0.0055 0.0144
3 15 0 -1.8424 0.1889
3 15 1 2.1488 0.0067
3 15 2 3.5060 -0.0274
3 15 3 15.8614 0.0122
3 15 4 6.4118 -0.0196
3 15 5 -1.2623 -0.0232
3 15 6 1.8176 0.1202
3 15 7 1.4399 -0.0552
3 15 8 3.2654 -0.0335
3 15 9 2.5915 -0.0666
3 15 10 4.1651 0.0809
3 15 11 -0.2795 -0.0919
3 15 12 -1.1596 0.0375
3 15 13 0.7406 -0.0790
3 15 14 -1.8597 -0.0420
3 15 15 -0.7058 -0.0756
3 15 16 1.9266 0.0011
3 15 17 1.8935 -0.0653
3 15 18 -0.5986 -0.0563
3 15 19 0.4475 -0.0595
3 15 20 0.5294 0.0373
3 16 0 0.8183 -0.0217
3 16 1 -10.2808 -0.0630
3 16 2 -2.8162 -0.0239
3 16 3 -4.5029 0.0079
3 16 4 -1.6006 -0.1186
3 16 5 -1.1903 -0.1628
3 16 6 0.7602 -0.0235
3 16 7 -2.5221 -0.1098
3 16 8 -2.5724 -0.0881
3 16 9 1.3754 -0.0356
3 16 10 -6.0326 -0.0230
3 16 11 0.1531 -0.1351
3 16 12 -0.0332 0.0131
3 16 13 -5.3179 -0.0324
3 16 14 0.7007 -0.1164
3 16 15 -0.9663 -0.0115
3 16 16 -0.3148 0.0119
3 16 17 -0.2629 -0.0078
3 16 18 0.3452 -0.0781
3 16 19 0.2785 0.0392
3 17 0 4.9819 0.1845
3 17 1 -5.7079 -0.0098
3 17 2 -0.7147 -0.0175
3 17 3 10.9147 0.0376
3 17 4 4.2520 0.0715
3 17 5 1.2649 0.0043
3 17 6 0.8076 0.1356
3 17 7 1.9067 -0.0854
3 17 8 8.2714 -0.0495
3 17 9 -0.6623 -0.0429
3 17 10 3.7494 0.0843
3 17 11 1.1816 -0.0460
3 17 12 -3.6697 0.0463
3 17 13 2.5691 -0.0596
3 17 14 -1.0927 -0.0306
3 17 15 -1.7886 -0.0404
3 17 16 2.4155 0.0113
3 17 17 1.0698 -0.0702
3 17 18 0.2759 0.0016
3 17 19 0.1862 -0.0461
3 18 0 2.8475 0.0250
3 18 1 -11.7220 0.0185
3 18 2 0.0007 0.0341
3 18 3 -4.1128 0.0896
3 18 4 -1.9336 -0.0929
3 18 5 0.6379 -0.0742
3 18 6 -5.9462 0.0226
3 18 7 -0.9880 -0.0180
3 18 8 -3.2278 -0.0101
3 18 9 2.1467 -0.0020
3 18 10 0.0689 -0.0616
3 18 11 -3.0713 -0.0630
3 18 12 1.6488 0.0038
3 18 13 -3.7068 0.0152
3 18 14 -3.2426 -0.0722
3 18 15 -0.3875 0.0188
3 18 16 -0.9660 -0.0470
3 18 17 -0.3057 -0.0036
3 18 18 1.3678 -0.0673
3 18 19 0.1980 0.0062
3 19 0 1.7227 0.1338
3 19 1 -8.4568 -0.0458
3 19 2 -3.0747 0.0339
3 19 3 5.7577 0.0577
3 19 4 11.5302 0.0876
3 19 5 2.7399 0.0285
3 19 6 0.0033 0.0751
3 19 7 1.5733 -0.0745
3 19 8 4.0624 -0.0142
3 19 9 -0.0445 0.0030
3 19 10 2.3079 0.0751
3 19 11 2.0164 -0.0112
3 19 12 -0.1687 0.0071
3 19 13 1.8010 -0.0326
3 19 14 -0.2691 0.0096
3 19 15 -2.1950 0.0272
3 19 16 -0.7140 0.0242
3 19 17 1.0116 -0.0257
3 19 18 0.7363 -0.0170
3 19 19 0.1479 -0.0493
3 20 0 4.8926 0.0005
3 20 1 -7.2374 0.0597
3 20 2 -8.6407 0.0664
3 20 3 -6.8174 0.1231
3 20 4 -1.6916 -0.0129
3 20 5 -0.5100 0.0365
3 20 6 -2.2107 0.0478
3 20 7 1.8283 0.0623
3 20 8 -4.1553 0.0362
3 20 9 3.5961 0.0205
3 20 10 0.5981 -0.0395
3 20 11 -4.7274 0.0297
3 20 12 2.7778 0.0003
3 20 13 -2.0899 0.0451
3 20 14 -2.2471 -0.0312
3 20 15 -0.0908 0.0304
3 20 16 -1.9945 -0.0451
3 20 17 0.3113 0.0682
3 20 18 -0.1302 -0.0337
3 20 19 0.2257 0.0592
3 21 0 6.9803 0.0397
3 21 1 -2.4002 -0.0763
3 21 2 -4.5394 0.0337
3 21 3 5.1085 0.0165
3 21 4 9.2252 0.0524
3 21 5 -0.7702 0.0445
3 21 6 0.9869 0.0225
3 21 7 -2.6970 -0.0158
3 21 8 3.4125 0.0092
3 21 9 4.1662 0.0262
3 21 10 -0.7709 0.0329
3 21 11 3.9644 0.0036
3 21 12 0.8045 -0.0122
3 21 13 -0.2032 0.0064
3 21 14 1.5569 0.0360
3 21 15 -3.1294 0.0345
3 21 16 -1.4168 0.0148
3 21 17 1.3308 -0.0229
3 21 18 0.4890 -0.0080
3 21 19 1.4900 0.0459
3 22 0 6.7600 -0.0334
3 22 1 -6.2341 0.0989
3 22 2 -12.6078 0.0679
3 22 3 -2.3208 0.0856
3 22 4 -2.2024 0.0385
3 22 5 2.6898 0.0595
3 22 6 0.5502 0.0368
3 22 7 -1.0042 0.1128
3 22 8 -2.8670 0.0692
3 22 9 0.1769 0.0562
3 22 10 1.3715 -0.0086
3 22 11 -1.3874 0.0804
3 22 12 1.2407 -0.0127
3 22 13 1.4889 0.0596
3 22 14 -1.1477 0.0233
3 22 15 -1.6628 0.0517
3 22 16 -1.7985 -0.0180
3 22 17 -1.1072 0.0466
3 22 18 -1.1313 -0.0068
3 23 0 13.7163 -0.0445
3 23 1 -2.5862 -0.0833
3 23 2 -4.6835 0.0073
3 23 3 0.4543 0.0072
3 23 4 2.2497 0.0219
3 23 5 1.5052 0.0357
3 23 6 1.7780 -0.0192
3 23 7 -1.7068 -0.0025
3 23 8 4.0255 0.0086
3 23 9 3.8124 0.0376
3 23 10 -2.0830 -0.0072
3 23 11 1.9859 0.0201
3 23 12 0.7860 -0.0291
3 23 13 1.5596 0.0072
3 23 14 2.0656 0.0303
3 23 15 -1.4022 0.0451
3 23 16 -0.7406 0.0230
3 23 17 0.0348 0.0189
3 23 18 0.7150 0.0808
3 24 0 8.1809 -0.0361
3 24 1 -1.0394 0.0708
3 24 2 -6.8372 0.0086
3 24 3 -2.3242 -0.0078
3 24 4 -3.6269 0.0270
3 24 5 1.5017 0.0597
3 24 6 -2.4849 0.0287
3 24 7 -0.5483 0.1147
3 24 8 -1.1409 0.0819
3 24 9 -1.2387 0.0472
3 24 10 3.8255 0.0104
3 24 11 -0.0045 0.1102
3 24 12 -0.5109 -0.0160
3 24 13 2.5132 0.0546
3 24 14 -1.4954 0.0366
3 24 15 -0.7068 0.0212
3 24 16 -1.6001 -0.0571
3 24 17 -1.7352 0.0323
3 24 18 -0.7885 0.0268
3 25 0 9.5309 -0.0648
3 25 1 -1.9109 -0.0366
3 25 2 -2.4425 0.0123
3 25 3 -0.8389 0.0040
3 25 4 2.8796 -0.0410
3 25 5 1.9560 -0.0131
3 25 6 1.3107 -0.0775
3 25 7 -0.1347 -0.0068
3 25 8 -0.9470 0.0120
3 25 9 3.5376 0.0154
3 25 10 -2.0203 -0.0413
3 25 11 -0.5556 0.0052
3 25 12 3.2825 -0.0360
3 25 13 2.5190 0.0147
3 25 14 1.7285 0.0505
3 25 15 0.4637 0.0371
3 25 16 -1.5456 -0.0134
3 25 17 -0.1077 0.0258
3 25 18 0.3150 0.0272
3 26 0 6.8749 -0.0408
3 26 1 3.8498 0.0257
3 26 2 -6.1969 -0.0306
3 26 3 -4.0163 -0.0650
3 26 4 -3.9223 0.0204
3 26 5 -1.9000 0.0660
3 26 6 0.2035 -0.0104
3 26 7 1.1136 0.0710
3 26 8 0.0629 0.0563
3 26 9 -0.2767 0.0206
3 26 10 0.9186 0.0358
3 26 11 0.6014 0.0921
3 26 12 -1.2704 -0.0341
3 26 13 1.0480 0.0146
3 26 14 0.7919 0.0402
3 26 15 0.7924 -0.0061
3 26 16 -1.0214 -0.0075
3 26 17 -1.2556 0.0551
3 26 18 -1.6554 0.0262
3 27 0 7.5628 -0.0713
3 27 1 2.1247 0.0223
3 27 2 -0.6220 0.0090
3 27 3 2.9591 -0.0246
3 27 4 0.5170 -0.0749
3 27 5 -2.2848 -0.0479
3 27 6 0.2955 -0.1037
3 27 7 -1.3419 0.0071
3 27 8 -1.9428 -0.0163
3 27 9 4.3761 -0.0239
3 27 10 -1.6177 -0.0608
3 27 11 -0.7438 -0.0107
3 27 12 2.4547 -0.0135
3 27 13 1.7046 0.0055
3 27 14 1.2563 0.0203
3 27 15 0.1845 -0.0478
3 27 16 -0.5017 -0.0451
3 27 17 0.5858 -0.0136
3 28 0 4.2353 -0.0129
3 28 1 2.3703 0.0275
3 28 2 -4.2728 -0.0499
3 28 3 0.5134 -0.0801
3 28 4 -3.5578 0.0109
3 28 5 -1.2357 0.0279
3 28 6 2.0645 -0.0377
3 28 7 -1.4392 0.0167
3 28 8 0.9208 0.0126
3 28 9 -1.2930 0.0048
3 28 10 -1.6590 0.0155
3 28 11 2.6544 0.0415
3 28 12 -1.4645 -0.0360
3 28 13 0.7322 0.0110
3 28 14 1.9288 0.0507
3 28 15 0.7826 -0.0187
3 28 16 0.1261 0.0159
3 28 17 -2.0621 -0.0481
3 29 0 6.6970 -0.0396
3 29 1 -0.0814 0.0692
3 29 2 -0.4272 0.0228
3 29 3 3.9546 -0.0041
3 29 4 -2.7661 -0.0515
3 29 5 -2.0091 -0.0527
3 29 6 -1.0670 -0.0814
3 29 7 0.1078 0.0021
3 29 8 0.2479 -0.0273
3 29 9 1.4588 -0.0445
3 29 10 -0.8860 -0.0675
3 29 11 -2.0656 -0.0231
3 29 12 -0.0632 -0.0171
3 29 13 2.0469 -0.0174
3 29 14 0.2516 -0.0117
3 29 15 0.7417 -0.0343
3 29 16 1.2022 -0.0205
3 29 17 0.6492 0.0114
3 30 0 2.2940 0.0200
3 30 1 1.4248 0.0089
3 30 2 1.2597 -0.0679
3 30 3 2.7440 -0.0601
3 30 4 -3.5501 0.0041
3 30 5 -1.7414 0.0034
3 30 6 -0.5767 -0.0208
3 30 7 -1.8862 -0.0381
3 30 8 1.2963 -0.0149
3 30 9 -0.3303 -0.0177
3 30 10 -0.6160 -0.0002
3 30 11 2.1607 0.0049
3 30 12 -0.9208 -0.0245
3 30 13 -0.5959 -0.0141
3 30 14 0.4212 -0.0051
3 30 15 1.1544 -0.0665
3 30 16 0.4156 -0.0207
3 30 17 -2.0999 -0.0580
3 31 0 0.4728 0.0245
3 31 1 -2.8974 0.0787
3 31 2 -0.3455 0.0463
3 31 3 4.7681 0.0225
3 31 4 0.5134 -0.0329
3 31 5 -0.6793 -0.0205
3 31 6 -3.0996 -0.0347
3 31 7 0.7527 0.0082
3 31 8 -0.7594 -0.0002
3 31 9 -1.3980 -0.0697
3 31 10 -0.2204 -0.0550
3 31 11 -2.1616 -0.0315
3 31 12 0.3963 0.0118
3 31 13 1.6798 0.0041
3 31 14 -0.3737 0.0125
3 31 15 0.9905 -0.0163
3 31 16 0.9213 -0.0483
3 32 0 0.4328 0.0270
3 32 1 1.1185 -0.0048
3 32 2 0.3193 -0.0381
3 32 3 2.0740 -0.0193
3 32 4 -2.4255 0.0178
3 32 5 -2.6733 -0.0028
3 32 6 0.7667 -0.0124
3 32 7 -0.2015 -0.0448
3 32 8 0.8320 -0.0214
3 32 9 1.4335 -0.0150
3 32 10 -1.5113 0.0038
3 32 11 -0.0161 -0.0560
3 32 12 -0.3609 -0.0284
3 32 13 -2.1346 -0.0559
3 32 14 0.4950 -0.0118
3 32 15 1.3413 -0.0618
3 32 16 0.7019 0.0691
3 33 0 -1.6139 0.0450
3 33 1 -1.7786 0.0505
3 33 2 -1.3209 0.0342
3 33 3 6.5842 0.0271
3 33 4 1.6418 0.0060
3 33 5 -1.7324 0.0266
3 33 6 -4.3324 0.0241
3 33 7 -1.1134 0.0241
3 33 8 0.5756 0.0088
3 33 9 -1.1599 -0.0467
3 33 10 0.3198 -0.0163
3 33 11 0.0442 0.0043
3 33 12 0.0655 0.0431
3 33 13 -0.0068 -0.0041
3 33 14 -1.0873 -0.0246
3 33 15 -0.1682 -0.0669
3 33 16 0.9828 -0.0349
3 34 0 -0.3469 0.0269
3 34 1 -1.3434 -0.0070
3 34 2 -1.8666 -0.0077
3 34 3 4.1879 0.0038
3 34 4 -0.8888 0.0224
3 34 5 -0.6094 -0.0242
3 34 6 1.9566 0.0144
3 34 7 -1.3172 -0.0164
3 34 8 -0.3826 -0.0176
3 34 9 0.3907 -0.0029
3 34 10 -1.6723 -0.0170
3 34 11 -0.1926 -0.0760
3 34 12 0.2988 0.0035
3 34 13 -1.1409 -0.0120
3 34 14 0.7340 0.0103
3 34 15 0.6215 -0.0415
3 35 0 0.1187 0.0597
3 35 1 -3.1072 0.0178
3 35 2 -3.1253 0.0030
3 35 3 4.9762 0.0338
3 35 4 -0.0219 0.0373
3 35 5 0.7220 0.0406
3 35 6 -3.7113 0.0773
3 35 7 -0.8536 0.0172
3 35 8 3.3425 0.0363
3 35 9 -1.9041 0.0152
3 35 10 0.0518 0.0122
3 35 11 0.5050 0.0276
3 35 12 -1.0587 0.0118
3 35 13 -0.4228 -0.0139
3 35 14 -1.7486 -0.0388
3 35 15 0.1061 0.0076
3 36 0 0.9394 0.0209
3 36 1 -1.5752 -0.0294
3 36 2 -0.2639 0.0168
3 36 3 3.3789 0.0238
3 36 4 -0.6346 0.0042
3 36 5 0.1572 -0.0321
3 36 6 -0.5938 0.0353
3 36 7 -0.9384 -0.0150
3 36 8 -0.9116 0.0050
3 36 9 0.2099 -0.0050
3 36 10 0.8359 0.0046
3 36 11 -0.3247 -0.0371
3 36 12 0.7457 0.0393
3 36 13 -0.6659 -0.0014
3 36 14 -0.2910 -0.0465
3 36 15 0.1992 -0.0608
3 37 0 -1.2848 0.0541
3 37 1 -3.7921 -0.0241
3 37 2 -3.2386 -0.0298
3 37 3 2.7168 0.0129
3 37 4 1.8238 0.0354
3 37 5 3.1819 0.0479
3 37 6 -2.7368 0.0905
3 37 7 -0.6473 0.0116
3 37 8 1.9177 0.0444
3 37 9 -2.4063 0.0331
3 37 10 -0.5518 0.0258
3 37 11 0.9265 0.0287
3 37 12 0.1850 0.0237
3 37 13 -0.0812 0.0247
3 37 14 -1.4010 0.0199
3 38 0 1.5813 0.0148
3 38 1 0.0277 -0.0274
3 38 2 -1.3550 0.0480
3 38 3 -0.3517 0.0276
3 38 4 -0.2440 -0.0268
3 38 5 -0.3740 -0.0418
3 38 6 -0.1926 0.0221
3 38 7 1.2783 -0.0029
3 38 8 -0.8968 0.0338
3 38 9 0.5287 0.0096
3 38 10 0.6714 0.0189
3 38 11 -1.0083 -0.0243
3 38 12 0.3241 0.0268
3 38 13 -0.8358 -0.0177
3 38 14 0.0152 -0.0400
3 39 0 -0.5204 0.0139
3 39 1 -0.4038 -0.0469
3 39 2 -2.8306 -0.0484
3 39 3 2.4624 -0.0118
3 39 4 1.7095 0.0363
3 39 5 1.5958 0.0411
3 39 6 -1.2958 0.0465
3 39 7 -1.7472 -0.0098
3 39 8 1.2480 -0.0013
3 39 9 -0.6436 0.0461
3 39 10 -0.6817 0.0428
3 39 11 2.3304 0.0478
3 39 12 0.5011 0.0167
3 39 13 -0.2833 0.0155
3 39 14 -1.1103 0.0025
3 40 0 1.1574 0.0064
3 40 1 -0.1629 -0.0107
3 40 2 -2.0711 0.0493
3 40 3 -0.3600 0.0142
3 40 4 -0.2250 -0.0400
3 40 5 0.8530 -0.0470
3 40 6 0.3535 0.0277
3 40 7 0.4988 0.0092
3 40 8 -0.7615 0.0295
3 40 9 -1.0218 0.0087
3 40 10 -0.2146 -0.0212
3 40 11 -0.0134 0.0131
3 40 12 0.0858 0.0315
3 40 13 0.4957 0.0472
3 41 0 2.2430 -0.0077
3 41 1 0.2286 -0.0447
3 41 2 -2.5959 -0.0460
3 41 3 1.2259 -0.0203
3 41 4 -0.4539 0.0172
3 41 5 1.5410 0.0109
3 41 6 0.4962 -0.0125
3 41 7 -0.6499 -0.0365
3 41 8 1.8797 -0.0181
3 41 9 -0.6632 0.0428
3 41 10 -1.0159 0.0272
3 41 11 1.5140 0.0110
3 41 12 -0.4793 -0.0671
3 41 13 -0.0990 -0.0005
3 42 0 1.0614 -0.0036
3 42 1 0.1018 0.0075
3 42 2 1.2446 0.0457
3 42 3 -0.6627 0.0083
3 42 4 -1.4025 -0.0209
3 42 5 1.0440 -0.0319
3 42 6 -1.9479 0.0231
3 42 7 0.2245 -0.0066
3 42 8 0.2372 0.0061
3 42 9 -0.9773 0.0099
3 42 10 0.7048 -0.0202
3 42 11 0.7154 0.0670
3 42 12 0.1952 0.0342
3 43 0 0.8110 -0.0334
3 43 1 -0.4011 -0.0396
3 43 2 -1.2268 -0.0386
3 43 3 0.1762 -0.0189
3 43 4 1.3724 -0.0073
3 43 5 1.3806 -0.0001
3 43 6 0.9745 -0.0405
3 43 7 0.5077 -0.0464
3 43 8 -0.2186 -0.0264
3 43 9 -1.5719 -0.0154
3 43 10 -1.4024 -0.0220
3 43 11 0.3904 -0.0375
3 43 12 -0.0021 -0.0958
3 44 0 -0.3036 -0.0056
3 44 1 1.0169 0.0330
3 44 2 1.6368 0.0351
3 44 3 -1.9291 -0.0027
3 44 4 -1.7951 0.0045
3 44 5 0.0611 -0.0075
3 44 6 -1.2185 0.0035
3 44 7 1.0273 0.0044
3 44 8 1.3611 0.0043
3 44 9 0.3742 0.0346
3 44 10 -0.2154 -0.0182
3 44 11 0.2925 0.0531
3 45 0 0.0530 -0.0488
3 45 1 1.2649 -0.0220
3 45 2 -0.6058 -0.0253
3 45 3 1.0320 0.0019
3 45 4 2.2815 -0.0158
3 45 5 -1.0198 -0.0040
3 45 6 0.9204 -0.0462
3 45 7 0.0278 -0.0526
3 45 8 -0.6063 -0.0281
3 45 9 -1.1015 -0.0455
3 45 10 -1.2117 -0.0449
3 45 11 0.7048 -0.0291
3 46 0 -1.8557 -0.0027
3 46 1 0.1257 0.0346
3 46 2 0.5918 0.0099
3 46 3 0.2444 -0.0181
3 46 4 -2.0129 0.0288
3 46 5 0.6073 0.0348
3 46 6 0.0532 -0.0082
3 46 7 -0.5435 0.0290
3 46 8 2.0013 0.0033
3 46 9 0.2393 0.0288
3 46 10 -1.0838 -0.0235
3 47 0 1.1481 -0.0361
3 47 1 0.1265 -0.0052
3 47 2 -0.8644 -0.0045
3 47 3 0.7223 0.0119
3 47 4 1.1327 -0.0162
3 47 5 -0.5257 -0.0218
3 47 6 0.6406 -0.0212
3 47 7 0.7015 -0.0197
3 47 8 0.8334 0.0098
3 47 9 -1.5657 -0.0320
3 48 0 -1.5701 0.0019
3 48 1 -0.1896 0.0245
3 48 2 1.7412 -0.0126
3 48 3 1.1394 -0.0271
3 48 4 -2.4470 0.0502
3 48 5 0.4869 0.0549
3 48 6 -1.0014 -0.0249
3 48 7 -1.0550 0.0236
3 49 0 -0.5283 -0.0242
3 49 1 -1.6983 0.0106
3 49 2 -0.4432 0.0088
3 49 3 -0.2300 0.0086
3 49 4 2.0999 -0.0071
3 49 5 0.5840 -0.0416
3 49 6 -0.2645 0.0355
3 49 7 1.1194 0.0213
3 50 0 -1.0605 0.0072
3 50 1 0.8526 0.0146
3 50 2 0.6865 -0.0377
3 50 3 0.1524 -0.0175
3 50 4 -1.7331 0.0437
3 50 5 -0.6545 0.0404
3 50 6 -0.1682 -0.0313
3 50 7 -0.4134 -0.0002
3 51 0 -1.1870 0.0006
3 51 1 -1.0685 0.0190
3 51 2 -0.4756 0.0146
3 51 3 0.1138 0.0056
3 51 4 1.4641 -0.0084
3 51 5 0.1303 -0.0448
3 52 0 -0.3364 0.0160
3 52 1 0.9779 -0.0048
3 52 2 -0.4721 -0.0401
3 52 3 0.7368 -0.0035
3 52 4 -1.1517 0.0223
3 53 0 -0.3099 0.0185
3 53 1 -1.5606 0.0070
3 53 2 -0.4036 0.0242
4 0 0 10.6041 -0.4406
4 0 2 -2.5431 0.0294
4 0 4 3.3742 0.1906
4 0 6 -1.5098 -0.2780
4 0 8 4.0126 0.4096
4 0 10 -4.1493 0.0430
4 0 12 1.2760 0.0586
4 0 14 2.5927 0.3814
4 0 16 -0.4898 -0.1478
4 0 18 -0.3908 0.1871
4 1 0 1.0194 -0.5344
4 1 1 2.3829 -0.0778
4 1 2 4.1539 0.5017
4 1 3 2.6090 -0.0899
4 1 4 0.3306 0.1307
4 1 5 -2.8351 0.0734
4 1 6 -2.8760 0.0276
4 1 7 -3.4592 -0.1021
4 1 8 0.2658 0.8959
4 1 9 -3.0641 -0.0421
4 1 10 2.7544 -0.1388
4 1 11 0.3521 -0.0862
4 1 12 -2.2455 0.3590
4 1 13 5.0161 -0.1442
4 1 14 -0.3613 0.2503
4 1 15 2.8954 -0.0452
4 1 16 0.6570 -0.1522
4 1 17 -0.8261 -0.0921
4 1 18 0.5497 0.2141
4 1 19 0.5405 -0.1142
4 2 0 2.2807 -0.3533
4 2 1 -3.3703 0.1031
4 2 2 -1.7036 -0.0739
4 2 3 -3.0058 -0.6712
4 2 4 9.1519 0.1260
4 2 5 5.1985 -0.2291
4 2 6 -1.9011 -0.3182
4 2 7 1.0029 -0.5171
4 2 8 -2.0763 0.2974
4 2 9 -1.7585 -0.5673
4 2 10 -2.5190 -0.0263
4 2 11 -3.7495 0.0502
4 2 12 4.1541 -0.0725
4 2 13 -0.1258 -0.1213
4 2 14 1.1811 0.2845
4 2 15 2.8209 -0.0247
4 2 16 -2.3874 -0.1404
4 2 17 -0.5275 0.1612
4 2 18 -0.4984 0.1566
4 2 19 -0.5780 -0.0122
4 3 0 0.5937 -0.4388
4 3 1 8.1790 -0.0030
4 3 2 -0.2370 0.4291
4 3 3 -4.3129 -0.0674
4 3 4 2.5634 0.0925
4 3 5 -5.2341 -0.0030
4 3 6 2.3327 -0.0028
4 3 7 2.0485 -0.1119
4 3 8 -0.5584 0.7629
4 3 9 -0.3439 -0.1619
4 3 10 0.6905 -0.1247
4 3 11 -1.5158 -0.1052
4 3 12 -4.3859 0.3033
4 3 13 1.0946 -0.1199
4 3 14 3.2594 0.1969
4 3 15 4.1754 -0.1041
4 3 16 1.2897 -0.1662
4 3 17 1.0864 -0.0693
4 3 18 -0.9028 0.1777
4 3 19 -0.1793 -0.0666
4 4 0 -0.1700 -0.2767
4 4 1 4.7796 0.0344
4 4 2 -2.7778 -0.0960
4 4 3 1.7001 -0.5896
4 4 4 5.9947 0.1189
4 4 5 -0.4435 -0.1226
4 4 6 -0.1583 -0.3117
4 4 7 -2.8379 -0.3925
4 4 8 -4.1034 0.1255
4 4 9 2.5579 -0.4949
4 4 10 -0.7337 -0.1026
4 4 11 -3.1633 0.0370
4 4 12 2.9880 -0.1690
4 4 13 -3.9183 -0.0849
4 4 14 -0.5291 0.1837
4 4 15 1.9533 -0.0185
4 4 16 -1.5561 -0.1297
4 4 17 1.2096 0.1133
4 4 18 -0.0083 0.0118
4 4 19 1.2639 -0.0257
4 5 0 -0.9375 -0.3243
4 5 1 5.4084 0.0524
4 5 2 -4.3928 0.2873
4 5 3 0.8929 -0.1481
4 5 4 3.3310 0.0459
4 5 5 0.4997 -0.1010
4 5 6 8.0711 0.0061
4 5 7 -1.6959 -0.0251
4 5 8 -0.4693 0.5728
4 5 9 -2.4626 -0.1925
4 5 10 -2.5643 -0.1031
4 5 11 3.4696 -0.1347
4 5 12 -4.8072 0.1768
4 5 13 -0.8701 -0.1013
4 5 14 5.8887 0.0901
4 5 15 0.9404 -0.1153
4 5 16 1.3024 -0.1000
4 5 17 0.1456 -0.0347
4 5 18 -2.1260 0.1410
4 5 19 -0.1991 -0.0381
4 6 0 4.3463 -0.0731
4 6 1 3.0951 0.0901
4 6 2 -5.4567 -0.0495
4 6 3 -0.2172 -0.3958
4 6 4 -5.3668 0.1034
4 6 5 1.9543 -0.0922
4 6 6 2.3457 -0.2575
4 6 7 -0.1003 -0.2629
4 6 8 0.3127 -0.0298
4 6 9 -0.7550 -0.3144
4 6 10 1.1033 -0.1106
4 6 11 -4.3138 0.0452
4 6 12 -2.2647 -0.1682
4 6 13 -1.8471 -0.0622
4 6 14 -1.8760 0.0336
4 6 15 1.9274 -0.0347
4 6 16 1.7624 -0.1254
4 6 17 0.7819 0.0374
4 6 18 0.8437 0.0103
4 6 19 1.3225 -0.0033
4 7 0 -0.7177 -0.2082
4 7 1 5.6253 0.0733
4 7 2 4.9066 0.1864
4 7 3 1.4946 -0.1298
4 7 4 0.3989 0.0453
4 7 5 2.0897 -0.1327
4 7 6 2.1041 0.0673
4 7 7 -1.1760 0.0157
4 7 8 1.1423 0.3368
4 7 9 -1.8165 -0.1996
4 7 10 0.9069 -0.1256
4 7 11 4.5729 -0.1227
4 7 12 -4.1610 0.0793
4 7 13 -3.4444 -0.0548
4 7 14 2.3919 0.0216
4 7 15 -0.0702 -0.0864
4 7 16 0.9079 -0.0963
4 7 17 -0.1178 -0.0468
4 7 18 -0.2438 0.0801
4 7 19 -0.6341 -0.0943
4 8 0 -5.4626 0.1000
4 8 1 0.1722 0.0976
4 8 2 -4.9198 -0.0499
4 8 3 -2.3384 -0.1879
4 8 4 -2.2765 0.0457
4 8 5 4.4147 -0.0423
4 8 6 1.5028 -0.1217
4 8 7 3.7984 -0.1004
4 8 8 -3.2731 -0.0522
4 8 9 -4.7257 -0.1046
4 8 10 3.9579 -0.0797
4 8 11 -4.7437 0.0405
4 8 12 -1.4304 -0.1560
4 8 13 0.9328 -0.0641
4 8 14 -3.5054 -0.0661
4 8 15 1.3234 -0.0163
4 8 16 0.4855 -0.0874
4 8 17 0.4181 0.0364
4 8 18 0.7758 -0.0104
4 8 19 0.7348 -0.0585
4 9 0 -1.9701 -0.0138
4 9 1 8.5536 0.1208
4 9 2 2.8274 0.1604
4 9 3 -3.6660 -0.0715
4 9 4 -0.8030 -0.0173
4 9 5 -2.1050 -0.1287
4 9 6 3.9484 0.0433
4 9 7 4.2221 0.0132
4 9 8 0.2926 0.1219
4 9 9 3.1228 -0.1545
4 9 10 -1.3212 -0.0834
4 9 11 1.3618 -0.0285
4 9 12 -0.5465 0.0208
4 9 13 -6.2989 -0.0048
4 9 14 1.8783 -0.0416
4 9 15 1.2421 -0.0948
4 9 16 -0.1036 -0.0934
4 9 17 0.8649 0.0173
4 9 18 -0.6211 0.0255
4 9 19 -1.3980 -0.0069
4 10 0 -8.6842 0.1291
4 10 1 6.3923 0.0844
4 10 2 -4.1215 0.0174
4 10 3 2.0929 0.0371
4 10 4 -1.8191 0.0729
4 10 5 -2.3827 0.0510
4 10 6 0.8286 0.0068
4 10 7 0.6565 0.0502
4 10 8 -1.8638 -0.0649
4 10 9 -1.9550 0.0207
4 10 10 3.6556 -0.0367
4 10 11 -0.3097 0.0234
4 10 12 -2.4093 -0.0937
4 10 13 -0.3479 0.0093
4 10 14 -2.7393 -0.0951
4 10 15 -1.8642 -0.0174
4 10 16 0.2889 -0.0469
4 10 17 2.2409 -0.0332
4 10 18 0.5098 -0.0837
4 10 19 1.5532 -0.0325
4 11 0 -3.0428 0.1163
4 11 1 2.7379 0.0974
4 11 2 -1.2984 0.0710
4 11 3 2.0550 -0.0607
4 11 4 -0.7418 -0.0733
4 11 5 -0.6647 -0.0893
4 11 6 5.9060 0.0341
4 11 7 1.1060 0.0512
4 11 8 -0.7986 -0.0306
4 11 9 3.3394 -0.0560
4 11 10 -3.4647 -0.0223
4 11 11 2.3812 0.0174
4 11 12 1.8926 -0.0186
4 11 13 -4.4300 0.0343
4 11 14 1.2809 -0.0774
4 11 15 -0.8722 -0.0326
4 11 16 -0.3729 -0.0110
4 11 17 -0.6682 0.0520
4 11 18 -1.6167 -0.0127
4 11 19 -0.9303 0.0227
4 12 0 -2.4124 0.1463
4 12 1 2.8537 0.1119
4 12 2 -4.1798 0.1187
4 12 3 0.3679 0.1858
4 12 4 -6.0077 0.1073
4 12 5 -1.1563 0.0588
4 12 6 1.0727 0.0858
4 12 7 -0.3564 0.1239
4 12 8 5.3110 -0.0671
4 12 9 -3.1844 0.1195
4 12 10 1.6982 0.0344
4 12 11 2.4533 0.0255
4 12 12 -5.3656 0.0205
4 12 13 1.6973 0.0606
4 12 14 -1.0056 -0.1187
4 12 15 -2.6605 -0.0206
4 12 16 1.8997 -0.0064
4 12 17 1.9371 -0.0704
4 12 18 0.8549 0.0084
4 12 19 0.5109 0.0032
4 13 0 -1.1633 0.1292
4 13 1 -0.1193 0.0468
4 13 2 4.3196 -0.0333
4 13 3 3.7141 0.0035
4 13 4 -1.5654 -0.0596
4 13 5 -0.8803 -0.0198
4 13 6 -2.2447 0.0621
4 13 7 0.5007 0.0436
4 13 8 -1.1271 -0.1439
4 13 9 2.6660 0.0149
4 13 10 1.5758 -0.0070
4 13 11 0.3545 0.0351
4 13 12 1.9214 0.0127
4 13 13 -1.4231 0.0684
4 13 14 -2.9841 -0.0492
4 13 15 -1.2917 0.0477
4 13 16 -0.0691 -0.0108
4 13 17 -1.4485 0.0408
4 13 18 -0.3402 -0.0471
4 13 19 -0.5637 -0.0198
4 14 0 -5.1278 0.1204
4 14 1 -3.0417 0.0610
4 14 2 -1.9314 0.1266
4 14 3 -2.7073 0.2214
4 14 4 1.5293 0.0824
4 14 5 2.3914 0.0522
4 14 6 0.3508 0.1516
4 14 7 -0.5988 0.1514
4 14 8 3.4217 -0.0118
4 14 9 -3.2775 0.1644
4 14 10 0.4925 0.0504
4 14 11 3.0704 0.0104
4 14 12 -1.8939 0.0783
4 14 13 2.8807 0.0597
4 14 14 -0.3669 -0.0576
4 14 15 -1.6742 0.0076
4 14 16 -0.1553 0.0459
4 14 17 1.0542 -0.0241
4 14 18 1.1134 0.0273
4 14 19 -1.1789 -0.0392
4 15 0 -0.1776 0.1143
4 15 1 1.7612 0.0356
4 15 2 0.7197 -0.1029
4 15 3 -1.3885 0.0610
4 15 4 -0.2609 -0.0641
4 15 5 -3.5873 0.0324
4 15 6 -3.3152 0.0453
4 15 7 3.6607 0.0017
4 15 8 -2.5487 -0.1670
4 15 9 3.3427 0.0664
4 15 10 2.4200 0.0293
4 15 11 -3.4646 0.0669
4 15 12 2.0019 0.0301
4 15 13 -0.0432 0.0651
4 15 14 -2.9639 -0.0257
4 15 15 -0.1228 0.0618
4 15 16 -0.3185 0.0131
4 15 17 -0.2274 0.0993
4 15 18 -0.7760 -0.0503
4 15 19 -0.6476 0.0536
4 16 0 -2.4404 0.0238
4 16 1 -0.6256 -0.0348
4 16 2 -0.5577 0.1046
4 16 3 -1.0699 0.1953
4 16 4 5.4004 0.0452
4 16 5 -0.7298 0.0652
4 16 6 1.5261 0.1487
4 16 7 -4.3954 0.1301
4 16 8 1.3904 0.0148
4 16 9 2.3328 0.1046
4 16 10 -1.6146 0.0281
4 16 11 4.8412 -0.0119
4 16 12 1.0053 0.1031
4 16 13 0.2744 0.0808
4 16 14 0.8753 0.0150
4 16 15 -1.9574 -0.0156
4 16 16 -1.1218 0.0661
4 16 17 1.4301 -0.0457
4 16 18 1.0391 -0.0028
4 17 0 0.3882 0.0569
4 17 1 -0.4570 0.0063
4 17 2 -4.1256 -0.1565
4 17 3 0.1520 0.0320
4 17 4 1.0732 -0.0597
4 17 5 -0.9209 0.0598
4 17 6 -1.1500 0.0171
4 17 7 0.0219 0.0076
4 17 8 -2.3901 -0.1155
4 17 9 -0.0471 0.0918
4 17 10 1.1074 0.0546
4 17 11 -1.7832 0.0255
4 17 12 0.5525 0.0051
4 17 13 2.2917 0.0460
4 17 14 -0.8495 -0.0099
4 17 15 -1.7038 0.0958
4 17 16 -0.2311 0.0799
4 17 17 -0.5158 0.0791
4 17 18 -1.6933 -0.0391
4 18 0 6.3100 -0.0396
4 18 1 -2.9211 -0.0630
4 18 2 -0.9190 0.0696
4 18 3 -2.9758 0.1061
4 18 4 2.1998 0.0031
4 18 5 1.3014 0.0139
4 18 6 3.9502 0.0802
4 18 7 -3.9439 0.0721
4 18 8 2.4069 0.0058
4 18 9 3.5648 0.0495
4 18 10 -2.3219 0.0253
4 18 11 3.8520 -0.0284
4 18 12 0.9613 0.1104
4 18 13 0.6352 0.0418
4 18 14 1.7093 0.0164
4 18 15 -0.9525 -0.0297
4 18 16 0.3248 0.0647
4 18 17 0.0753 -0.0297
4 18 18 1.1064 0.0868
4 19 0 2.1908 -0.0256
4 19 1 -0.1038 -0.0218
4 19 2 -0.1997 -0.1601
4 19 3 -1.1856 0.0038
4 19 4 -0.3120 -0.0185
4 19 5 0.3913 0.0487
4 19 6 -4.2098 0.0056
4 19 7 -2.3791 -0.0046
4 19 8 -0.3253 -0.0655
4 19 9 -3.0531 0.0750
4 19 10 2.9614 0.0292
4 19 11 -0.7451 -0.0158
4 19 12 -1.5173 0.0097
4 19 13 3.2110 0.0122
4 19 14 -1.0647 0.0037
4 19 15 -1.7600 0.0806
4 19 16 -0.0549 0.0234
4 19 17 -0.9345 0.0222
4 19 18 -0.5410 -0.0254
4 20 0 5.8024 -0.0528
4 20 1 -4.6808 -0.0595
4 20 2 0.2409 -0.0094
4 20 3 -4.6529 0.0007
4 20 4 4.4501 -0.0476
4 20 5 4.2604 -0.0498
4 20 6 4.2473 0.0206
4 20 7 -0.7590 0.0085
4 20 8 -1.8589 0.0116
4 20 9 2.4426 0.0015
4 20 10 -0.2197 -0.0064
4 20 11 1.0034 -0.0466
4 20 12 3.3440 0.0625
4 20 13 1.6517 -0.0225
4 20 14 1.3741 0.0463
4 20 15 0.8518 -0.0192
4 20 16 -0.2750 0.0331
4 20 17 -1.2901 0.0073
4 20 18 0.7160 0.0418
4 21 0 2.2179 -0.0415
4 21 1 2.8222 -0.0137
4 21 2 -0.8219 -0.0859
4 21 3 -6.0539 0.0074
4 21 4 -1.2251 -0.0071
4 21 5 -1.6064 0.0167
4 21 6 -2.2015 -0.0236
4 21 7 -1.2444 -0.0409
4 21 8 0.5446 0.0047
4 21 9 -2.7043 0.0453
4 21 10 0.8838 0.0197
4 21 11 -1.8115 -0.0113
4 21 12 -1.6241 -0.0069
4 21 13 1.3614 -0.0405
4 21 14 0.6673 0.0021
4 21 15 0.1581 0.0096
4 21 16 -0.2130 0.0010
4 21 17 -0.1264 0.0392
4 21 18 -0.2606 -0.0181
4 22 0 5.7119 -0.0688
4 22 1 0.1293 -0.0524
4 22 2 0.8536 -0.0467
4 22 3 -1.9670 -0.0721
4 22 4 3.8539 -0.0557
4 22 5 1.4513 -0.0544
4 22 6 3.8202 -0.0484
4 22 7 0.0705 -0.0417
4 22 8 -4.0257 -0.0077
4 22 9 3.5081 -0.0771
4 22 10 1.7749 -0.0269
4 22 11 0.2928 -0.0438
4 22 12 3.7067 0.0130
4 22 13 0.1362 -0.0374
4 22 14 1.5959 0.0455
4 22 15 0.7684 -0.0687
4 22 16 -0.4217 -0.0193
4 22 17 -0.8959 -0.0426
4 23 0 2.1184 -0.0306
4 23 1 1.3221 0.0058
4 23 2 -1.9425 0.0107
4 23 3 -4.2261 -0.0071
4 23 4 -1.5840 0.0057
4 23 5 -1.7726 -0.0144
4 23 6 1.1197 -0.0390
4 23 7 -3.6729 -0.0231
4 23 8 0.3986 0.0609
4 23 9 -2.8794 0.0141
4 23 10 -2.8159 0.0062
4 23 11 -0.4328 -0.0316
4 23 12 -1.1015 -0.0227
4 23 13 0.2015 -0.0459
4 23 14 2.6912 0.0124
4 23 15 0.3146 -0.0123
4 23 16 0.4438 0.0046
4 23 17 -0.3812 -0.0329
4 24 0 8.3722 -0.0541
4 24 1 0.4416 0.0021
4 24 2 0.7177 -0.0283
4 24 3 -0.7347 -0.1017
4 24 4 -0.2035 -0.0057
4 24 5 1.5566 -0.0487
4 24 6 3.5149 -0.0987
4 24 7 1.5411 -0.0638
4 24 8 -1.4390 -0.0355
4 24 9 1.5883 -0.0949
4 24 10 2.5196 -0.0130
4 24 11 -0.3066 -0.0280
4 24 12 0.6601 -0.0282
4 24 13 0.0354 -0.0590
4 24 14 1.8253 0.0063
4 24 15 0.8326 -0.0561
4 24 16 1.0408 -0.0286
4 24 17 -0.8471 -0.0418
4 25 0 3.1281 -0.0458
4 25 1 -0.7958 0.0206
4 25 2 1.9533 0.0692
4 25 3 -2.5360 -0.0007
4 25 4 -2.4655 0.0409
4 25 5 -2.8993 -0.0406
4 25 6 -0.7191 -0.0025
4 25 7 -4.5511 -0.0026
4 25 8 0.5256 0.0665
4 25 9 -2.0722 -0.0163
4 25 10 -2.6236 -0.0224
4 25 11 -0.0104 -0.0239
4 25 12 -1.1298 0.0057
4 25 13 -0.7025 -0.0305
4 25 14 1.3622 0.0039
4 25 15 0.3835 -0.0383
4 25 16 1.2985 -0.0746
4 25 17 -0.8103 -0.0736
4 26 0 5.4133 0.0049
4 26 1 -1.0487 0.0373
4 26 2 1.9276 -0.0168
4 26 3 -0.0642 -0.0807
4 26 4 1.1618 0.0321
4 26 5 2.9148 -0.0172
4 26 6 1.6158 -0.0817
4 26 7 2.0783 -0.0582
4 26 8 -1.1454 -0.0140
4 26 9 -1.3764 -0.0768
4 26 10 2.9390 -0.0138
4 26 11 -0.6846 -0.0177
4 26 12 -0.2639 -0.0585
4 26 13 0.6506 -0.0496
4 26 14 1.2393 0.0331
4 26 15 1.5093 0.0034
4 26 16 0.8603 -0.0454
4 26 17 -0.7783 -0.0245
4 27 0 2.6987 -0.0467
4 27 1 -1.6689 0.0272
4 27 2 1.6638 0.1071
4 27 3 -2.8977 0.0172
4 27 4 -1.1326 0.0442
4 27 5 -4.6293 -0.0368
4 27 6 -0.7182 0.0238
4 27 7 -1.7833 0.0175
4 27 8 -0.2682 0.0717
4 27 9 -0.1946 -0.0244
4 27 10 -2.8274 -0.0113
4 27 11 -1.9976 0.0008
4 27 12 -0.9166 0.0110
4 27 13 -2.2812 -0.0291
4 27 14 0.3206 0.0011
4 27 15 0.9364 -0.0454
4 27 16 1.6487 -0.0483
4 28 0 4.0215 0.0268
4 28 1 0.2401 0.0196
4 28 2 1.8251 -0.0038
4 28 3 1.8277 -0.0439
4 28 4 2.2592 0.0555
4 28 5 0.9743 0.0436
4 28 6 -0.0269 -0.0514
4 28 7 0.1067 -0.0278
4 28 8 -0.3187 0.0016
4 28 9 -0.5469 -0.0504
4 28 10 2.5320 0.0007
4 28 11 0.5576 0.0055
4 28 12 -0.5006 -0.0485
4 28 13 -0.6114 -0.0159
4 28 14 0.4426 0.0301
4 28 15 0.6991 -0.0052
4 28 16 0.3027 -0.0485
4 29 0 2.8019 -0.0487
4 29 1 -4.1251 0.0224
4 29 2 -0.4764 0.0990
4 29 3 0.2789 -0.0118
4 29 4 1.4018 0.0301
4 29 5 -3.7260 -0.0240
4 29 6 0.0663 0.0339
4 29 7 -1.3809 0.0671
4 29 8 -1.7428 0.0573
4 29 9 -0.0245 -0.0114
4 29 10 -3.2089 -0.0066
4 29 11 -1.8595 0.0069
4 29 12 -0.3453 0.0143
4 29 13 -2.3607 0.0159
4 29 14 0.3966 0.0199
4 29 15 0.0372 -0.0125
4 29 16 1.8126 -0.0016
4 30 0 6.2837 0.0288
4 30 1 -1.7503 0.0174
4 30 2 0.3465 -0.0016
4 30 3 1.8221 -0.0075
4 30 4 1.0022 0.0673
4 30 5 1.4898 0.0504
4 30 6 0.3693 -0.0168
4 30 7 -1.1141 0.0017
4 30 8 2.2426 0.0118
4 30 9 0.0334 0.0247
4 30 10 0.5724 0.0217
4 30 11 1.0554 0.0253
4 30 12 -1.8949 -0.0434
4 30 13 -0.9965 0.0028
4 30 14 -0.2535 -0.0032
4 30 15 -0.1391 0.0504
4 30 16 0.9616 0.0050
4 31 0 3.9611 -0.0459
4 31 1 -5.7019 0.0001
4 31 2 0.4318 0.0362
4 31 3 1.7307 -0.0337
4 31 4 2.3957 0.0022
4 31 5 -2.2845 -0.0172
4 31 6 -1.8559 0.0409
4 31 7 -1.0048 0.0606
4 31 8 -1.1980 0.0196
4 31 9 -0.0258 -0.0045
4 31 10 -0.5752 -0.0043
4 31 11 -0.7451 0.0367
4 31 12 -0.3595 0.0287
4 31 13 -1.8094 0.0419
4 31 14 -0.9442 -0.0209
4 31 15 -1.0104 -0.0150
4 32 0 5.4529 0.0385
4 32 1 -3.8688 0.0033
4 32 2 -0.1343 -0.0145
4 32 3 0.5360 0.0226
4 32 4 2.1469 0.0293
4 32 5 3.2145 0.0320
4 32 6 0.3385 0.0164
4 32 7 -1.9084 0.0190
4 32 8 1.7238 0.0322
4 32 9 -0.7775 0.0655
4 32 10 -0.5648 0.0205
4 32 11 0.8581 0.0241
4 32 12 -0.9793 -0.0139
4 32 13 0.2000 0.0508
4 32 14 -0.6321 0.0149
4 33 0 3.3610 -0.0048
4 33 1 -4.5381 -0.0228
4 33 2 -0.4606 -0.0124
4 33 3 0.0312 -0.0349
4 33 4 3.3645 -0.0423
4 33 5 -1.0790 -0.0034
4 33 6 -1.6480 0.0061
4 33 7 1.5424 0.0187
4 33 8 -0.0198 -0.0091
4 33 9 0.0081 0.0015
4 33 10 1.0712 0.0097
4 33 11 -1.4862 0.0319
4 33 12 -0.4091 0.0086
4 33 13 -1.8744 0.0146
4 33 14 -1.6587 -0.0419
4 34 0 4.6468 0.0122
4 34 1 -1.9359 -0.0187
4 34 2 -1.3425 -0.0071
4 34 3 0.0688 0.0263
4 34 4 2.0954 -0.0123
4 34 5 1.6496 0.0170
4 34 6 0.3268 0.0086
4 34 7 -2.5748 0.0315
4 34 8 0.7506 0.0099
4 34 9 0.6583 0.0678
4 34 10 -0.2265 0.0210
4 34 11 1.1413 0.0351
4 34 12 0.8785 0.0311
4 34 13 0.1697 0.0664
4 34 14 -0.5571 -0.0082
4 35 0 2.5780 0.0348
4 35 1 -3.3464 -0.0237
4 35 2 -1.9284 -0.0459
4 35 3 0.7586 -0.0329
4 35 4 3.5179 -0.0516
4 35 5 0.5904 -0.0032
4 35 6 -0.1775 -0.0256
4 35 7 1.3615 -0.0165
4 35 8 0.0939 -0.0516
4 35 9 -0.9135 0.0005
4 35 10 0.7550 -0.0202
4 35 11 -0.9714 0.0039
4 35 12 0.2902 -0.0050
4 35 13 -0.9945 0.0345
4 35 14 -0.9455 -0.0210
4 36 0 5.6675 -0.0117
4 36 1 -1.2507 -0.0134
4 36 2 -2.8295 0.0061
4 36 3 -0.5082 0.0298
4 36 4 -0.4860 -0.0350
4 36 5 1.1051 -0.0091
4 36 6 1.6340 0.0014
4 36 7 -1.7043 0.0329
4 36 8 1.6263 -0.0059
4 36 9 1.1197 0.0630
4 36 10 -0.5508 0.0024
4 36 11 0.6006 0.0288
4 36 12 0.8842 0.0091
4 36 13 -0.0181 0.0444
4 36 14 -0.0931 -0.0401
4 37 0 2.6927 0.0628
4 37 1 -2.5200 -0.0205
4 37 2 -0.0017 -0.0635
4 37 3 1.3209 -0.0058
4 37 4 1.1627 -0.0326
4 37 5 1.3084 -0.0093
4 37 6 -1.0701 -0.0317
4 37 7 0.3471 -0.0642
4 37 8 1.3115 -0.0755
4 37 9 -1.0805 -0.0087
4 37 10 1.6356 -0.0270
4 37 11 0.3282 -0.0050
4 37 12 0.4493 -0.0101
4 37 13 0.1186 0.0356
4 38 0 3.5429 -0.0199
4 38 1 -1.4532 -0.0132
4 38 2 -2.0742 0.0221
4 38 3 -1.3830 0.0403
4 38 4 -0.6991 -0.0521
4 38 5 1.5250 -0.0086
4 38 6 1.2375 0.0071
4 38 7 -0.6891 0.0268
4 38 8 0.8529 -0.0049
4 38 9 -0.6457 0.0087
4 38 10 -0.2903 -0.0263
4 38 11 -0.2253 0.0034
4 38 12 1.5102 0.0087
4 38 13 0.7015 0.0452
4 39 0 1.5540 0.0678
4 39 1 -1.0313 -0.0223
4 39 2 0.9640 -0.0451
4 39 3 0.2681 0.0194
4 39 4 -0.5085 -0.0006
4 39 5 0.8458 0.0015
4 39 6 -0.9091 -0.0281
4 39 7 1.4965 -0.0632
4 39 8 2.0202 -0.0503
4 39 9 -0.5184 -0.0011
4 39 10 1.3906 -0.0083
4 39 11 -0.4951 -0.0544
4 39 12 0.1074 -0.0419
4 40 0 0.9880 -0.0338
4 40 1 0.7292 -0.0054
4 40 2 -1.1685 0.0292
4 40 3 -1.1709 0.0325
4 40 4 -0.2622 -0.0489
4 40 5 -0.6468 -0.0005
4 40 6 -0.1202 0.0048
4 40 7 -0.4003 0.0190
4 40 8 0.1846 -0.0124
4 40 9 -0.3178 -0.0215
4 40 10 0.6597 -0.0172
4 40 11 0.0182 0.0226
4 40 12 2.2621 0.0238
4 41 0 0.3415 0.0392
4 41 1 -0.7913 -0.0176
4 41 2 0.0216 -0.0138
4 41 3 2.2001 0.0356
4 41 4 -1.0842 0.0340
4 41 5 0.4383 0.0141
4 41 6 0.2120 -0.0067
4 41 7 0.6217 -0.0277
4 41 8 0.8909 -0.0154
4 41 9 -0.5028 -0.0012
4 41 10 -0.3192 -0.0096
4 41 11 -0.6929 -0.0771
4 42 0 1.2927 -0.0311
4 42 1 0.8225 -0.0002
4 42 2 -0.9198 0.0108
4 42 3 -0.6498 0.0157
4 42 4 -1.2955 -0.0263
4 42 5 -0.9411 0.0029
4 42 6 -0.3777 0.0126
4 42 7 -0.0052 0.0173
4 42 8 1.4640 0.0042
4 42 9 -0.0791 -0.0149
4 42 10 0.2644 0.0014
4 42 11 0.2587 0.0300
4 43 0 0.6102 0.0116
4 43 1 -1.6613 -0.0164
4 43 2 0.7860 0.0157
4 43 3 4.0563 0.0322
4 43 4 -2.1887 0.0317
4 43 5 0.1174 0.0130
4 43 6 -0.7408 0.0129
4 43 7 -0.5618 0.0013
4 43 8 0.6710 0.0341
4 43 9 -0.3569 0.0044
4 43 10 -0.0408 0.0362
4 44 0 0.4643 -0.0239
4 44 1 -1.0269 -0.0037
4 44 2 0.4860 -0.0003
4 44 3 -0.7669 -0.0033
4 44 4 -0.4095 0.0075
4 44 5 0.7858 0.0027
4 44 6 -1.6534 0.0062
4 44 7 0.0904 0.0046
4 44 8 1.0662 0.0004
4 44 9 -1.0840 -0.0284
4 44 10 -0.1772 0.0185
4 45 0 0.2019 -0.0235
4 45 1 -1.5999 -0.0154
4 45 2 0.3262 0.0284
4 45 3 2.9896 0.0110
4 45 4 -1.4935 0.0086
4 45 5 -0.3493 0.0084
4 45 6 -0.5832 0.0390
4 45 7 0.6038 0.0369
4 45 8 0.4766 0.0886
4 45 9 0.0152 0.0200
4 46 0 -0.0524 -0.0093
4 46 1 -0.4332 0.0039
4 46 2 1.0118 -0.0189
4 46 3 -0.3237 -0.0260
4 46 4 0.4064 0.0231
4 46 5 0.4010 -0.0112
4 46 6 -2.5607 -0.0271
4 46 7 -0.3713 -0.0228
4 46 8 0.2121 -0.0102
4 47 0 -0.7762 -0.0435
4 47 1 -1.5970 -0.0016
4 47 2 -1.6088 0.0354
4 47 3 2.9588 0.0019
4 47 4 0.0186 -0.0285
4 47 5 -0.2934 0.0001
4 47 6 0.7131 0.0463
4 47 7 0.1309 0.0434
4 48 0 1.9188 0.0130
4 48 1 -0.3433 -0.0117
4 48 2 0.1099 -0.0354
4 48 3 0.3840 -0.0312
4 48 4 -0.9817 0.0338
4 48 5 0.9412 -0.0030
4 48 6 -1.6639 -0.0589
4 49 0 -0.7866 -0.0251
4 49 1 -1.7993 0.0074
4 49 2 -1.0946 0.0413
4 49 3 2.2672 -0.0297
4 49 4 -0.0378 -0.0739
4 49 5 0.1182 -0.0228
4 50 0 2.2099 0.0168
4 50 1 -0.9732 -0.0194
4 50 2 0.0911 -0.0172
4 50 3 0.4757 -0.0119
4 50 4 -1.1803 0.0559
4 51 0 -1.1808 -0.0125
4 51 1 -1.1774 0.0074
4 51 2 -0.3551 0.0257
5 0 0 -0.0183 0.0143
5 0 2 0.0173 0.0611
5 0 4 -0.2879 0.1223
5 0 6 4.1090 -0.4148
5 0 8 -1.1232 0.1368
5 0 10 -4.4929 -0.1605
5 0 12 -2.6961 -0.2909
5 0 14 3.3551 0.0983
5 0 16 0.7149 -0.2380
5 0 18 0.4507 -0.1030
5 1 0 3.2814 -0.5252
5 1 1 2.8451 -0.1047
5 1 2 -0.5399 0.4213
5 1 3 0.7508 0.0913
5 1 4 -1.3975 -0.2946
5 1 5 -1.7413 0.0937
5 1 6 0.7744 -0.6078
5 1 7 -2.5940 -0.0178
5 1 8 1.9853 0.2021
5 1 9 4.6616 0.0931
5 1 10 0.4798 -0.6765
5 1 11 -4.0849 0.1097
5 1 12 -2.6218 -0.0750
5 1 13 -0.5820 0.0629
5 1 14 -0.7697 0.0340
5 1 15 2.9828 0.0959
5 1 16 1.4807 -0.2719
5 1 17 0.1982 0.0388
5 1 18 -0.0313 0.2648
5 2 0 1.2818 0.0173
5 2 1 -3.8606 0.2364
5 2 2 4.6874 0.0278
5 2 3 2.8790 -0.0583
5 2 4 -1.6971 0.2547
5 2 5 1.1708 0.6517
5 2 6 0.4115 -0.2918
5 2 7 -3.8967 0.2303
5 2 8 -0.4546 0.1876
5 2 9 -0.7396 0.0731
5 2 10 -1.2588 -0.0412
5 2 11 2.6942 0.2513
5 2 12 -2.3853 -0.2018
5 2 13 -2.7066 -0.0681
5 2 14 0.3639 0.1149
5 2 15 -0.8262 -0.0525
5 2 16 0.5940 -0.1805
5 2 17 0.3863 -0.0221
5 2 18 2.0876 -0.0604
5 3 0 0.7949 -0.4111
5 3 1 -2.2606 0.0028
5 3 2 0.4259 0.3349
5 3 3 -2.4164 0.0366
5 3 4 3.1843 -0.2969
5 3 5 3.5610 0.0834
5 3 6 0.1117 -0.4784
5 3 7 0.7127 0.1224
5 3 8 -0.1429 0.1945
5 3 9 -0.2374 0.0897
5 3 10 2.3393 -0.5922
5 3 11 -3.7186 0.0865
5 3 12 -2.8193 -0.0372
5 3 13 1.5529 0.0777
5 3 14 -2.5770 0.0370
5 3 15 2.6671 0.0801
5 3 16 0.7043 -0.2406
5 3 17 -0.8901 0.0644
5 3 18 -0.6492 0.2515
5 4 0 1.9961 0.0597
5 4 1 -1.8392 0.2555
5 4 2 3.8317 0.0585
5 4 3 -2.2398 -0.0309
5 4 4 -1.8657 0.2734
5 4 5 -2.1305 0.5089
5 4 6 1.6638 -0.2001
5 4 7 0.4114 0.1808
5 4 8 -1.3071 0.2489
5 4 9 1.8369 0.0813
5 4 10 -0.8014 0.0750
5 4 11 0.2311 0.2412
5 4 12 0.1451 -0.1157
5 4 13 -6.0199 -0.0861
5 4 14 -1.3550 0.1238
5 4 15 1.2879 -0.0405
5 4 16 0.0020 -0.1259
5 4 17 2.4015 0.0132
5 4 18 2.3758 -0.0285
5 5 0 -2.1850 -0.3717
5 5 1 1.1551 0.0683
5 5 2 1.3856 0.2156
5 5 3 -0.7384 0.0511
5 5 4 5.9724 -0.2102
5 5 5 0.5069 0.0981
5 5 6 -0.6575 -0.3267
5 5 7 -0.0800 0.1658
5 5 8 -1.5835 0.1283
5 5 9 0.4932 0.0301
5 5 10 2.8130 -0.4326
5 5 11 0.5937 0.1080
5 5 12 -1.5805 0.0280
5 5 13 -0.7314 0.1038
5 5 14 -2.8146 0.0591
5 5 15 -0.7540 0.0155
5 5 16 -0.8845 -0.1817
5 5 17 0.4492 0.0870
5 5 18 -1.0872 0.1350
5 6 0 1.1465 0.1179
5 6 1 -2.8696 0.2034
5 6 2 -2.2545 -0.0147
5 6 3 -0.2354 -0.0511
5 6 4 -0.3496 0.1807
5 6 5 -1.9806 0.3341
5 6 6 6.8638 -0.0661
5 6 7 0.4552 0.1599
5 6 8 -3.0825 0.2695
5 6 9 1.2369 0.0540
5 6 10 -3.2960 0.1108
5 6 11 1.1737 0.1733
5 6 12 3.3440 -0.0534
5 6 13 -4.9835 -0.0506
5 6 14 -0.5732 0.1253
5 6 15 0.1974 -0.0166
5 6 16 -0.6798 -0.0063
5 6 17 1.4635 0.0287
5 6 18 0.7316 -0.0128
5 7 0 3.2196 -0.2279
5 7 1 0.9318 0.1385
5 7 2 -0.3585 0.1764
5 7 3 -0.9530 0.0622
5 7 4 -1.0859 -0.1730
5 7 5 0.0444 0.0403
5 7 6 1.0458 -0.2275
5 7 7 -0.2276 0.1597
5 7 8 4.2708 0.0980
5 7 9 -0.5918 0.0010
5 7 10 0.7538 -0.2037
5 7 11 3.3437 0.1022
5 7 12 -3.5278 0.0662
5 7 13 -1.1529 0.1027
5 7 14 -0.7356 0.0318
5 7 15 -2.5328 -0.0317
5 7 16 0.3870 -0.0766
5 7 17 0.7615 0.0530
5 7 18 -0.8099 0.1168
5 8 0 1.5641 0.0675
5 8 1 -2.2354 0.0671
5 8 2 1.2103 -0.0440
5 8 3 2.4820 -0.0163
5 8 4 -1.5942 0.1317
5 8 5 -1.2850 0.1704
5 8 6 1.9981 -0.0018
5 8 7 0.4905 0.0801
5 8 8 -2.1797 0.1548
5 8 9 -0.6676 0.0006
5 8 10 0.7356 0.1144
5 8 11 1.8766 0.0919
5 8 12 3.9972 0.0449
5 8 13 -1.9157 -0.0014
5 8 14 -2.9350 0.0741
5 8 15 -1.3271 0.0272
5 8 16 -0.5805 0.0405
5 8 17 0.0362 0.0012
5 8 18 1.3816 0.0298
5 9 0 0.6685 -0.0761
5 9 1 -3.2183 0.1000
5 9 2 -0.5501 0.0811
5 9 3 -2.4330 -0.0171
5 9 4 -1.2581 -0.1217
5 9 5 3.1102 0.0097
5 9 6 0.9390 -0.0605
5 9 7 0.7623 0.1589
5 9 8 3.8185 0.0642
5 9 9 -3.4339 -0.0343
5 9 10 -0.3788 -0.0587
5 9 11 2.5149 0.0474
5 9 12 -0.8603 0.0987
5 9 13 0.5876 0.0620
5 9 14 0.9093 0.0362
5 9 15 -1.7937 -0.0189
5 9 16 -1.2105 -0.0127
5 9 17 -0.4757 0.0461
5 9 18 -0.6249 0.0951
5 10 0 0.4328 0.0076
5 10 1 3.1317 0.0386
5 10 2 0.8756 -0.0331
5 10 3 -1.6830 0.0119
5 10 4 -2.1551 0.0261
5 10 5 -2.8412 -0.0562
5 10 6 -1.2154 -0.0061
5 10 7 5.8380 -0.0030
5 10 8 -1.2282 0.0446
5 10 9 -0.1626 0.0029
5 10 10 2.8911 0.0835
5 10 11 -1.3074 0.0190
5 10 12 3.8212 0.0869
5 10 13 -0.5955 -0.0021
5 10 14 -2.3098 0.0227
5 10 15 -0.0451 0.0389
5 10 16 -0.2921 0.0409
5 10 17 0.7746 0.0600
5 10 18 0.7639 0.0237
5 11 0 -2.1299 -0.0048
5 11 1 0.9274 -0.0017
5 11 2 -0.3931 -0.0113
5 11 3 0.5938 0.0029
5 11 4 0.1927 -0.0143
5 11 5 -1.5217 0.0199
5 11 6 0.2117 0.0798
5 11 7 -1.9651 0.0575
5 11 8 0.4295 -0.0047
5 11 9 0.2826 -0.0779
5 11 10 -1.2605 0.0238
5 11 11 2.1582 0.0326
5 11 12 2.2536 0.1016
5 11 13 -1.0911 0.0175
5 11 14 2.0526 0.0516
5 11 15 -1.9413 -0.0580
5 11 16 -2.5702 0.0279
5 11 17 0.2245 0.0066
5 11 18 -0.0085 -0.0055
5 12 0 -2.5072 -0.0170
5 12 1 4.2069 -0.0225
5 12 2 -3.3865 -0.0881
5 12 3 0.3305 -0.0134
5 12 4 -0.8238 -0.1122
5 12 5 -0.2316 -0.1605
5 12 6 0.3370 0.0202
5 12 7 4.5628 -0.0282
5 12 8 -0.7175 -0.0196
5 12 9 -1.7724 -0.0364
5 12 10 1.0362 0.0100
5 12 11 -0.4339 -0.0597
5 12 12 2.8959 0.0557
5 12 13 1.1247 0.0344
5 12 14 1.2037 -0.0209
5 12 15 -0.9814 0.0358
5 12 16 -0.4328 0.0751
5 12 17 0.3389 0.0594
5 12 18 -1.2524 -0.0099
5 13 0 2.3763 0.1167
5 13 1 2.2507 -0.0652
5 13 2 -2.5850 -0.0167
5 13 3 1.2917 0.0197
5 13 4 -3.6099 0.0191
5 13 5 -3.3571 0.0012
5 13 6 1.3402 0.1155
5 13 7 -2.8508 -0.0284
5 13 8 1.1629 -0.0262
5 13 9 2.5221 -0.0732
5 13 10 -2.2753 0.1012
5 13 11 0.3823 -0.0083
5 13 12 0.7186 0.0605
5 13 13 -0.8511 -0.0301
5 13 14 3.1130 0.0063
5 13 15 -1.0486 -0.0636
5 13 16 -0.3849 0.0716
5 13 17 0.3024 -0.0555
5 13 18 0.6860 0.0078
5 14 0 -3.0536 -0.0753
5 14 1 4.1250 -0.1005
5 14 2 0.1073 -0.0721
5 14 3 2.9144 -0.0214
5 14 4 -1.7163 -0.1450
5 14 5 2.7184 -0.1595
5 14 6 -2.5676 0.0061
5 14 7 0.4680 -0.0484
5 14 8 1.3567 -0.0978
5 14 9 -3.5802 -0.0793
5 14 10 2.5397 -0.0351
5 14 11 1.5145 -0.1111
5 14 12 0.3964 0.0466
5 14 13 1.8634 0.0593
5 14 14 1.1536 -0.0832
5 14 15 -1.9767 0.0356
5 14 16 -0.4259 0.0169
5 14 17 -0.0822 0.0097
5 15 0 0.5659 0.1882
5 15 1 0.0178 -0.1070
5 15 2 -3.0265 -0.0526
5 15 3 -0.1695 -0.0313
5 15 4 -1.2965 0.0487
5 15 5 -0.2729 -0.0059
5 15 6 0.6146 0.1483
5 15 7 -0.6671 -0.0388
5 15 8 -2.0054 -0.0432
5 15 9 0.9655 -0.0385
5 15 10 -1.0612 0.0991
5 15 11 -2.5572 -0.0733
5 15 12 0.7736 0.0278
5 15 13 1.6853 -0.0833
5 15 14 2.5973 -0.0038
5 15 15 0.5275 -0.0131
5 15 16 0.1135 0.0515
5 15 17 -0.8336 -0.0563
5 16 0 -3.5657 -0.0707
5 16 1 5.7190 -0.0468
5 16 2 0.5815 -0.0229
5 16 3 -0.4702 -0.0159
5 16 4 -2.0045 -0.1597
5 16 5 2.4494 -0.1704
5 16 6 -1.5744 -0.0060
5 16 7 0.8202 -0.0578
5 16 8 2.0375 -0.1022
5 16 9 -2.2373 -0.0425
5 16 10 2.0973 -0.0594
5 16 11 0.2271 -0.0938
5 16 12 -0.9539 0.0204
5 16 13 0.3353 0.0246
5 16 14 1.0556 -0.0983
5 16 15 -0.2227 0.0005
5 16 16 -0.6028 -0.0401
5 16 17 0.7064 0.0484
5 17 0 -1.9324 0.1581
5 17 1 3.6798 -0.1167
5 17 2 -2.9418 -0.0692
5 17 3 0.6703 0.0022
5 17 4 1.1655 0.0769
5 17 5 -1.7106 0.0103
5 17 6 -1.0703 0.1277
5 17 7 0.1712 -0.0823
5 17 8 -5.0924 -0.0583
5 17 9 2.0868 -0.0193
5 17 10 0.6416 0.0571
5 17 11 -2.8584 -0.0682
5 17 12 0.9312 -0.0125
5 17 13 1.3198 -0.0850
5 17 14 1.6360 0.0058
5 17 15 0.3974 -0.0282
5 17 16 -0.0787 0.0163
5 17 17 -0.2113 -0.0751
5 18 0 -3.8778 -0.0015
5 18 1 4.1154 0.0007
5 18 2 -1.9947 -0.0113
5 18 3 0.3370 -0.0145
5 18 4 -0.6479 -0.1559
5 18 5 2.6564 -0.0910
5 18 6 3.3459 0.0229
5 18 7 -1.1461 -0.0270
5 18 8 0.3925 -0.0352
5 18 9 -1.1823 -0.0195
5 18 10 -1.1812 -0.0617
5 18 11 0.8225 -0.0515
5 18 12 -0.7081 -0.0286
5 18 13 -0.4205 0.0261
5 18 14 1.7122 -0.0804
5 18 15 0.0774 -0.0206
5 18 16 -0.9752 -0.0258
5 18 17 0.2623 0.0252
5 19 0 0.7229 0.1189
5 19 1 4.2543 -0.0758
5 19 2 -4.1940 -0.0054
5 19 3 0.4028 0.0266
5 19 4 -1.6004 0.0421
5 19 5 -1.4120 0.0146
5 19 6 -0.7227 0.0221
5 19 7 1.4770 -0.0869
5 19 8 -2.5593 -0.0357
5 19 9 1.7013 0.0003
5 19 10 0.6195 0.0489
5 19 11 -2.1225 -0.0426
5 19 12 -1.6080 -0.0450
5 19 13 1.0507 -0.0439
5 19 14 1.6513 -0.0208
5 19 15 0.4117 -0.0191
5 19 16 1.3082 0.0132
5 19 17 0.3236 -0.0819
5 20 0 -1.5634 0.0062
5 20 1 1.9473 0.0303
5 20 2 0.4336 0.0269
5 20 3 1.2568 0.0015
5 20 4 -1.1201 -0.0493
5 20 5 1.5558 0.0117
5 20 6 3.3193 0.0286
5 20 7 -2.9686 0.0120
5 20 8 -0.5259 -0.0095
5 20 9 -0.3349 -0.0099
5 20 10 -1.1912 -0.0341
5 20 11 1.8988 -0.0127
5 20 12 -0.9762 -0.0233
5 20 13 -0.4411 0.0342
5 20 14 -0.2934 -0.0679
5 20 15 -0.5569 -0.0099
5 20 16 -0.4516 -0.0673
5 20 17 -0.5542 -0.0201
5 21 0 -0.6501 0.0420
5 21 1 2.1199 -0.0307
5 21 2 -3.1762 0.0160
5 21 3 -0.1047 0.0105
5 21 4 -1.0579 0.0145
5 21 5 1.1843 0.0136
5 21 6 -0.8489 -0.0349
5 21 7 2.4478 -0.0360
5 21 8 -0.9728 -0.0098
5 21 9 -1.1715 0.0292
5 21 10 0.5831 0.0067
5 21 11 -1.4352 -0.0193
5 21 12 -2.1923 -0.0423
5 21 13 2.0218 -0.0079
5 21 14 1.1848 0.0067
5 21 15 1.1100 0.0247
5 21 16 1.2083 -0.0074
5 22 0 -0.9496 0.0059
5 22 1 1.8669 0.0905
5 22 2 0.3637 0.0415
5 22 3 -1.4519 0.0215
5 22 4 -0.9303 0.0453
5 22 5 -0.8595 0.0502
5 22 6 2.7810 0.0301
5 22 7 -0.5319 0.0293
5 22 8 -1.2794 0.0196
5 22 9 0.7717 0.0248
5 22 10 -0.8372 -0.0026
5 22 11 0.1611 0.0484
5 22 12 -1.0886 -0.0173
5 22 13 -0.7388 0.0161
5 22 14 -1.9299 -0.0269
5 22 15 0.1374 -0.0064
5 22 16 0.4247 -0.0619
5 23 0 -2.0315 -0.0553
5 23 1 4.0371 -0.0164
5 23 2 -2.3395 0.0121
5 23 3 1.4246 0.0361
5 23 4 -0.0756 -0.0139
5 23 5 -0.2045 0.0253
5 23 6 -1.0450 -0.0553
5 23 7 1.3547 -0.0135
5 23 8 0.0529 0.0102
5 23 9 -0.9086 0.0178
5 23 10 0.9408 -0.0531
5 23 11 -0.2068 0.0266
5 23 12 -1.3818 -0.0310
5 23 13 0.8909 0.0365
5 23 14 -0.0034 0.0511
5 23 15 1.0935 0.0007
5 23 16 0.3038 -0.0115
5 24 0 -0.8521 0.0104
5 24 1 1.2630 0.0771
5 24 2 -1.9234 0.0150
5 24 3 -0.6758 0.0062
5 24 4 0.2839 0.0845
5 24 5 -1.5078 0.0928
5 24 6 2.4092 0.0271
5 24 7 0.1110 0.0566
5 24 8 -2.8360 0.0671
5 24 9 0.3453 0.0315
5 24 10 -1.5627 0.0245
5 24 11 -0.4501 0.0784
5 24 12 -0.0190 -0.0451
5 24 13 -0.4887 0.0253
5 24 14 -1.6060 0.0175
5 24 15 -0.1116 0.0108
5 24 16 0.7596 0.0129
5 25 0 0.6453 -0.1035
5 25 1 3.3061 0.0017
5 25 2 -2.7878 0.0225
5 25 3 2.6396 0.0241
5 25 4 -0.8551 -0.0532
5 25 5 -0.4737 0.0120
5 25 6 0.9418 -0.0823
5 25 7 0.5790 0.0171
5 25 8 2.4115 0.0214
5 25 9 0.2647 0.0034
5 25 10 -0.1412 -0.0588
5 25 11 0.2208 0.0545
5 25 12 -2.0065 -0.0083
5 25 13 -0.3862 0.0591
5 25 14 -0.5240 0.0442
5 25 15 0.7656 -0.0064
5 26 0 0.9377 -0.0249
5 26 1 -0.0549 0.0273
5 26 2 -1.2360 -0.0121
5 26 3 -0.3162 -0.0233
5 26 4 -0.2804 0.1083
5 26 5 -1.4478 0.0925
5 26 6 -0.7344 0.0052
5 26 7 -0.7078 0.0624
5 26 8 -2.3499 0.0586
5 26 9 -0.1755 0.0153
5 26 10 -0.4449 0.0271
5 26 11 0.6934 0.0714
5 26 12 0.3011 -0.0498
5 26 13 -0.2226 0.0271
5 26 14 -1.9262 0.0304
5 26 15 -1.1612 0.0177
5 27 0 1.3644 -0.1012
5 27 1 1.3549 0.0237
5 27 2 -1.3527 -0.0021
5 27 3 2.7851 -0.0119
5 27 4 1.2299 -0.0714
5 27 5 1.1001 -0.0226
5 27 6 2.2111 -0.0592
5 27 7 -0.2167 0.0501
5 27 8 2.3237 0.0271
5 27 9 -0.1495 0.0035
5 27 10 -0.7398 -0.0534
5 27 11 0.4110 0.0473
5 27 12 -1.9604 0.0170
5 27 13 0.4437 0.0426
5 27 14 -0.8839 0.0428
5 27 15 0.3272 0.0056
5 28 0 0.4494 -0.0271
5 28 1 -0.2620 -0.0049
5 28 2 -1.6683 -0.0373
5 28 3 -2.5447 -0.0346
5 28 4 -0.2289 0.0685
5 28 5 -0.7462 0.0378
5 28 6 -2.2610 -0.0213
5 28 7 0.2424 0.0181
5 28 8 -0.6678 0.0351
5 28 9 -0.8032 0.0101
5 28 10 0.5714 0.0241
5 28 11 0.2015 0.0655
5 28 12 -0.0541 -0.0460
5 28 13 -0.0918 -0.0073
5 28 14 -2.3537 0.0414
5 28 15 -0.7766 -0.0067
5 29 0 1.6339 -0.0579
5 29 1 2.6587 0.0327
5 29 2 -1.0102 -0.0087
5 29 3 2.4161 -0.0202
5 29 4 3.0832 -0.0769
5 29 5 0.5700 -0.0310
5 29 6 2.1663 -0.0318
5 29 7 -0.5782 0.0423
5 29 8 1.0332 0.0134
5 29 9 1.0655 -0.0289
5 29 10 0.6301 -0.0439
5 29 11 0.7206 0.0349
5 29 12 -0.9310 0.0384
5 29 13 0.6264 0.0222
5 29 14 -1.3711 0.0269
5 30 0 0.2399 -0.0111
5 30 1 -0.1762 -0.0325
5 30 2 -2.8393 -0.0350
5 30 3 -2.4254 -0.0378
5 30 4 0.3017 0.0123
5 30 5 0.5104 -0.0090
5 30 6 -1.9940 -0.0406
5 30 7 -0.0999 -0.0143
5 30 8 -0.8630 0.0118
5 30 9 -1.6257 0.0032
5 30 10 0.1594 0.0121
5 30 11 0.0665 0.0277
5 30 12 0.8982 -0.0428
5 30 13 0.5742 -0.0271
5 30 14 -1.5687 0.0598
5 31 0 3.8497 0.0054
5 31 1 2.2456 0.0474
5 31 2 -1.7345 0.0066
5 31 3 1.5799 -0.0217
5 31 4 2.9193 -0.0546
5 31 5 0.9465 -0.0254
5 31 6 3.0351 -0.0172
5 31 7 0.5031 0.0168
5 31 8 0.5581 -0.0138
5 31 9 2.5442 -0.0431
5 31 10 0.6077 -0.0151
5 31 11 0.4593 0.0294
5 31 12 -0.9501 0.0451
5 31 13 -0.0212 -0.0012
5 31 14 -0.6740 -0.0150
5 32 0 1.7556 -0.0036
5 32 1 -1.3514 -0.0274
5 32 2 -1.7465 -0.0099
5 32 3 -2.5675 -0.0211
5 32 4 -0.9275 -0.0130
5 32 5 0.8525 -0.0490
5 32 6 -2.1619 -0.0311
5 32 7 -1.1680 -0.0389
5 32 8 -0.4255 -0.0313
5 32 9 -1.0009 -0.0186
5 32 10 0.2587 -0.0136
5 32 11 1.6837 -0.0187
5 32 12 1.0866 -0.0181
5 32 13 1.4641 -0.0258
5 33 0 4.1694 0.0582
5 33 1 1.1905 0.0447
5 33 2 -0.4477 0.0114
5 33 3 0.1670 0.0112
5 33 4 3.2151 -0.0134
5 33 5 1.9932 0.0023
5 33 6 2.6094 0.0197
5 33 7 0.7836 -0.0097
5 33 8 -0.4274 -0.0170
5 33 9 1.4263 -0.0328
5 33 10 0.1680 -0.0051
5 33 11 0.5062 0.0110
5 33 12 -0.9125 0.0389
5 33 13 0.7371 -0.0111
5 34 0 1.0688 0.0130
5 34 1 -1.8437 -0.0216
5 34 2 -0.9071 0.0205
5 34 3 -3.7666 0.0025
5 34 4 -1.3360 -0.0266
5 34 5 0.8773 -0.0511
5 34 6 -1.3380 -0.0037
5 34 7 -0.0840 -0.0448
5 34 8 0.5867 -0.0456
5 34 9 -0.6177 -0.0334
5 34 10 0.3929 -0.0115
5 34 11 1.4335 -0.0583
5 34 12 -0.0320 -0.0012
5 34 13 2.1480 -0.0341
5 35 0 2.8474 0.0768
5 35 1 2.2796 0.0203
5 35 2 0.0236 0.0143
5 35 3 -1.1809 0.0393
5 35 4 2.8180 0.0184
5 35 5 0.6743 0.0431
5 35 6 0.7888 0.0423
5 35 7 0.8350 -0.0183
5 35 8 -1.0344 -0.0162
5 35 9 1.0083 -0.0051
5 35 10 1.3749 -0.0054
5 35 11 0.3857 -0.0008
5 35 12 0.0311 0.0479
5 36 0 0.4635 0.0093
5 36 1 -1.3180 -0.0155
5 36 2 -1.2491 0.0518
5 36 3 -2.3963 0.0158
5 36 4 -0.7381 -0.0123
5 36 5 0.3349 -0.0264
5 36 6 -0.4491 0.0240
5 36 7 0.3644 -0.0139
5 36 8 -0.7223 -0.0362
5 36 9 -0.7459 -0.0299
5 36 10 -0.3323 -0.0125
5 36 11 0.5161 -0.0829
5 36 12 0.0873 -0.0041
5 37 0 2.7575 0.0544
5 37 1 1.9897 -0.0152
5 37 2 -0.3066 -0.0175
5 37 3 -1.3168 0.0384
5 37 4 1.3981 0.0437
5 37 5 -0.3386 0.0637
5 37 6 0.6386 0.0540
5 37 7 1.1637 -0.0008
5 37 8 -0.4216 -0.0036
5 37 9 1.4710 0.0632
5 37 10 0.8530 -0.0025
5 37 11 -0.2571 0.0029
5 38 0 1.1960 0.0187
5 38 1 -1.6995 0.0008
5 38 2 -0.9288 0.0524
5 38 3 -0.5546 0.0119
5 38 4 -1.0588 -0.0148
5 38 5 -0.8388 -0.0197
5 38 6 -0.8665 0.0405
5 38 7 -0.4957 0.0055
5 38 8 -1.0636 -0.0143
5 38 9 -0.1680 -0.0165
5 38 10 -0.2790 -0.0037
5 38 11 1.1213 -0.0480
5 39 0 2.2732 0.0180
5 39 1 0.4261 -0.0537
5 39 2 0.8883 -0.0352
5 39 3 -1.0635 0.0401
5 39 4 0.8855 0.0469
5 39 5 -0.0049 0.0627
5 39 6 0.2846 0.0321
5 39 7 0.0703 0.0163
5 39 8 -0.1826 0.0146
5 39 9 0.1956 0.1036
5 39 10 -0.2151 0.0031
5 39 11 -0.4028 -0.0068
5 40 0 0.7201 0.0230
5 40 1 -1.3386 -0.0087
5 40 2 -0.7472 0.0236
5 40 3 -0.1434 -0.0153
5 40 4 -0.1584 -0.0196
5 40 5 -1.1732 -0.0088
5 40 6 -1.0654 0.0366
5 40 7 -0.0160 0.0224
5 40 8 -0.1068 0.0060
5 40 9 -0.5302 0.0116
5 40 10 0.4543 0.0206
5 41 0 1.1122 -0.0103
5 41 1 0.0795 -0.0530
5 41 2 1.2485 -0.0288
5 41 3 -0.8650 0.0080
5 41 4 0.8554 0.0116
5 41 5 -0.5885 0.0198
5 41 6 -0.6609 -0.0334
5 41 7 -0.7604 0.0268
5 41 8 -0.4340 0.0106
5 41 9 0.1077 0.1123
5 42 0 0.3180 0.0001
5 42 1 -0.1388 0.0035
5 42 2 -1.5941 0.0016
5 42 3 0.8138 -0.0180
5 42 4 1.8740 0.0086
5 42 5 -1.1774 -0.0141
5 42 6 -0.6858 0.0079
5 42 7 -0.2562 0.0163
5 42 8 -0.7916 -0.0244
5 42 9 -1.3223 0.0323
5 43 0 1.7538 -0.0298
5 43 1 -0.4853 -0.0384
5 43 2 0.2270 -0.0385
5 43 3 0.0011 -0.0173
5 43 4 0.2439 -0.0251
5 43 5 -0.3934 -0.0169
5 43 6 0.4249 -0.0696
5 43 7 -0.6362 0.0298
5 43 8 -0.1513 0.0130
5 44 0 0.8575 0.0077
5 44 1 -0.1348 0.0227
5 44 2 -1.5187 -0.0157
5 44 3 1.2989 -0.0185
5 44 4 2.2174 0.0128
5 44 5 -1.0740 -0.0366
5 44 6 -0.6479 -0.0413
5 44 7 -1.5104 -0.0047
5 45 0 2.3545 -0.0350
5 45 1 -1.5941 -0.0097
5 45 2 -0.2116 0.0027
5 45 3 0.5276 0.0003
5 45 4 -0.0935 -0.0353
5 45 5 1.1797 -0.0320
5 45 6 1.1075 -0.0878
5 46 0 1.0333 -0.0081
5 46 1 -0.2402 0.0028
5 46 2 -0.6269 -0.0339
5 46 3 0.0199 -0.0289
5 46 4 2.0038 0.0380
5 46 5 -0.1778 -0.0210
5 47 0 1.5430 -0.0247
5 47 1 -1.1806 0.0567
5 47 2 -0.7455 0.0435
5 47 3 0.2336 -0.0021
5 47 4 -0.1284 -0.0448
5 48 0 0.9755 -0.0382
5 48 1 -0.1956 0.0021
5 48 2 -0.3982 -0.0329
5 48 3 -0.5915 0.0103
5 49 0 1.2336 -0.0085
6 0 0 -6.0341 -0.1784
6 0 2 1.1456 -0.1443
6 0 4 2.2963 0.3412
6 0 6 -0.8889 -0.0954
6 0 8 -2.7070 0.1848
6 0 10 2.4883 0.1422
6 0 12 -0.8687 -0.0602
6 0 14 -1.3569 0.2631
6 0 16 -0.5933 -0.0455
6 1 0 -0.2866 -0.4517
6 1 1 2.4541 -0.0370
6 1 2 -3.2530 0.6020
6 1 3 3.0821 -0.1112
6 1 4 1.7165 0.0539
6 1 5 -2.0819 -0.0346
6 1 6 2.2215 0.0063
6 1 7 0.3449 -0.1020
6 1 8 -1.1445 0.7599
6 1 9 1.5206 -0.0132
6 1 10 -0.7091 -0.1526
6 1 11 -1.6092 -0.0664
6 1 12 0.8030 0.2603
6 1 13 -4.0771 -0.0831
6 1 14 0.1008 0.2112
6 1 15 1.7853 -0.0371
6 1 16 -0.3256 -0.2261
6 1 17 -0.4576 -0.0111
6 2 0 -1.6186 -0.1577
6 2 1 0.1638 -0.0423
6 2 2 -0.3660 -0.1856
6 2 3 0.7331 -0.4470
6 2 4 -1.0961 0.2660
6 2 5 0.2233 0.0666
6 2 6 1.0933 -0.2107
6 2 7 -1.8461 -0.2683
6 2 8 0.2512 0.1188
6 2 9 0.9799 -0.1395
6 2 10 1.1761 0.1299
6 2 11 2.5771 0.0902
6 2 12 -1.9100 -0.1244
6 2 13 -1.8437 -0.0739
6 2 14 -0.6065 0.2319
6 2 15 -1.7129 0.0499
6 2 16 0.5619 -0.0285
6 2 17 0.7392 0.1107
6 3 0 0.7727 -0.3805
6 3 1 0.9339 -0.0508
6 3 2 -3.5093 0.4711
6 3 3 4.0017 -0.1538
6 3 4 2.1345 0.0273
6 3 5 -0.7257 -0.0840
6 3 6 1.2281 0.0067
6 3 7 -1.5580 -0.1184
6 3 8 -1.2041 0.5947
6 3 9 -0.3118 -0.0855
6 3 10 1.2234 -0.1594
6 3 11 0.6071 -0.0335
6 3 12 1.0118 0.2509
6 3 13 -1.4250 -0.0395
6 3 14 -1.9511 0.1459
6 3 15 -0.2247 -0.0806
6 3 16 -0.3946 -0.1838
6 3 17 -1.3905 -0.0371
6 4 0 0.7792 -0.0768
6 4 1 -4.2382 -0.0695
6 4 2 -1.1009 -0.1822
6 4 3 -0.6719 -0.4334
6 4 4 -1.9977 0.1530
6 4 5 4.2893 0.0532
6 4 6 2.6854 -0.2274
6 4 7 -1.2472 -0.2042
6 4 8 1.3275 0.0594
6 4 9 -1.6051 -0.1677
6 4 10 -0.1361 0.0324
6 4 11 2.4963 0.0383
6 4 12 -0.2342 -0.1513
6 4 13 -0.2894 -0.0504
6 4 14 -0.1053 0.1904
6 4 15 -1.2891 0.0623
6 4 16 -0.2247 -0.0506
6 4 17 -0.6600 0.0739
6 5 0 1.9439 -0.2837
6 5 1 2.4435 0.0061
6 5 2 -2.0937 0.3777
6 5 3 -2.1202 -0.2037
6 5 4 0.7668 -0.0213
6 5 5 -1.2602 -0.1664
6 5 6 -1.3238 -0.0524
6 5 7 2.0257 -0.0670
6 5 8 -0.0801 0.4211
6 5 9 -0.3328 -0.0831
6 5 10 2.6253 -0.1323
6 5 11 -0.7113 -0.0348
6 5 12 0.5965 0.1563
6 5 13 0.4963 -0.0412
6 5 14 -2.7732 0.0547
6 5 15 0.3975 -0.0691
6 5 16 -0.1072 -0.1276
6 5 17 -0.4237 -0.0029
6 6 0 0.1842 -0.0472
6 6 1 -2.1515 -0.0502
6 6 2 0.1002 -0.1267
6 6 3 -0.0293 -0.3121
6 6 4 0.5760 0.1333
6 6 5 1.5764 0.0161
6 6 6 2.2161 -0.2134
6 6 7 -1.5216 -0.1839
6 6 8 -0.8030 -0.0517
6 6 9 -0.0342 -0.1691
6 6 10 -0.6547 -0.0240
6 6 11 2.3775 0.0255
6 6 12 3.1319 -0.1073
6 6 13 -0.6434 -0.0538
6 6 14 -0.2734 0.0947
6 6 15 -1.1881 0.0177
6 6 16 -2.2831 -0.0852
6 6 17 -0.6075 0.0607
6 7 0 0.9498 -0.1839
6 7 1 2.0189 0.0819
6 7 2 -4.2011 0.2017
6 7 3 -4.6424 -0.2070
6 7 4 0.9222 -0.0447
6 7 5 -0.7362 -0.1683
6 7 6 0.2867 -0.0144
6 7 7 2.5422 0.0249
6 7 8 0.0814 0.2187
6 7 9 -0.6838 -0.1015
6 7 10 -0.5817 -0.1640
6 7 11 -0.5901 -0.0481
6 7 12 0.7550 0.0675
6 7 13 2.3640 -0.0086
6 7 14 0.1092 0.0075
6 7 15 0.0870 -0.0675
6 7 16 -0.3641 -0.0943
6 7 17 -0.2700 0.0187
6 8 0 5.0562 0.0241
6 8 1 1.1493 0.0082
6 8 2 -0.3212 -0.0572
6 8 3 0.1772 -0.1314
6 8 4 -1.4605 0.0625
6 8 5 -2.7068 -0.0684
6 8 6 3.0046 -0.1453
6 8 7 -1.2796 -0.1321
6 8 8 1.1235 -0.0507
6 8 9 2.1458 -0.0824
6 8 10 -1.8367 -0.0492
6 8 11 1.6490 -0.0080
6 8 12 1.9960 -0.0923
6 8 13 -0.7227 -0.0728
6 8 14 0.4322 0.0081
6 8 15 -0.3621 -0.0167
6 8 16 -0.9590 -0.0380
6 9 0 1.0946 -0.0633
6 9 1 0.3406 0.0856
6 9 2 -0.4565 0.0830
6 9 3 -1.8221 -0.1005
6 9 4 -0.9844 -0.0473
6 9 5 0.2464 -0.0869
6 9 6 -1.7759 -0.0169
6 9 7 -1.6074 0.0246
6 9 8 1.8069 0.0219
6 9 9 -1.6746 -0.1094
6 9 10 -1.1417 -0.1251
6 9 11 1.1362 0.0058
6 9 12 -0.1640 0.0075
6 9 13 3.3262 0.0164
6 9 14 0.7592 -0.0807
6 9 15 -1.1299 -0.0726
6 9 16 -0.2364 -0.0692
6 10 0 5.0001 0.0750
6 10 1 -0.2909 0.0050
6 10 2 0.5463 0.0173
6 10 3 -1.0030 -0.0177
6 10 4 -0.4832 0.0306
6 10 5 -0.8961 -0.0514
6 10 6 2.0761 -0.0160
6 10 7 0.9442 -0.0066
6 10 8 1.2928 -0.0323
6 10 9 -0.0572 -0.0444
6 10 10 -1.4093 -0.0740
6 10 11 -0.4969 -0.0583
6 10 12 0.6779 -0.0222
6 10 13 1.4735 -0.0282
6 10 14 0.6404 -0.0373
6 10 15 1.1698 -0.0204
6 10 16 -0.3421 -0.0320
6 11 0 1.1485 0.0234
6 11 1 0.8778 0.0950
6 11 2 2.7232 0.0198
6 11 3 -2.7686 -0.0396
6 11 4 -2.9317 -0.0621
6 11 5 -0.9140 -0.0493
6 11 6 -3.5453 -0.0389
6 11 7 -1.6679 0.0540
6 11 8 3.2107 -0.0792
6 11 9 -0.4647 -0.0356
6 11 10 -0.4283 -0.0569
6 11 11 -0.5887 0.0194
6 11 12 -0.7334 -0.0508
6 11 13 1.8582 -0.0010
6 11 14 0.7038 -0.1126
6 11 15 0.5109 -0.0059
6 11 16 0.3636 -0.0417
6 12 0 0.6199 0.0469
6 12 1 2.4860 0.0291
6 12 2 3.0472 0.0801
6 12 3 -0.1886 0.0881
6 12 4 2.9903 0.0789
6 12 5 -0.9911 -0.0359
6 12 6 -0.9577 0.0770
6 12 7 1.6805 0.0675
6 12 8 -1.4007 -0.0549
6 12 9 -0.3573 0.0165
6 12 10 0.3079 -0.0449
6 12 11 -1.0556 -0.0433
6 12 12 0.3863 0.0713
6 12 13 0.7867 -0.0127
6 12 14 0.0582 -0.0637
6 12 15 0.9614 -0.0546
6 12 16 -0.7369 -0.0323
6 13 0 -0.9416 0.0732
6 13 1 -0.0392 0.0864
6 13 2 0.4972 -0.0958
6 13 3 -1.2167 0.0111
6 13 4 -1.1750 -0.0615
6 13 5 -1.5300 -0.0040
6 13 6 -0.1972 0.0286
6 13 7 -1.9094 0.0622
6 13 8 1.9190 -0.1299
6 13 9 0.7658 0.0233
6 13 10 -1.8388 -0.0422
6 13 11 -1.4748 0.0404
6 13 12 0.1913 -0.0597
6 13 13 0.4604 0.0167
6 13 14 1.7152 -0.0610
6 13 15 1.3474 0.0361
6 13 16 0.1628 -0.0052
6 14 0 0.8686 0.0566
6 14 1 4.4705 0.0519
6 14 2 2.4774 0.1081
6 14 3 0.1885 0.1546
6 14 4 1.2260 0.0371
6 14 5 -0.8664 -0.0307
6 14 6 -1.2005 0.1265
6 14 7 1.4102 0.1076
6 14 8 -0.3323 -0.0014
6 14 9 -0.0455 0.0732
6 14 10 0.6448 -0.0064
6 14 11 -0.3997 -0.0248
6 14 12 -1.7682 0.0844
6 14 13 -0.9362 0.0085
6 14 14 0.5584 -0.0500
6 14 15 0.6407 -0.0443
6 14 16 0.6096 0.0350
6 15 0 -0.9739 0.0958
6 15 1 -1.2961 0.0267
6 15 2 1.2519 -0.1248
6 15 3 2.3483 0.0697
6 15 4 -0.2051 -0.0473
6 15 5 -1.7690 0.0477
6 15 6 0.6062 0.0321
6 15 7 -3.5532 0.0104
6 15 8 1.0384 -0.1358
6 15 9 0.8075 0.0524
6 15 10 -0.7052 0.0194
6 15 11 -0.4067 0.0624
6 15 12 0.3567 -0.0449
6 15 13 -0.2489 0.0243
6 15 14 0.4642 -0.0483
6 15 15 0.4687 0.0613
6 15 16 0.2754 0.0258
6 16 0 -0.7747 0.0509
6 16 1 1.6109 0.0194
6 16 2 1.6280 0.1056
6 16 3 -0.3934 0.1223
6 16 4 0.2090 -0.0015
6 16 5 3.1535 0.0291
6 16 6 -0.5027 0.1327
6 16 7 1.3003 0.1432
6 16 8 0.4686 0.0213
6 16 9 -2.4198 0.0578
6 16 10 0.7863 0.0244
6 16 11 -0.0266 -0.0205
6 16 12 -2.0799 0.1060
6 16 13 -0.8296 0.0434
6 16 14 0.9587 -0.0142
6 16 15 0.6709 -0.0022
6 16 16 0.6704 0.0405
6 17 0 -0.7162 0.0613
6 17 1 -0.5293 0.0025
6 17 2 1.3723 -0.0903
6 17 3 0.6080 0.0448
6 17 4 -0.0100 -0.0260
6 17 5 -2.5048 0.0263
6 17 6 -0.0399 0.0008
6 17 7 -0.7485 0.0012
6 17 8 0.8065 -0.1049
6 17 9 1.1486 0.0889
6 17 10 1.2744 0.0611
6 17 11 -1.1169 0.0256
6 17 12 -0.1179 -0.0192
6 17 13 -0.7989 0.0030
6 17 14 -0.6826 -0.0030
6 17 15 0.8373 0.0993
6 18 0 -3.2662 0.0016
6 18 1 2.3945 0.0157
6 18 2 1.0300 0.0637
6 18 3 -0.0930 0.0881
6 18 4 0.5611 0.0032
6 18 5 3.2492 0.0400
6 18 6 -0.6918 0.0995
6 18 7 0.0936 0.1005
6 18 8 -0.8683 -0.0066
6 18 9 -2.6076 0.0467
6 18 10 1.3739 0.0290
6 18 11 0.6527 0.0021
6 18 12 -0.3289 0.0940
6 18 13 -1.5728 0.0154
6 18 14 0.1380 0.0217
6 18 15 0.2106 -0.0068
6 19 0 -1.6705 0.0085
6 19 1 0.3319 -0.0186
6 19 2 -1.2471 -0.0758
6 19 3 0.0770 0.0161
6 19 4 1.5433 -0.0057
6 19 5 -1.7962 0.0092
6 19 6 0.9426 0.0138
6 19 7 1.9142 -0.0151
6 19 8 -0.4417 -0.0420
6 19 9 0.9733 0.0826
6 19 10 0.8026 0.0541
6 19 11 -1.2617 0.0097
6 19 12 0.2121 0.0005
6 19 13 -0.5092 0.0125
6 19 14 -0.0511 0.0435
6 19 15 0.6449 0.0746
6 20 0 -0.9944 -0.0123
6 20 1 2.9349 0.0128
6 20 2 -1.9853 0.0009
6 20 3 -0.2219 0.0437
6 20 4 -1.5857 -0.0360
6 20 5 1.2071 0.0266
6 20 6 0.6605 0.0380
6 20 7 -0.8617 0.0223
6 20 8 -0.6142 -0.0061
6 20 9 -1.1691 0.0048
6 20 10 0.6543 0.0162
6 20 11 0.8776 0.0056
6 20 12 0.2149 0.0375
6 20 13 -2.1197 0.0005
6 20 14 -0.1398 0.0485
6 20 15 0.3565 0.0027
6 21 0 0.0211 -0.0315
6 21 1 0.7786 -0.0486
6 21 2 -0.6390 -0.0094
6 21 3 1.1997 0.0046
6 21 4 0.9838 0.0084
6 21 5 -0.3579 0.0188
6 21 6 -0.2485 -0.0070
6 21 7 1.8003 -0.0246
6 21 8 -0.4877 0.0333
6 21 9 0.6883 0.0326
6 21 10 0.5315 0.0493
6 21 11 0.0550 -0.0228
6 21 12 0.0232 -0.0083
6 21 13 -0.4232 0.0195
6 21 14 0.0213 0.0278
6 21 15 -0.5085 0.0368
6 22 0 0.2955 -0.0362
6 22 1 1.1076 -0.0097
6 22 2 -3.1169 -0.0526
6 22 3 -0.9383 -0.0357
6 22 4 -1.6692 -0.0366
6 22 5 0.9639 0.0228
6 22 6 1.3614 -0.0347
6 22 7 -1.1080 -0.0158
6 22 8 -0.8887 -0.0187
6 22 9 -1.4493 -0.0338
6 22 10 -0.2774 0.0218
6 22 11 0.8846 -0.0125
6 22 12 0.4650 0.0114
6 22 13 -0.6643 -0.0185
6 22 14 -0.0910 0.0471
6 23 0 0.6557 -0.0541
6 23 1 1.5502 -0.0317
6 23 2 0.0996 0.0498
6 23 3 -0.2504 -0.0256
6 23 4 -0.0437 0.0186
6 23 5 1.0164 -0.0072
6 23 6 -1.3734 -0.0199
6 23 7 2.4814 -0.0077
6 23 8 0.7651 0.0690
6 23 9 0.7245 -0.0010
6 23 10 0.4394 0.0100
6 23 11 -0.1825 -0.0458
6 23 12 -0.9051 -0.0057
6 23 13 -0.4449 0.0210
6 23 14 -0.0689 0.0292
6 24 0 -0.1953 -0.0555
6 24 1 2.9166 -0.0014
6 24 2 -3.0060 -0.0802
6 24 3 -1.5795 -0.0730
6 24 4 -0.2659 -0.0046
6 24 5 -0.8918 -0.0010
6 24 6 0.2372 -0.0763
6 24 7 -1.0849 -0.0448
6 24 8 -1.9453 -0.0226
6 24 9 -1.1345 -0.0421
6 24 10 0.3487 0.0018
6 24 11 1.1220 -0.0294
6 24 12 0.6678 -0.0309
6 24 13 0.3075 -0.0430
6 24 14 -0.7800 0.0344
6 25 0 -0.2143 -0.0482
6 25 1 2.6034 -0.0053
6 25 2 -0.9332 0.0653
6 25 3 0.4167 -0.0293
6 25 4 0.3107 0.0163
6 25 5 2.3082 -0.0296
6 25 6 -0.6033 -0.0008
6 25 7 2.0780 0.0007
6 25 8 0.6386 0.0968
6 25 9 0.4053 -0.0103
6 25 10 -0.1873 -0.0234
6 25 11 -0.9917 -0.0190
6 25 12 -0.4730 -0.0143
6 25 13 0.2195 0.0254
6 25 14 0.1328 0.0126
6 26 0 0.8080 -0.0303
6 26 1 4.0098 0.0108
6 26 2 -3.6864 -0.0740
6 26 3 -1.8401 -0.0746
6 26 4 -0.2478 0.0039
6 26 5 -1.8897 -0.0073
6 26 6 0.1137 -0.1017
6 26 7 -0.0952 -0.0658
6 26 8 -1.7285 -0.0043
6 26 9 -0.1000 -0.0587
6 26 10 0.3991 -0.0053
6 26 11 0.7370 -0.0216
6 26 12 0.0821 -0.0495
6 26 13 -0.0240 -0.0068
6 26 14 -0.5399 0.0109
6 27 0 1.0286 -0.0208
6 27 1 2.1313 0.0250
6 27 2 -0.6265 0.0850
6 27 3 1.5418 -0.0195
6 27 4 -0.4773 0.0149
6 27 5 2.4752 -0.0335
6 27 6 -0.2129 0.0073
6 27 7 0.2212 0.0273
6 27 8 0.4725 0.0883
6 27 9 0.7657 -0.0262
6 27 10 0.0658 -0.0470
6 27 11 -0.3970 -0.0196
6 27 12 0.0765 -0.0240
6 27 13 0.6472 0.0208
6 28 0 0.7942 -0.0119
6 28 1 3.1445 0.0144
6 28 2 -1.5617 -0.0434
6 28 3 -2.0472 -0.0437
6 28 4 0.4204 0.0219
6 28 5 -0.7750 -0.0006
6 28 6 0.1160 -0.0993
6 28 7 0.3369 -0.0469
6 28 8 -1.3823 0.0187
6 28 9 -0.6717 -0.0254
6 28 10 -0.3037 0.0101
6 28 11 0.7882 0.0036
6 28 12 -0.3187 -0.0400
6 28 13 0.2043 0.0248
6 29 0 0.3145 0.0127
6 29 1 0.8555 0.0405
6 29 2 -0.4630 0.0757
6 29 3 0.3332 -0.0191
6 29 4 -0.4598 0.0159
6 29 5 2.0367 -0.0342
6 29 6 0.6943 0.0133
6 29 7 -0.2294 0.0384
6 29 8 1.2389 0.0252
6 29 9 0.6119 -0.0378
6 29 10 0.7763 -0.0585
6 29 11 -0.2019 0.0012
6 29 12 -0.8321 0.0036
6 30 0 -0.7087 0.0041
6 30 1 4.0246 0.0299
6 30 2 0.4444 0.0005
6 30 3 -2.6750 0.0147
6 30 4 0.8032 0.0286
6 30 5 -0.7945 0.0067
6 30 6 -0.4993 -0.0494
6 30 7 0.3180 -0.0098
6 30 8 -0.7638 0.0369
6 30 9 -1.2888 0.0138
6 30 10 0.6493 -0.0179
6 30 11 0.7835 0.0121
6 30 12 -0.0655 -0.0393
6 31 0 -0.9919 0.0210
6 31 1 0.7627 0.0130
6 31 2 -1.2997 0.0477
6 31 3 0.3502 -0.0110
6 31 4 0.5623 0.0170
6 31 5 1.2278 -0.0162
6 31 6 1.4369 0.0149
6 31 7 -0.2811 0.0329
6 31 8 0.4304 -0.0133
6 31 9 -0.6126 -0.0281
6 31 10 1.2254 -0.0300
6 31 11 -0.6279 0.0265
6 31 12 -0.7851 0.0084
6 32 0 -1.0117 0.0099
6 32 1 3.4702 0.0334
6 32 2 0.7375 0.0156
6 32 3 -2.4672 0.0470
6 32 4 0.1866 0.0185
6 32 5 -0.6267 0.0163
6 32 6 0.0789 0.0075
6 32 7 1.1230 0.0258
6 32 8 0.0820 0.0230
6 32 9 -0.8430 0.0361
6 32 10 0.8586 -0.0334
6 32 11 -0.4666 0.0215
6 32 12 0.1692 -0.0056
6 33 0 0.0540 0.0295
6 33 1 -0.3973 -0.0145
6 33 2 -1.5615 0.0122
6 33 3 0.1387 -0.0056
6 33 4 0.1854 0.0038
6 33 5 -0.1120 -0.0010
6 33 6 0.9009 0.0172
6 33 7 -0.6304 0.0248
6 33 8 -0.4575 -0.0342
6 33 9 -0.5144 -0.0243
6 33 10 1.4294 -0.0181
6 33 11 0.2705 0.0156
6 34 0 -0.4158 -0.0055
6 34 1 1.7687 0.0169
6 34 2 2.4263 0.0147
6 34 3 -1.9946 0.0663
6 34 4 0.0876 0.0009
6 34 5 -0.1386 0.0152
6 34 6 0.5197 0.0476
6 34 7 0.8657 0.0587
6 34 8 0.1458 0.0078
6 34 9 -1.1780 0.0725
6 34 10 -0.3531 -0.0184
6 34 11 -0.8693 0.0105
6 35 0 -0.3015 0.0420
6 35 1 -1.5549 -0.0603
6 35 2 -1.4005 -0.0407
6 35 3 -1.1338 -0.0157
6 35 4 0.3669 -0.0199
6 35 5 -0.5652 0.0104
6 35 6 0.5369 0.0157
6 35 7 -0.1426 -0.0096
6 35 8 0.2743 -0.0504
6 35 9 -0.5907 -0.0122
6 35 10 1.3457 0.0001
6 36 0 -0.3490 -0.0033
6 36 1 1.4825 0.0132
6 36 2 2.7651 0.0269
6 36 3 -2.1005 0.0439
6 36 4 0.0164 -0.0407
6 36 5 -0.8224 -0.0007
6 36 6 -0.2679 0.0541
6 36 7 0.4348 0.0770
6 36 8 0.0833 -0.0110
6 36 9 -1.4153 0.0676
6 36 10 0.1717 -0.0018
6 37 0 -0.6343 0.0177
6 37 1 -0.5264 -0.0817
6 37 2 -1.5028 -0.0554
6 37 3 -1.0353 -0.0129
6 37 4 1.1300 -0.0095
6 37 5 -0.4243 0.0033
6 37 6 -0.0516 -0.0074
6 37 7 0.1597 -0.0446
6 37 8 -0.2200 -0.0573
6 37 9 -1.3735 0.0305
6 38 0 0.3733 -0.0020
6 38 1 1.1754 0.0099
6 38 2 1.5463 0.0011
6 38 3 -1.2031 -0.0075
6 38 4 0.0320 -0.0656
6 38 5 -0.9893 -0.0159
6 38 6 -0.2769 0.0475
6 38 7 1.3490 0.0611
6 38 8 -0.2446 -0.0423
6 38 9 -0.4448 0.0397
6 39 0 0.1030 0.0161
6 39 1 -0.2767 -0.0397
6 39 2 -1.4669 -0.0358
6 39 3 -0.8802 0.0015
6 39 4 0.7622 -0.0028
6 39 5 -0.5348 -0.0332
6 39 6 -0.6761 -0.0388
6 39 7 -0.4389 -0.0702
6 39 8 -0.8388 -0.0734
6 40 0 1.6143 -0.0046
6 40 1 1.0608 -0.0014
6 40 2 1.3178 -0.0099
6 40 3 -0.0743 -0.0074
6 40 4 0.4696 -0.0531
6 40 5 -0.3767 -0.0103
6 40 6 0.0769 0.0345
6 40 7 1.2820 0.0098
6 41 0 -0.3939 0.0139
6 41 1 -0.4153 -0.0229
6 41 2 -0.7899 -0.0019
6 41 3 -1.1803 0.0020
6 41 4 0.5958 0.0100
6 41 5 0.0901 -0.0293
6 41 6 -0.2031 -0.0661
6 41 7 -0.5296 -0.0615
6 42 0 1.2311 -0.0006
6 42 1 1.5548 0.0119
6 42 2 0.4926 0.0063
6 42 3 -0.0011 -0.0198
6 42 4 0.6259 -0.0233
6 42 5 -0.1899 -0.0110
6 42 6 -0.2356 0.0144
6 43 0 -0.5265 -0.0321
6 43 1 0.2427 0.0060
6 43 2 -0.2351 0.0616
6 43 3 -0.9301 0.0253
6 43 4 0.7616 0.0646
6 43 5 0.6713 -0.0051
6 44 0 0.2970 -0.0205
6 44 1 1.8769 0.0117
6 44 2 -0.4760 -0.0310
6 44 3 -0.0141 -0.0420
6 44 4 0.6232 0.0373
6 45 0 -0.2874 -0.0353
6 45 1 -0.2001 0.0525
6 45 2 -0.1418 0.1018
7 0 0 -3.1477 0.1096
7 0 2 1.5208 -0.1249
7 0 4 -0.1745 0.1158
7 0 6 -2.6974 -0.2764
7 0 8 -0.1468 -0.0308
7 0 10 -0.9121 0.0571
7 0 12 -0.5929 -0.2436
7 0 14 -3.0344 0.0753
7 1 0 -0.3054 -0.6636
7 1 1 -2.4087 -0.0718
7 1 2 -0.4640 0.2656
7 1 3 1.6992 0.0472
7 1 4 0.9167 -0.3658
7 1 5 1.4934 0.0850
7 1 6 0.0430 -0.4517
7 1 7 0.3265 -0.0023
7 1 8 -1.1861 0.1817
7 1 9 1.4193 -0.0062
7 1 10 0.3768 -0.4958
7 1 11 1.0880 0.0792
7 1 12 1.1089 -0.0410
7 1 13 -0.2360 0.0273
7 1 14 -0.3707 0.0689
7 1 15 0.5077 0.0232
7 2 0 -3.6706 0.0587
7 2 1 0.7519 0.1258
7 2 2 -0.0533 -0.1039
7 2 3 -1.9972 -0.0761
7 2 4 0.1867 0.1776
7 2 5 0.9860 0.3139
7 2 6 -0.9608 -0.2366
7 2 7 1.3667 -0.0205
7 2 8 -0.8666 0.0074
7 2 9 -0.3482 0.0367
7 2 10 -2.1474 0.0703
7 2 11 0.8620 0.0582
7 2 12 0.0696 -0.2385
7 2 13 0.0321 -0.0567
7 2 14 -1.6914 0.0967
7 2 15 0.1219 0.0020
7 3 0 2.4415 -0.5359
7 3 1 1.0409 0.0632
7 3 2 -2.4858 0.2425
7 3 3 1.0761 0.0331
7 3 4 0.1723 -0.3138
7 3 5 -0.7166 0.0477
7 3 6 1.5783 -0.3577
7 3 7 0.4598 0.0574
7 3 8 -1.1811 0.1660
7 3 9 2.4629 -0.0055
7 3 10 -0.0411 -0.4010
7 3 11 0.8619 0.0407
7 3 12 1.3779 -0.0179
7 3 13 -0.5626 0.0002
7 3 14 -0.1151 0.0334
7 3 15 0.3032 0.0388
7 4 0 -3.0585 0.0528
7 4 1 0.4650 0.1820
7 4 2 0.3857 -0.0561
7 4 3 0.0995 -0.0132
7 4 4 -1.4954 0.2016
7 4 5 1.4434 0.2805
7 4 6 0.1778 -0.1800
7 4 7 -0.6239 -0.0069
7 4 8 -0.5679 0.0085
7 4 9 -0.8414 0.0381
7 4 10 -2.6300 0.0747
7 4 11 2.8384 0.0848
7 4 12 0.2255 -0.1512
7 4 13 0.1628 -0.0574
7 4 14 -0.5427 0.0822
7 4 15 -1.1048 -0.0373
7 5 0 4.0021 -0.3853
7 5 1 1.0412 0.1247
7 5 2 -3.4548 0.1826
7 5 3 -0.3799 0.0489
7 5 4 -0.9349 -0.2171
7 5 5 0.9454 0.0593
7 5 6 2.2899 -0.1611
7 5 7 1.0212 0.1051
7 5 8 -0.1244 0.1566
7 5 9 0.6529 -0.0360
7 5 10 -0.4778 -0.3319
7 5 11 0.0366 0.0219
7 5 12 0.5836 0.0254
7 5 13 1.2137 0.0244
7 5 14 0.3279 0.0579
7 5 15 0.5068 0.0018
7 6 0 -1.2657 0.0730
7 6 1 1.6230 0.1627
7 6 2 2.5752 -0.0199
7 6 3 -0.0040 0.0311
7 6 4 -4.5686 0.1081
7 6 5 0.7165 0.2167
7 6 6 -0.4203 -0.1257
7 6 7 -0.3576 0.0284
7 6 8 0.5183 0.1023
7 6 9 -0.4810 0.0731
7 6 10 -1.3997 0.0819
7 6 11 1.9795 0.0947
7 6 12 -0.2075 -0.1167
7 6 13 -0.2163 -0.0426
7 6 14 -0.1261 0.0656
7 6 15 -0.3803 -0.0117
7 7 0 0.8995 -0.1988
7 7 1 2.1595 0.1507
7 7 2 -1.1101 0.1847
7 7 3 -0.6648 0.0442
7 7 4 0.3779 -0.0956
7 7 5 2.0656 0.0656
7 7 6 -0.0966 -0.0642
7 7 7 1.2473 0.1009
7 7 8 -1.0251 0.1129
7 7 9 -0.0742 -0.0719
7 7 10 0.0175 -0.1537
7 7 11 -0.4521 0.0458
7 7 12 0.4800 0.0859
7 7 13 1.5787 0.0475
7 7 14 -0.0870 0.0220
7 7 15 0.1306 -0.0691
7 8 0 -1.4027 0.0044
7 8 1 2.0981 0.1079
7 8 2 1.4010 -0.0017
7 8 3 -0.4440 0.0556
7 8 4 -3.9771 0.0639
7 8 5 -0.3754 0.1505
7 8 6 1.1644 -0.0451
7 8 7 0.9142 0.0883
7 8 8 -0.5085 0.1089
7 8 9 0.7068 0.0582
7 8 10 -1.4955 0.0453
7 8 11 0.3191 0.0524
7 8 12 0.1693 -0.0160
7 8 13 -0.5277 0.0359
7 8 14 1.1617 0.0641
7 8 15 0.4801 0.0277
7 9 0 0.6243 -0.0486
7 9 1 3.8882 0.1254
7 9 2 0.2880 0.1114
7 9 3 -0.1382 -0.0097
7 9 4 -0.4794 -0.0097
7 9 5 0.9057 0.0162
7 9 6 -1.0342 0.0286
7 9 7 0.3806 0.1078
7 9 8 -0.3960 0.0893
7 9 9 1.4680 -0.0297
7 9 10 -0.6482 -0.0092
7 9 11 0.1478 0.0196
7 9 12 -0.8365 0.1026
7 9 13 0.3926 0.0184
7 9 14 0.2866 0.0311
7 10 0 -1.4100 -0.0284
7 10 1 1.3760 0.0947
7 10 2 1.5160 0.0028
7 10 3 1.9719 0.1035
7 10 4 -2.2230 0.0058
7 10 5 -0.9943 0.0216
7 10 6 1.8446 0.0055
7 10 7 -0.6638 0.0425
7 10 8 -1.2601 0.0645
7 10 9 0.9778 0.0648
7 10 10 -1.0408 0.0159
7 10 11 0.5253 0.0629
7 10 12 -0.3416 0.0753
7 10 13 -0.3743 0.0604
7 10 14 0.9132 0.0183
7 11 0 0.1382 0.0470
7 11 1 0.5895 0.0194
7 11 2 0.4342 0.0155
7 11 3 0.6577 -0.0122
7 11 4 -1.7427 0.0405
7 11 5 2.6642 0.0365
7 11 6 -0.3703 0.1150
7 11 7 -0.5088 0.0528
7 11 8 1.2620 0.0583
7 11 9 1.1923 -0.0559
7 11 10 -1.1141 0.0442
7 11 11 0.7127 0.0139
7 11 12 -1.6872 0.1107
7 11 13 0.3426 0.0384
7 11 14 0.5835 0.0690
7 12 0 -0.5708 -0.0282
7 12 1 1.2010 0.0319
7 12 2 2.6047 -0.0061
7 12 3 0.9453 0.0660
7 12 4 -1.8453 -0.0926
7 12 5 -0.9892 -0.0724
7 12 6 -0.1673 0.0192
7 12 7 -0.5691 0.0275
7 12 8 -0.9124 0.0588
7 12 9 0.5883 0.0412
7 12 10 0.7598 -0.0120
7 12 11 0.1637 0.0076
7 12 12 -1.2323 0.0681
7 12 13 -0.0642 0.0571
7 12 14 0.0366 -0.0063
7 13 0 -2.4132 0.1197
7 13 1 -1.4717 -0.0540
7 13 2 1.6775 -0.0185
7 13 3 2.0851 -0.0152
7 13 4 -0.3684 0.0664
7 13 5 3.4157 0.0367
7 13 6 -0.6849 0.0902
7 13 7 -0.7988 -0.0155
7 13 8 0.3603 0.0029
7 13 9 0.9907 -0.0561
7 13 10 -0.4734 0.1104
7 13 11 0.6399 0.0199
7 13 12 -0.7413 0.0931
7 13 13 -0.4086 -0.0004
7 13 14 -0.3681 0.0265
7 14 0 -1.7166 -0.0629
7 14 1 0.2335 -0.0265
7 14 2 0.7177 -0.0082
7 14 3 -1.6973 0.0005
7 14 4 -0.1152 -0.1031
7 14 5 -0.3106 -0.1172
7 14 6 -0.5412 0.0320
7 14 7 0.7860 0.0184
7 14 8 -1.4907 -0.0194
7 14 9 0.5920 -0.0143
7 14 10 0.7571 -0.0564
7 14 11 0.1724 -0.0406
7 14 12 -0.7787 0.0829
7 14 13 0.3863 0.0649
7 14 14 0.2873 -0.0042
7 15 0 -1.1985 0.1331
7 15 1 -0.9643 -0.0813
7 15 2 0.8478 -0.0816
7 15 3 2.6490 -0.0284
7 15 4 -0.0021 0.0622
7 15 5 0.8232 0.0010
7 15 6 0.4719 0.0874
7 15 7 -1.0878 -0.0473
7 15 8 -0.3193 -0.0239
7 15 9 1.8733 -0.0201
7 15 10 -0.4981 0.0784
7 15 11 0.4548 -0.0090
7 15 12 -0.1974 0.0172
7 15 13 -1.2792 -0.0569
7 15 14 -0.8397 0.0116
7 16 0 -1.7261 -0.0326
7 16 1 -0.9208 -0.0238
7 16 2 -0.0285 0.0011
7 16 3 -1.6073 -0.0225
7 16 4 0.3871 -0.1146
7 16 5 0.5522 -0.1388
7 16 6 -0.2934 0.0264
7 16 7 -0.6295 -0.0331
7 16 8 -1.4656 -0.0487
7 16 9 0.1570 -0.0355
7 16 10 -0.1956 -0.0503
7 16 11 1.4425 -0.0324
7 16 12 -0.2174 0.0417
7 16 13 0.3983 0.0174
7 16 14 0.0101 -0.0530
7 17 0 0.4172 0.0904
7 17 1 -2.2336 -0.0979
7 17 2 -0.5344 -0.1027
7 17 3 2.1467 0.0024
7 17 4 0.0503 0.0472
7 17 5 0.1437 0.0156
7 17 6 2.2291 0.0554
7 17 7 -0.8294 -0.0757
7 17 8 0.4085 -0.0457
7 17 9 0.7991 -0.0310
7 17 10 -0.5438 0.0357
7 17 11 0.0754 -0.0067
7 17 12 -0.0483 -0.0110
7 17 13 -0.5950 -0.0545
7 18 0 -0.3189 0.0254
7 18 1 -1.2061 -0.0305
7 18 2 0.4968 0.0080
7 18 3 -2.8356 -0.0544
7 18 4 -1.4798 -0.1130
7 18 5 1.0509 -0.0852
7 18 6 -1.1065 0.0154
7 18 7 -1.5324 -0.0228
7 18 8 -0.5200 -0.0432
7 18 9 -0.3492 -0.0597
7 18 10 -0.3562 -0.0387
7 18 11 1.4212 -0.0549
7 18 12 0.2454 -0.0196
7 18 13 0.1161 -0.0191
7 19 0 -0.1230 0.0406
7 19 1 -0.8560 -0.0652
7 19 2 0.2562 -0.0510
7 19 3 1.0726 0.0133
7 19 4 1.7214 0.0313
7 19 5 -0.1667 0.0100
7 19 6 1.9020 -0.0175
7 19 7 0.1189 -0.0448
7 19 8 0.0873 -0.0524
7 19 9 -0.6887 0.0074
7 19 10 -0.1260 0.0198
7 19 11 -0.4490 -0.0074
7 19 12 0.0849 -0.0346
7 19 13 -0.2692 -0.0859
7 20 0 -0.5548 0.0335
7 20 1 -0.6567 -0.0208
7 20 2 -0.5901 0.0129
7 20 3 -3.5886 -0.0538
7 20 4 -1.9626 -0.0390
7 20 5 0.8214 -0.0271
7 20 6 -0.2814 0.0166
7 20 7 -1.0179 -0.0199
7 20 8 -0.5841 -0.0575
7 20 9 0.0692 -0.0432
7 20 10 -0.7033 -0.0166
7 20 11 0.3854 -0.0067
7 20 12 1.3329 -0.0294
7 20 13 0.1885 -0.0143
7 21 0 0.4873 -0.0122
7 21 1 2.1109 -0.0229
7 21 2 0.0908 -0.0211
7 21 3 -0.1579 0.0124
7 21 4 2.0456 0.0082
7 21 5 -1.4114 0.0069
7 21 6 1.5562 -0.0358
7 21 7 0.6536 -0.0088
7 21 8 -0.0199 -0.0316
7 21 9 -0.6251 0.0137
7 21 10 -0.5861 -0.0323
7 21 11 -0.5858 -0.0208
7 21 12 -0.2636 -0.0580
7 21 13 -0.6321 -0.0531
7 22 0 0.5221 0.0436
7 22 1 0.4544 0.0190
7 22 2 -0.8248 0.0132
7 22 3 -1.5378 -0.0245
7 22 4 -2.3130 0.0161
7 22 5 0.2327 0.0180
7 22 6 1.0750 0.0200
7 22 7 -1.4336 -0.0078
7 22 8 -0.7551 -0.0043
7 22 9 0.7745 -0.0010
7 22 10 -0.8252 0.0331
7 22 11 -0.1120 0.0265
7 22 12 1.7865 -0.0633
7 23 0 0.6967 -0.0615
7 23 1 2.1132 -0.0047
7 23 2 0.4729 0.0060
7 23 3 -0.9007 0.0270
7 23 4 1.1979 -0.0256
7 23 5 -0.5051 0.0193
7 23 6 1.2805 -0.0721
7 23 7 0.6922 0.0021
7 23 8 0.6158 -0.0090
7 23 9 -0.5125 0.0035
7 23 10 -1.5325 -0.0146
7 23 11 -0.0536 -0.0108
7 23 12 -0.3257 -0.0244
7 24 0 1.4530 0.0456
7 24 1 1.3563 0.0261
7 24 2 -0.0072 0.0068
7 24 3 -0.6992 -0.0154
7 24 4 -2.5856 0.0665
7 24 5 -0.0893 0.0686
7 24 6 1.1301 0.0137
7 24 7 -0.9826 0.0304
7 24 8 -0.2119 0.0084
7 24 9 1.1630 0.0108
7 24 10 -0.1662 0.0455
7 24 11 -0.4159 0.0192
7 24 12 0.9444 -0.0456
7 25 0 -0.8395 -0.0749
7 25 1 2.3248 0.0206
7 25 2 1.7358 0.0312
7 25 5 0.5103 0.0017
7 25 6 0.0857 -0.0749
7 25 7 0.6859 0.0322
7 25 8 0.3012 0.0205
7 25 9 -0.2329 0.0321
7 25 10 -1.5919 -0.0129
7 25 11 0.5542 -0.0245
7 25 12 0.0139 -0.0375
7 26 0 0.0528 0.0098
7 26 1 2.9498 0.0080
7 26 2 -0.2567 0.0100
7 26 4 -1.2042 0.1038
7 26 5 -0.4566 0.0626
7 26 6 1.0726 -0.0104
7 26 7 0.4087 0.0211
7 26 8 -0.1139 0.0119
7 26 9 1.2839 0.0393
7 26 10 0.3628 0.0668
7 26 11 -0.4547 0.0578
7 27 0 -1.7690 -0.0648
7 27 1 2.1920 0.0403
7 27 2 0.8433 0.0158
7 27 4 0.1507 -0.0663
7 27 5 0.5880 -0.0078
7 27 6 -0.4027 -0.0328
7 27 7 0.6116 0.0153
7 27 8 -0.5936 0.0174
7 27 9 0.7588 0.0010
7 27 10 -1.3629 -0.0326
7 27 11 0.3794 -0.0337
7 28 0 -0.1078 -0.0115
7 28 1 3.7309 0.0008
7 28 2 -0.6269 0.0163
7 28 3 1.0967 0.0008
7 28 4 -0.5769 0.0809
7 28 5 -0.6210 0.0347
7 28 6 0.6788 -0.0245
7 28 7 0.9710 0.0262
7 28 8 -0.0777 0.0492
7 28 9 1.5989 0.0333
7 28 10 0.3137 0.0643
7 28 11 0.3942 0.0196
7 29 0 -1.6104 -0.0512
7 29 1 0.0943 0.0410
7 29 2 0.4351 -0.0071
7 29 3 -0.2188 -0.0094
7 29 4 -0.5827 -0.0580
7 29 5 1.0738 -0.0178
7 29 6 -0.5172 -0.0225
7 29 7 0.2248 -0.0122
7 29 8 -1.5024 -0.0056
7 29 9 1.0281 0.0045
7 29 10 -1.4937 0.0117
7 30 0 -0.5339 -0.0022
7 30 1 2.7277 -0.0202
7 30 2 -0.2851 0.0129
7 30 3 0.4630 0.0037
7 30 4 -0.1492 0.0394
7 30 5 -0.3127 0.0141
7 30 6 -0.0418 -0.0280
7 30 7 1.3433 0.0178
7 30 8 0.7745 0.0138
7 30 9 1.6579 -0.0109
7 30 10 -0.1948 0.0074
7 31 0 -1.7728 -0.0116
7 31 1 -0.9826 0.0380
7 31 2 0.2102 -0.0079
7 31 3 -0.4311 -0.0164
7 31 4 -0.3548 -0.0426
7 31 5 0.7134 -0.0198
7 31 6 -0.9709 0.0105
7 31 7 -0.2142 -0.0018
7 31 8 -2.1349 -0.0138
7 31 9 0.4063 0.0271
7 32 0 -1.4630 -0.0069
7 32 1 2.7260 -0.0420
7 32 2 -0.2617 0.0220
7 32 3 -0.1887 0.0104
7 32 4 0.7185 -0.0023
7 32 5 -0.3824 -0.0259
7 32 6 -0.3867 -0.0324
7 32 7 1.5152 -0.0112
7 32 8 1.1832 -0.0073
7 32 9 0.9513 -0.0151
7 33 0 -1.6882 0.0309
7 33 1 -1.2515 0.0279
7 33 2 -1.1943 -0.0154
7 33 3 -0.2693 -0.0232
7 33 4 0.1259 -0.0067
7 33 5 0.1182 0.0044
7 33 6 -0.9317 0.0399
7 33 7 -0.1178 -0.0137
7 33 8 -2.2263 -0.0401
7 34 0 -0.3691 -0.0001
7 34 1 2.2371 -0.0177
7 34 2 -0.4965 0.0303
7 34 3 -0.5097 0.0144
7 34 4 0.3486 -0.0428
7 34 5 -0.7372 -0.0545
7 34 6 -0.5399 -0.0080
7 34 7 1.1338 0.0075
7 34 8 0.9418 -0.0137
7 35 0 -0.3790 0.0509
7 35 1 -1.3144 0.0047
7 35 2 -0.8325 -0.0221
7 35 3 0.0232 0.0048
7 35 4 0.5978 0.0272
7 35 5 0.0829 0.0197
7 35 6 -0.8260 0.0378
7 35 7 -0.3169 -0.0262
7 36 0 0.3225 0.0281
7 36 1 0.8529 -0.0049
7 36 2 0.0985 0.0213
7 36 3 -1.1934 0.0122
7 36 4 0.2920 -0.0643
7 36 5 -0.7610 -0.0464
7 36 6 -0.1056 0.0234
7 36 7 0.9166 0.0199
7 37 0 0.1142 0.0652
7 37 1 -0.5354 -0.0112
7 37 2 -0.1144 0.0017
7 37 3 -0.7659 0.0281
7 37 4 1.0023 0.0422
7 37 5 -0.2102 0.0278
7 37 6 -1.0621 0.0407
7 38 0 0.7794 0.0164
7 38 1 1.1520 -0.0108
7 38 2 0.6825 0.0242
7 38 3 -0.9714 0.0056
7 38 4 0.7239 -0.0467
7 38 5 -0.7268 -0.0230
7 39 0 -0.5317 0.0472
7 39 1 0.2102 -0.0179
7 39 2 0.0832 0.0038
7 39 3 -0.7462 0.0205
7 39 4 1.1298 0.0650
7 40 0 1.4281 0.0059
7 40 1 0.9225 0.0086
7 40 2 0.2813 0.0140
7 40 3 -0.5636 0.0009
7 41 0 -0.5851 0.0049
7 41 1 0.7813 -0.0304
7 41 2 1.2451 -0.0022
8 0 0 2.6160 -0.0045
8 0 2 -0.7183 -0.2494
8 0 4 0.7080 0.2985
8 0 6 1.1267 -0.0666
8 0 8 1.4763 -0.0258
8 0 10 0.8579 0.1985
8 0 12 0.4380 -0.0624
8 1 0 1.0135 -0.2044
8 1 1 -2.8529 0.0219
8 1 2 0.1433 0.5479
8 1 3 1.1911 -0.0275
8 1 4 -0.3213 0.0984
8 1 5 -0.4281 -0.0092
8 1 6 0.0951 -0.0349
8 1 7 -2.3483 -0.0587
8 1 8 0.2533 0.4380
8 1 9 1.7799 0.0001
8 1 10 -0.1203 -0.1087
8 1 11 -0.6628 -0.0102
8 1 12 0.0682 0.1464
8 1 13 -0.4791 -0.0710
8 2 0 1.2617 -0.0003
8 2 1 -0.2408 -0.1854
8 2 2 0.3370 -0.2220
8 2 3 -0.9954 -0.1753
8 2 4 0.5997 0.2787
8 2 5 0.9452 0.0865
8 2 6 0.5129 -0.0627
8 2 7 -0.0463 -0.1545
8 2 8 1.2913 0.0105
8 2 9 -0.8211 -0.0006
8 2 10 1.0111 0.1766
8 2 11 0.6782 0.0532
8 2 12 0.5642 -0.0906
8 2 13 0.9107 -0.0649
8 3 0 1.8321 -0.1750
8 3 1 -2.3169 -0.0047
8 3 2 -0.5560 0.4433
8 3 3 -0.0544 -0.0527
8 3 4 0.2898 0.0271
8 3 5 -0.7440 0.0048
8 3 6 0.3959 -0.0201
8 3 7 -0.7937 -0.0274
8 3 8 -0.2218 0.3932
8 3 9 1.1906 -0.0394
8 3 10 -0.4838 -0.1079
8 3 11 -1.2455 0.0049
8 3 12 0.8068 0.1248
8 3 13 -0.1036 0.0057
8 4 0 0.9347 0.0223
8 4 1 1.2612 -0.1695
8 4 2 1.6249 -0.1540
8 4 3 -1.6125 -0.2173
8 4 4 -0.2832 0.2118
8 4 5 0.0431 0.0573
8 4 6 0.8517 -0.0902
8 4 7 0.2880 -0.0964
8 4 8 1.0370 0.0381
8 4 9 -0.2680 -0.0311
8 4 10 0.1161 0.1723
8 4 11 0.8150 0.0148
8 4 12 0.4971 -0.0848
8 5 0 1.5441 -0.1482
8 5 1 -2.2748 0.0602
8 5 2 -0.8777 0.3394
8 5 3 0.2016 -0.0847
8 5 4 1.2130 -0.0167
8 5 5 -1.9775 -0.0527
8 5 6 0.7116 -0.0482
8 5 7 -0.3609 0.0146
8 5 8 -0.3604 0.2388
8 5 9 0.7851 -0.0299
8 5 10 -0.8335 -0.0919
8 5 11 -0.8164 -0.0080
8 5 12 0.9736 0.1301
8 6 0 1.4971 -0.0411
8 6 1 0.9589 -0.1272
8 6 2 1.8783 -0.0930
8 6 3 -1.1948 -0.1749
8 6 4 -1.8256 0.1733
8 6 5 -0.3960 -0.0013
8 6 6 2.3742 -0.0620
8 6 7 -0.2528 -0.0727
8 6 8 1.4743 0.0116
8 6 9 -0.1311 -0.0294
8 6 10 -1.0121 0.0719
8 6 11 1.0010 -0.0189
8 6 12 0.2025 -0.0381
8 7 0 1.3001 -0.1034
8 7 1 -1.8961 0.1042
8 7 2 0.3308 0.1440
8 7 3 0.3629 -0.0899
8 7 4 0.2902 -0.0786
8 7 5 -2.3153 -0.0908
8 7 6 -0.2841 -0.0266
8 7 7 -0.3512 0.0230
8 7 8 0.8758 0.1235
8 7 9 -0.4147 -0.0064
8 7 10 -0.2853 -0.1093
8 7 11 -0.4160 0.0010
8 7 12 0.1918 0.0584
8 8 0 -0.2195 -0.0060
8 8 1 0.2823 -0.0577
8 8 2 2.6002 -0.0104
8 8 3 -0.0611 -0.0736
8 8 4 -2.0959 0.0610
8 8 5 0.0029 -0.0505
8 8 6 2.2226 -0.0613
8 8 7 -0.1081 -0.0896
8 8 8 1.1872 0.0131
8 8 9 -0.5275 -0.0440
8 8 10 -0.6931 0.0059
8 8 11 0.2640 -0.0209
8 8 12 0.2717 -0.0219
8 9 0 -0.1478 -0.0678
8 9 1 -2.0141 0.0528
8 9 2 0.6151 0.0286
8 9 3 -0.5885 -0.0523
8 9 4 -0.2104 -0.0865
8 9 5 -1.7283 -0.0374
8 9 6 -1.5518 -0.0424
8 9 7 0.5931 0.0216
8 9 8 1.0942 -0.0015
8 9 9 -0.7308 -0.0462
8 9 10 0.4113 -0.0957
8 9 11 -0.2069 -0.0178
8 9 12 0.2044 0.0022
8 10 0 -0.5336 0.0249
8 10 1 1.3898 -0.0399
8 10 2 2.4604 0.0399
8 10 3 0.3862 -0.0462
8 10 4 -1.2473 -0.0127
8 10 5 -1.2690 -0.0577
8 10 6 1.6754 -0.0313
8 10 7 0.3660 -0.0180
8 10 8 -0.3631 -0.0007
8 10 9 -0.1385 -0.0306
8 10 10 -0.5358 -0.0446
8 10 11 -0.5333 -0.0818
8 10 12 0.3726 -0.0141
8 11 0 -1.6040 -0.0191
8 11 1 -2.6837 0.0539
8 11 2 0.6127 -0.0226
8 11 3 0.4007 -0.0389
8 11 4 -0.0021 -0.0689
8 11 5 -1.1914 -0.0409
8 11 6 -0.9313 -0.0549
8 11 7 -0.0264 0.0073
8 11 8 0.7977 -0.0991
8 11 9 -0.0568 -0.0137
8 11 10 -0.1017 -0.0555
8 11 11 0.5656 -0.0144
8 11 12 0.0388 -0.0233
8 12 0 0.1100 -0.0203
8 12 1 1.0589 0.0044
8 12 2 0.4507 0.0512
8 12 3 0.1349 0.0225
8 12 4 -1.0741 -0.0125
8 12 5 -1.7593 -0.0480
8 12 6 1.7877 0.0350
8 12 7 0.0090 0.0028
8 12 8 -0.2880 -0.0382
8 12 9 -0.3872 -0.0233
8 12 10 -0.2136 -0.1031
8 12 11 -0.2618 -0.0839
8 12 12 0.0153 0.0217
8 13 0 -1.0106 0.0427
8 13 1 -2.6803 0.0321
8 13 2 1.3798 -0.1089
8 13 3 1.9053 -0.0157
8 13 4 -1.3238 -0.0665
8 13 5 -0.0895 -0.0034
8 13 6 -0.8150 0.0055
8 13 7 -1.6077 -0.0013
8 13 8 0.6989 -0.0884
8 13 9 -0.3074 -0.0005
8 13 10 -0.1607 -0.0335
8 13 11 0.6845 -0.0279
8 13 12 -0.1891 -0.0723
8 14 0 -0.9155 0.0190
8 14 1 0.4873 0.0557
8 14 2 -0.3462 0.0635
8 14 3 -0.5184 0.0648
8 14 4 -0.4045 -0.0612
8 14 5 0.1242 -0.0297
8 14 6 0.7098 0.0443
8 14 7 0.6073 0.0280
8 14 8 0.1132 -0.0183
8 14 9 -1.6644 0.0056
8 14 10 0.4715 -0.0651
8 14 11 -0.4195 -0.0492
8 15 0 -0.5077 0.0749
8 15 1 -2.5526 -0.0233
8 15 2 1.0168 -0.0941
8 15 3 1.6312 0.0255
8 15 4 -1.9229 -0.0242
8 15 5 0.4629 0.0415
8 15 6 -0.9950 0.0162
8 15 7 -1.0486 -0.0235
8 15 8 -0.3435 -0.0935
8 15 9 0.2802 -0.0120
8 15 10 0.5251 0.0031
8 15 11 -0.0219 -0.0145
8 16 0 -0.9341 0.0420
8 16 1 1.7297 0.0474
8 16 2 -0.4111 0.0496
8 16 3 -1.5944 0.0328
8 16 4 0.5314 -0.0512
8 16 5 0.7609 0.0210
8 16 6 -0.2193 0.0815
8 16 7 0.8291 0.0859
8 16 8 -0.5676 -0.0046
8 16 9 -1.8311 0.0266
8 16 10 -0.1186 -0.0576
8 16 11 -0.3657 -0.0418
8 17 0 -0.0415 0.0722
8 17 1 -1.9664 -0.0100
8 17 2 0.1037 -0.0463
8 17 3 2.1919 0.0168
8 17 4 -1.1264 -0.0055
8 17 5 0.0682 -0.0035
8 17 6 0.6445 0.0217
8 17 7 -0.4384 -0.0342
8 17 8 -1.1439 -0.0305
8 17 9 0.9835 0.0310
8 17 10 0.4878 0.0478
8 17 11 -0.5964 0.0278
8 18 0 -0.2781 0.0067
8 18 1 1.6571 0.0531
8 18 2 -0.8384 0.0220
8 18 3 -2.0929 0.0469
8 18 4 -0.3369 -0.0061
8 18 5 1.0811 0.0518
8 18 6 0.3362 0.0715
8 18 7 -0.1030 0.0425
8 18 8 0.5088 -0.0152
8 18 9 -1.1432 0.0017
8 18 10 -0.8896 -0.0234
8 18 11 0.3287 0.0049
8 19 0 1.1593 0.0436
8 19 1 -0.9161 -0.0101
8 19 2 0.2260 -0.0388
8 19 3 2.5971 0.0104
8 19 4 -1.1721 0.0059
8 19 5 -0.0829 0.0061
8 19 6 0.9189 0.0496
8 19 7 -0.7042 -0.0040
8 19 8 -0.8748 0.0367
8 19 9 -0.0616 0.0092
8 19 10 1.0788 0.0359
8 20 0 -0.7087 0.0162
8 20 1 0.9494 0.0467
8 20 2 0.3191 -0.0141
8 20 3 -1.9995 0.0285
8 20 4 -0.9719 -0.0168
8 20 5 2.3652 0.0466
8 20 6 0.8460 0.0146
8 20 7 0.0150 0.0315
8 20 8 1.6393 0.0038
8 20 9 -0.6621 0.0220
8 20 10 -1.0071 0.0329
8 21 0 0.5459 0.0057
8 21 1 0.0911 -0.0287
8 21 2 0.1557 0.0185
8 21 3 1.1146 0.0171
8 21 4 -0.8376 0.0284
8 21 5 -0.7691 -0.0050
8 21 6 -0.0304 0.0097
8 21 7 0.0857 -0.0064
8 21 8 -0.3321 0.0312
8 21 9 -0.5863 0.0022
8 21 10 2.2420 0.0123
8 22 0 -0.7827 0.0037
8 22 1 1.3941 0.0033
8 22 2 1.3095 -0.0575
8 22 3 -1.3218 -0.0132
8 22 4 -0.6080 0.0181
8 22 5 1.6882 0.0570
8 22 6 1.2730 0.0097
8 22 7 -0.0364 0.0161
8 22 8 0.9890 -0.0062
8 22 9 0.3572 -0.0039
8 22 10 -1.0233 0.0025
8 23 0 -0.7374 -0.0218
8 23 1 1.0399 -0.0124
8 23 2 -0.3651 0.0496
8 23 3 0.5082 -0.0146
8 23 4 -0.1083 -0.0007
8 23 5 -1.3776 -0.0482
8 23 6 0.3913 -0.0093
8 23 7 0.1061 0.0167
8 23 8 0.4096 0.0921
8 23 9 -0.5917 0.0179
8 24 0 -0.2863 -0.0318
8 24 1 0.8395 -0.0045
8 24 2 1.1768 -0.0737
8 24 3 -0.0591 -0.0091
8 24 4 -1.1542 0.0426
8 24 5 0.3419 0.0323
8 24 6 1.6565 -0.0542
8 24 7 -0.6248 -0.0536
8 24 8 1.0496 -0.0294
8 24 9 1.2691 -0.0428
8 25 0 -1.2515 -0.0187
8 25 1 0.9999 -0.0014
8 25 2 0.0526 0.0387
8 25 3 0.4141 -0.0203
8 25 4 -0.0806 -0.0086
8 25 5 -0.8097 -0.0175
8 25 6 0.1128 -0.0001
8 25 7 -1.2682 0.0580
8 25 8 0.8874 0.0811
8 26 0 -0.4055 -0.0274
8 26 1 -0.0509 -0.0050
8 26 2 1.2092 -0.0671
8 26 3 0.2960 -0.0234
8 26 4 -1.0457 0.0175
8 26 5 0.1248 -0.0131
8 26 6 1.2319 -0.0891
8 26 7 -0.1915 -0.0372
8 26 8 1.1514 -0.0205
8 27 0 -2.1597 0.0100
8 27 1 0.8651 0.0051
8 27 2 0.3745 0.0561
8 27 3 -0.3639 -0.0044
8 27 4 0.2767 -0.0022
8 27 5 -0.5051 -0.0231
8 27 6 -0.5032 -0.0187
8 27 7 -1.9306 0.0353
8 27 8 0.5333 0.0354
8 28 0 -0.9946 -0.0227
8 28 1 0.2150 -0.0083
8 28 2 0.2093 -0.0303
8 28 3 0.3574 -0.0173
8 28 4 -0.0328 0.0316
8 28 5 -0.3073 -0.0163
8 28 6 0.5322 -0.0495
8 28 7 0.0725 -0.0424
8 29 0 -2.0277 0.0283
8 29 1 0.9103 0.0210
8 29 2 -0.4612 0.0486
8 29 3 -0.3047 -0.0122
8 29 4 0.4653 -0.0159
8 29 5 -0.1032 -0.0224
8 29 6 0.1335 0.0108
8 29 7 -2.1663 0.0460
8 30 0 -0.8996 -0.0283
8 30 1 0.4164 0.0146
8 30 2 -0.8798 0.0217
8 30 3 0.4849 0.0202
8 30 4 -0.1385 0.0280
8 30 5 -0.2797 -0.0355
8 30 6 -0.0887 -0.0516
8 31 0 -0.8707 0.0400
8 31 1 0.1874 0.0219
8 31 2 -0.7468 0.0172
8 31 3 -0.0724 0.0031
8 31 4 0.4358 0.0051
8 31 5 0.8311 0.0300
8 31 6 0.3414 0.0494
8 32 0 -0.7076 -0.0250
8 32 1 0.4472 0.0214
8 32 2 -1.0226 0.0548
8 32 3 -0.5873 0.0305
8 32 4 -0.2166 -0.0038
8 32 5 0.3861 -0.0474
8 33 0 0.0846 0.0340
8 33 1 0.5039 0.0013
8 33 2 -0.5487 -0.0038
8 33 3 -0.3268 0.0160
8 33 4 0.7716 0.0137
8 34 0 -1.2081 -0.0262
8 34 1 0.7693 0.0152
8 34 2 -1.1567 0.0691
8 34 3 -1.1199 0.0285
8 35 0 1.1040 -0.0013
8 35 1 1.2476 -0.0108
8 35 2 -0.9717 -0.0391
8 36 0 -0.9714 -0.0312
8 36 1 0.8015 0.0109
9 0 0 -1.0578 0.2107
9 0 2 -0.7226 -0.1523
9 0 4 1.4680 0.1366
9 0 6 0.2080 -0.0603
9 0 8 -2.2144 -0.1002
9 1 0 0.2982 -0.4046
9 1 1 1.2227 -0.0677
9 1 2 -0.1884 0.0706
9 1 3 0.6881 -0.0432
9 1 4 -0.0370 -0.2037
9 1 5 -1.3331 0.0462
9 1 6 0.7819 -0.3234
9 1 7 -1.9410 -0.0093
9 1 8 -0.2886 0.1098
9 1 9 1.6418 -0.0706
9 2 0 -0.7600 0.1603
9 2 1 0.7116 0.0333
9 2 2 -0.3359 -0.1488
9 2 3 -0.1356 0.0162
9 2 4 0.9202 0.1450
9 2 5 0.5692 0.1883
9 2 6 0.5569 -0.0802
9 2 7 -0.4536 -0.0150
9 2 8 -1.4173 -0.1290
9 2 9 -0.4193 0.0509
9 3 0 -0.2601 -0.3321
9 3 1 0.5483 0.0145
9 3 2 -0.1361 0.0780
9 3 3 0.7842 -0.0493
9 3 4 -0.4288 -0.1913
9 3 5 -1.5749 -0.0072
9 3 6 1.3011 -0.2280
9 3 7 -1.7432 -0.0005
9 3 8 -0.1725 0.1157
9 3 9 1.3951 -0.0646
9 4 0 -0.5187 0.1209
9 4 1 1.1871 0.0711
9 4 2 0.3050 -0.1137
9 4 3 -0.3625 0.0592
9 4 4 0.2361 0.1101
9 4 5 1.5161 0.1561
9 4 6 0.2925 -0.1023
9 4 7 -0.6434 -0.0314
9 4 8 -0.5913 -0.0785
9 4 9 -1.0674 0.0181
9 5 0 -0.8653 -0.1865
9 5 1 0.4917 0.0163
9 5 2 0.4034 0.0844
9 5 3 0.3108 -0.0322
9 5 4 -0.1800 -0.1466
9 5 5 -2.0405 0.0153
9 5 6 0.9093 -0.1140
9 5 7 -0.2390 0.0227
9 5 8 -0.3342 0.1147
9 5 9 1.2631 -0.1022
9 6 0 -0.4420 0.0900
9 6 1 0.7801 0.0685
9 6 2 0.6067 -0.0244
9 6 3 -0.2782 0.0529
9 6 4 0.1799 0.0309
9 6 5 0.9157 0.1042
9 6 6 0.3767 -0.1274
9 6 7 -0.6521 0.0039
9 6 8 -0.1362 -0.0078
9 6 9 -0.1458 0.0009
9 7 0 -0.5061 -0.1203
9 7 1 0.1230 0.0252
9 7 2 0.7201 0.1289
9 7 3 0.0174 -0.0099
9 7 4 0.3612 -0.0277
9 7 5 -2.8053 0.0231
9 7 6 0.6066 -0.0500
9 7 7 -0.0404 0.0441
9 7 8 -0.2423 0.0629
9 7 9 1.2051 -0.0849
9 8 0 0.1677 -0.0066
9 8 1 0.1543 0.0689
9 8 2 0.7137 -0.0102
9 8 3 0.5963 0.0375
9 8 4 -0.1425 0.0079
9 8 5 0.1235 0.0555
9 8 6 1.0919 -0.0551
9 8 7 -1.3668 0.0415
9 8 8 0.5831 0.0363
9 8 9 0.1683 0.0044
9 9 0 -1.1385 -0.0397
9 9 1 -0.7495 0.0651
9 9 2 1.3064 0.0930
9 9 3 0.1374 0.0055
9 9 4 0.1885 0.0125
9 9 5 -1.9496 -0.0013
9 9 6 -0.3270 0.0030
9 9 7 -0.2138 0.0521
9 9 8 1.0796 0.0590
9 9 9 0.5633 -0.0467
9 10 0 0.6925 -0.0443
9 10 1 -0.3407 0.0497
9 10 2 0.3516 0.0108
9 10 3 0.6573 0.0876
9 10 4 -0.3640 -0.0155
9 10 5 -0.2940 0.0166
9 10 6 0.2899 -0.0103
9 10 7 -1.2015 0.0305
9 10 8 0.2982 0.0514
9 10 9 0.0659 -0.0064
9 11 0 -1.5197 0.0567
9 11 1 -0.7345 -0.0023
9 11 2 2.3717 0.0319
9 11 3 0.2011 0.0033
9 11 4 0.6885 0.0284
9 11 5 -0.5654 0.0578
9 11 6 -1.2861 0.0495
9 11 7 -0.0925 0.0825
9 11 8 0.8040 0.0457
9 11 9 0.0890 -0.0288
9 12 0 0.8863 -0.0295
9 12 1 -0.7118 0.0178
9 12 2 -0.7016 0.0516
9 12 3 0.0367 0.0363
9 12 4 0.5494 -0.0744
9 12 5 -1.0594 -0.0586
9 12 6 0.4773 0.0025
9 12 7 0.0208 0.0562
9 12 8 -0.3661 0.0599
9 13 0 -0.8903 0.0644
9 13 1 -0.7103 -0.0247
9 13 2 2.5041 0.0216
9 13 3 0.5245 0.0197
9 13 4 0.4565 0.0678
9 13 5 -0.3962 0.0716
9 13 6 -0.9796 0.0326
9 13 7 -1.4045 0.0343
9 13 8 0.4848 -0.0053
9 14 0 1.4637 -0.0513
9 14 1 -0.3545 -0.0005
9 14 2 -1.2735 0.0218
9 14 3 0.1067 -0.0204
9 14 4 1.0856 -0.0734
9 14 5 -0.5128 -0.0660
9 14 6 1.0825 0.0668
9 14 7 0.0617 0.0858
9 14 8 -0.4322 0.0594
9 15 0 -0.8713 0.0740
9 15 1 -1.2951 0.0052
9 15 2 2.1364 -0.0319
9 15 3 0.9092 0.0074
9 15 4 -0.7872 0.0112
9 15 5 0.7158 0.0211
9 15 6 -0.1237 -0.0133
9 15 7 -1.5153 -0.0007
9 15 8 1.1521 0.0032
9 16 0 1.7268 -0.0118
9 16 1 0.3245 -0.0055
9 16 2 -1.1861 0.0341
9 16 3 -0.7797 0.0068
9 16 4 0.5512 -0.0471
9 16 5 0.5400 -0.0531
9 16 6 -0.1972 0.0438
9 16 7 0.4638 0.0466
9 16 8 -0.3228 -0.0041
9 17 0 -0.7105 0.0625
9 17 1 -1.1226 -0.0372
9 17 2 2.0398 -0.0668
9 17 3 1.0935 -0.0162
9 17 4 -0.6916 0.0030
9 17 5 1.3099 0.0357
9 17 6 0.3496 0.0009
9 17 7 -0.5375 0.0063
9 18 0 1.3811 0.0442
9 18 1 0.7559 -0.0111
9 18 2 -1.2896 0.0382
9 18 3 -1.8687 -0.0313
9 18 4 0.1311 -0.0598
9 18 5 1.0910 -0.0817
9 18 6 -0.0016 0.0186
9 18 7 1.3810 0.0160
9 19 0 -0.0254 -0.0014
9 19 1 -0.7285 -0.0226
9 19 2 1.2701 -0.0210
9 19 3 1.2457 0.0015
9 19 4 -0.9821 0.0350
9 19 5 -0.0414 0.0225
9 19 6 0.4717 -0.0302
9 19 7 -0.5190 -0.0641
9 20 0 1.3549 0.0303
9 20 1 0.8705 -0.0126
9 20 2 -0.8064 -0.0200
9 20 3 -1.2881 -0.0422
9 20 4 -0.6548 -0.0103
9 20 5 2.0237 -0.0192
9 20 6 0.5937 0.0506
9 21 0 0.1587 -0.0344
9 21 1 -0.9031 0.0122
9 21 2 0.5600 -0.0141
9 21 3 1.0315 -0.0223
9 21 4 -1.5214 -0.0137
9 21 5 -0.1194 -0.0155
9 21 6 0.1745 -0.0683
9 22 0 1.2874 0.0447
9 22 1 0.5191 0.0128
9 22 2 0.0422 -0.0231
9 22 3 -1.0284 0.0028
9 22 4 -1.8237 0.0553
9 22 5 1.8837 0.0058
9 22 6 -0.4358 0.0035
9 23 0 0.0459 -0.0547
9 23 1 -0.5285 -0.0090
9 23 2 0.5674 -0.0125
9 23 3 0.9177 -0.0264
9 23 4 -0.3482 -0.0061
9 23 5 0.3829 0.0171
9 24 0 0.9605 0.0564
9 24 1 -0.0556 0.0261
9 24 2 -0.2114 -0.0292
9 24 3 -0.9323 -0.0231
9 24 4 -2.0979 0.0448
9 24 5 0.9602 -0.0222
9 25 0 0.0962 -0.0661
9 25 1 0.0606 0.0215
9 25 2 0.3548 0.0293
9 25 3 1.1376 0.0220
9 25 4 0.0545 0.0008
9 26 0 1.0318 0.0203
9 26 1 -0.6895 0.0227
9 26 2 -0.5345 -0.0404
9 26 3 0.0474 -0.0210
9 27 0 0.2629 -0.0540
9 27 1 -0.1243 0.0437
9 27 2 0.1736 0.0200
9 28 0 1.1783 0.0135
9 28 1 -0.8474 0.0280
9 29 0 0.2910 -0.0418
10 0 0 -0.1318 0.0595
10 0 2 -0.3516 -0.3022
10 0 4 1.1306 0.1648
10 1 0 -0.2689 -0.0808
10 1 1 -0.3939 0.0787
10 1 2 -0.2954 0.2259
10 1 3 1.8806 0.0092
10 1 4 -0.2189 0.1172
10 1 5 1.4431 0.0071
10 2 0 0.0308 0.0679
10 2 1 -0.1240 -0.1166
10 2 2 -0.4162 -0.2388
10 2 3 -0.2021 -0.0408
10 2 4 1.1564 0.1558
10 2 5 0.3321 -0.0273
10 3 0 -0.3914 -0.0824
10 3 1 -0.3210 0.0730
10 3 2 -0.8024 0.1872
10 3 3 1.7126 0.0131
10 3 4 -0.7306 0.0650
10 3 5 0.4541 0.0745
10 4 0 -0.3927 0.0306
10 4 1 -0.7290 -0.0811
10 4 2 -0.3802 -0.1657
10 4 3 0.0045 -0.0930
10 4 4 0.3302 0.1091
10 4 5 0.4001 -0.0610
10 5 0 -0.4187 -0.0724
10 5 1 0.0389 0.1271
10 5 2 -0.9298 0.1417
10 5 3 1.4769 0.0469
10 5 4 -0.9187 0.0491
10 5 5 -0.0343 0.0370
10 6 0 -1.1465 -0.0046
10 6 1 -1.0647 -0.0789
10 6 2 -0.2617 -0.1193
10 6 3 0.0894 -0.0757
10 6 4 -0.4787 0.0854
10 7 0 -0.4581 -0.0186
10 7 1 0.5612 0.1117
10 7 2 -0.8753 0.0555
10 7 3 0.8299 0.0273
10 7 4 -0.4482 -0.0223
10 8 0 -0.8278 -0.0051
10 8 1 -1.2523 -0.0596
10 8 2 -0.3487 -0.0063
10 8 3 0.5513 -0.0063
10 8 4 -0.4718 0.0502
10 9 0 -0.1118 -0.0375
10 9 1 0.8656 0.0354
10 9 2 -0.5934 -0.0174
10 9 3 0.4938 -0.0183
10 9 4 0.1727 -0.0193
10 10 0 -0.3480 -0.0212
10 10 1 -1.5071 -0.0005
10 10 2 -0.6386 0.0362
10 10 3 1.0615 -0.0137
10 10 4 -0.7665 -0.0264
10 11 0 -0.1406 -0.0269
10 11 1 1.2322 0.0224
10 11 2 0.1426 -0.0323
10 11 3 0.3292 -0.0007
10 12 0 -0.1493 -0.0335
10 12 1 -1.1160 0.0134
10 12 2 -0.9916 0.0154
10 12 3 1.1868 -0.0119
10 13 0 -0.3608 0.0395
10 13 1 1.3922 -0.0087
10 13 2 0.4146 -0.0471
10 13 3 -0.2363 -0.0192
10 14 0 0.4663 -0.0157
10 14 1 -0.3294 0.0418
10 14 2 -1.2963 0.0687
10 15 0 -0.3652 0.0180
10 15 1 1.0260 -0.0519
10 15 2 0.4307 -0.0650
10 16 0 0.5914 0.0031
10 16 1 0.1616 0.0692
10 17 0 -0.4393 0.0010
0 0 0 0.0 0.0
;
_shelx_fab_checksum              50996
_olex2_submission_special_instructions 'No special instructions were received'
_oxdiff_exptl_absorpt_empirical_details 
;
Empirical correction (ABSPACK) includes:
- Absorption correction using spherical harmonics
- Frame scaling
;
_oxdiff_exptl_absorpt_empirical_full_max 1.943
_oxdiff_exptl_absorpt_empirical_full_min 0.478
